# Supplementary material for: Dielectric catastrophe at the Wigner-Mott transition in a moiré superlattice
Source: Nat Commun. 2022 Jul 25;13:4271. doi: 10.1038/s41467-022-32037-1 (PMC9314335; doi:10.1038/s41467-022-32037-1)
Supplement: Supplementary file 3 — Source Data [file 41467_2022_32037_MOESM3_ESM.xlsx]

## Sheet: FIG1_2S exciton
--	5.95238	5.90476	5.85714	5.80952	5.7619	5.71429	5.66667	5.61905	5.57143	5.52381	5.47619	5.42857	5.38095	5.33333	5.28571	5.2381	5.19048	5.14286	5.09524	5.04762	5	4.95238	4.90476	4.85714	4.80952	4.7619	4.71429	4.66667	4.61905	4.57143	4.52381	4.47619	4.42857	4.38095	4.33333	4.28571	4.2381	4.19048	4.14286	4.09524	4.04762	4	3.95238	3.90476	3.85714	3.80952	3.7619	3.71429	3.66667
1.88255	0.01368	0.01606	0.01517	0.01589	0.01518	0.01499	0.01397	0.01468	0.01439	0.01377	0.01408	0.01559	0.01451	0.01306	0.01456	0.01345	0.01191	0.01399	0.01383	0.01298	0.01267	0.01258	0.01416	0.01292	0.01326	0.01303	0.01216	0.01275	0.01177	0.01319	0.0129	0.01212	0.01239	0.01238	0.01288	0.01173	0.01236	0.00956	0.01035	0.01092	0.01086	0.00916	0.00953	0.00875	0.00998	0.01053	0.01086	0.01003	0.00887
1.88227	0.014	0.01616	0.01532	0.01594	0.01531	0.0151	0.01409	0.01484	0.01453	0.01394	0.01427	0.01562	0.01469	0.0133	0.01471	0.01366	0.01228	0.01406	0.01393	0.01318	0.01289	0.01282	0.01428	0.01311	0.01342	0.01322	0.01231	0.0129	0.01194	0.01327	0.01305	0.01226	0.01247	0.01249	0.01298	0.01188	0.01244	0.00983	0.01057	0.011	0.01095	0.00938	0.00975	0.00901	0.0101	0.01069	0.01101	0.01017	0.00906
1.88198	0.0143	0.01625	0.01547	0.01599	0.01544	0.0152	0.01419	0.01499	0.01467	0.0141	0.01445	0.01565	0.01487	0.01353	0.01486	0.01387	0.01263	0.01413	0.01403	0.01336	0.0131	0.01305	0.01439	0.01329	0.01357	0.01339	0.01246	0.01304	0.0121	0.01334	0.01319	0.0124	0.01256	0.0126	0.01308	0.01203	0.01251	0.01009	0.01078	0.01107	0.01104	0.00959	0.00996	0.00927	0.01022	0.01084	0.01115	0.01031	0.00925
1.88169	0.01459	0.01634	0.0156	0.01605	0.01556	0.0153	0.0143	0.01514	0.0148	0.01426	0.01463	0.01568	0.01503	0.01375	0.01501	0.01406	0.01296	0.0142	0.01412	0.01354	0.0133	0.01327	0.01449	0.01347	0.01372	0.01356	0.0126	0.01318	0.01225	0.01342	0.01333	0.01253	0.01264	0.0127	0.01318	0.01218	0.01258	0.01034	0.01098	0.01115	0.01114	0.00979	0.01015	0.00951	0.01033	0.01099	0.01129	0.01044	0.00943
1.88141	0.01487	0.01642	0.01573	0.0161	0.01568	0.0154	0.0144	0.01528	0.01493	0.0144	0.01479	0.01571	0.01519	0.01396	0.01514	0.01425	0.01327	0.01427	0.01421	0.01371	0.01348	0.01349	0.01459	0.01363	0.01386	0.01373	0.01273	0.01332	0.0124	0.01349	0.01346	0.01265	0.01272	0.0128	0.01327	0.01232	0.01265	0.01059	0.01117	0.01122	0.01122	0.00999	0.01035	0.00975	0.01045	0.01114	0.01142	0.01057	0.0096
1.88112	0.01513	0.01649	0.01585	0.01614	0.01579	0.01549	0.0145	0.01541	0.01505	0.01454	0.01495	0.01573	0.01534	0.01416	0.01526	0.01444	0.01356	0.01434	0.0143	0.01387	0.01366	0.01369	0.01468	0.01379	0.01399	0.01388	0.01287	0.01345	0.01255	0.01356	0.01359	0.01278	0.0128	0.0129	0.01335	0.01246	0.01272	0.01082	0.01136	0.0113	0.01131	0.01018	0.01053	0.00998	0.01056	0.01128	0.01155	0.0107	0.00977
1.88084	0.01537	0.01656	0.01596	0.01619	0.0159	0.01558	0.0146	0.01553	0.01516	0.01468	0.0151	0.01576	0.01548	0.01436	0.01538	0.01461	0.01383	0.0144	0.01438	0.01401	0.01383	0.01388	0.01477	0.01395	0.01411	0.01403	0.01299	0.01357	0.01269	0.01363	0.01371	0.0129	0.01288	0.01299	0.01343	0.01259	0.01279	0.01104	0.01154	0.01136	0.0114	0.01036	0.0107	0.0102	0.01068	0.01141	0.01167	0.01082	0.00994
1.88055	0.0156	0.01663	0.01607	0.01624	0.01599	0.01566	0.01469	0.01565	0.01527	0.01481	0.01524	0.01579	0.01561	0.01455	0.01549	0.01478	0.01409	0.01446	0.01446	0.01415	0.01399	0.01406	0.01485	0.01409	0.01423	0.01417	0.01312	0.01369	0.01283	0.0137	0.01382	0.01301	0.01295	0.01309	0.01351	0.01272	0.01285	0.01125	0.01171	0.01143	0.01148	0.01054	0.01087	0.01041	0.01079	0.01153	0.01178	0.01093	0.0101
1.88027	0.01582	0.01669	0.01617	0.01628	0.01609	0.01574	0.01479	0.01576	0.01538	0.01493	0.01537	0.01582	0.01573	0.01473	0.0156	0.01494	0.01433	0.01452	0.01453	0.01428	0.01413	0.01424	0.01493	0.01423	0.01434	0.0143	0.01324	0.01381	0.01296	0.01377	0.01392	0.01312	0.01303	0.01317	0.01358	0.01284	0.01291	0.01146	0.01188	0.0115	0.01156	0.01071	0.01103	0.01061	0.0109	0.01165	0.01189	0.01105	0.01026
1.87998	0.01602	0.01675	0.01626	0.01632	0.01617	0.01582	0.01488	0.01586	0.01548	0.01504	0.01549	0.01585	0.01584	0.0149	0.01569	0.01509	0.01455	0.01458	0.01461	0.01439	0.01427	0.0144	0.015	0.01436	0.01445	0.01442	0.01335	0.01392	0.01309	0.01383	0.01402	0.01323	0.0131	0.01326	0.01365	0.01295	0.01298	0.01165	0.01204	0.01156	0.01164	0.01088	0.01118	0.0108	0.01101	0.01176	0.01199	0.01115	0.01041
1.8797	0.0162	0.01679	0.01634	0.01636	0.01625	0.01589	0.01496	0.01595	0.01557	0.01515	0.0156	0.01587	0.01594	0.01506	0.01578	0.01524	0.01475	0.01463	0.01467	0.0145	0.0144	0.01455	0.01507	0.01448	0.01455	0.01454	0.01347	0.01403	0.01321	0.0139	0.01412	0.01334	0.01318	0.01334	0.01371	0.01306	0.01303	0.01183	0.01219	0.01162	0.01171	0.01104	0.01133	0.01099	0.01111	0.01187	0.01208	0.01126	0.01055
1.87941	0.01637	0.01684	0.01642	0.0164	0.01633	0.01595	0.01505	0.01604	0.01566	0.01526	0.01571	0.0159	0.01604	0.01521	0.01586	0.01537	0.01494	0.01469	0.01474	0.0146	0.01452	0.01469	0.01513	0.01459	0.01464	0.01464	0.01357	0.01413	0.01333	0.01396	0.0142	0.01344	0.01325	0.01342	0.01377	0.01317	0.01309	0.01201	0.01233	0.01168	0.01179	0.01119	0.01146	0.01116	0.01122	0.01197	0.01217	0.01135	0.01069
1.87913	0.01652	0.01688	0.01649	0.01643	0.0164	0.01601	0.01513	0.01612	0.01574	0.01535	0.01581	0.01593	0.01612	0.01535	0.01593	0.0155	0.0151	0.01474	0.0148	0.01469	0.01463	0.01482	0.01519	0.0147	0.01472	0.01474	0.01368	0.01422	0.01345	0.01403	0.01428	0.01353	0.01332	0.01349	0.01382	0.01327	0.01315	0.01217	0.01247	0.01173	0.01186	0.01134	0.01159	0.01133	0.01132	0.01207	0.01225	0.01145	0.01082
1.87884	0.01666	0.01691	0.01656	0.01647	0.01646	0.01607	0.01521	0.01619	0.01581	0.01544	0.0159	0.01596	0.0162	0.01549	0.01599	0.01562	0.01525	0.01479	0.01485	0.01476	0.01472	0.01494	0.01524	0.0148	0.0148	0.01483	0.01378	0.01431	0.01356	0.01409	0.01435	0.01363	0.01339	0.01356	0.01387	0.01336	0.0132	0.01232	0.0126	0.01178	0.01193	0.01148	0.01171	0.01149	0.01143	0.01216	0.01233	0.01154	0.01095
1.87856	0.01678	0.01694	0.01661	0.0165	0.01652	0.01612	0.01529	0.01625	0.01589	0.01552	0.01598	0.01599	0.01626	0.01562	0.01605	0.01574	0.01538	0.01484	0.0149	0.01483	0.01481	0.01505	0.01528	0.01489	0.01487	0.01491	0.01387	0.0144	0.01366	0.01415	0.01442	0.01372	0.01346	0.01363	0.01391	0.01345	0.01325	0.01247	0.01272	0.01183	0.012	0.01161	0.01182	0.01164	0.01153	0.01224	0.0124	0.01162	0.01108
1.87827	0.01689	0.01696	0.01666	0.01653	0.01657	0.01617	0.01536	0.0163	0.01595	0.0156	0.01605	0.01602	0.01632	0.01574	0.01609	0.01584	0.0155	0.01488	0.01495	0.01489	0.01489	0.01515	0.01532	0.01498	0.01494	0.01499	0.01396	0.01448	0.01377	0.01421	0.01448	0.0138	0.01353	0.01369	0.01395	0.01354	0.0133	0.0126	0.01284	0.01188	0.01207	0.01174	0.01193	0.01178	0.01163	0.01232	0.01246	0.0117	0.0112
1.87799	0.01699	0.01698	0.0167	0.01656	0.01661	0.01621	0.01543	0.01635	0.01601	0.01567	0.01612	0.01604	0.01637	0.01585	0.01613	0.01594	0.01559	0.01493	0.015	0.01494	0.01496	0.01525	0.01535	0.01505	0.015	0.01506	0.01405	0.01455	0.01386	0.01427	0.01453	0.01388	0.01359	0.01375	0.01398	0.01362	0.01335	0.01272	0.01294	0.01193	0.01213	0.01186	0.01202	0.01191	0.01173	0.01239	0.01252	0.01178	0.01131
1.8777	0.01706	0.01699	0.01674	0.01659	0.01665	0.01625	0.0155	0.01639	0.01606	0.01573	0.01617	0.01607	0.01641	0.01595	0.01617	0.01603	0.01567	0.01497	0.01504	0.01497	0.01502	0.01533	0.01538	0.01512	0.01505	0.01512	0.01413	0.01462	0.01396	0.01433	0.01458	0.01396	0.01366	0.01381	0.01401	0.01369	0.0134	0.01284	0.01305	0.01197	0.01219	0.01198	0.01211	0.01203	0.01183	0.01245	0.01257	0.01185	0.01142
1.87742	0.01713	0.017	0.01676	0.01661	0.01668	0.01629	0.01557	0.01642	0.01611	0.01579	0.01622	0.0161	0.01644	0.01604	0.01619	0.01611	0.01573	0.01501	0.01507	0.015	0.01506	0.0154	0.0154	0.01518	0.01509	0.01517	0.01421	0.01469	0.01404	0.01438	0.01462	0.01404	0.01372	0.01386	0.01403	0.01376	0.01344	0.01294	0.01314	0.01202	0.01225	0.01208	0.01219	0.01214	0.01192	0.01251	0.01261	0.01192	0.01152
1.87713	0.01717	0.017	0.01678	0.01664	0.01671	0.01632	0.01563	0.01645	0.01615	0.01584	0.01626	0.01613	0.01647	0.01613	0.01621	0.01619	0.01577	0.01505	0.01511	0.01502	0.0151	0.01546	0.01542	0.01523	0.01513	0.01521	0.01429	0.01475	0.01413	0.01444	0.01465	0.01411	0.01378	0.01391	0.01405	0.01382	0.01348	0.01303	0.01322	0.01205	0.01231	0.01219	0.01226	0.01225	0.01202	0.01256	0.01265	0.01198	0.01162
1.87685	0.01706	0.01693	0.0168	0.01659	0.01673	0.01627	0.01564	0.01644	0.01607	0.01577	0.01615	0.01618	0.01645	0.0161	0.01599	0.0163	0.0157	0.01497	0.01508	0.01496	0.01508	0.01541	0.01537	0.01509	0.01509	0.01506	0.01418	0.0149	0.01413	0.01442	0.01467	0.01409	0.01395	0.01388	0.01393	0.01392	0.01366	0.0129	0.01327	0.01214	0.01228	0.01223	0.01216	0.01221	0.01205	0.01254	0.01276	0.01191	0.0118
1.87656	0.01701	0.01692	0.01687	0.01649	0.01667	0.0162	0.01567	0.01645	0.01599	0.01573	0.0161	0.01629	0.01639	0.01618	0.01592	0.01623	0.01561	0.01489	0.0151	0.01491	0.01511	0.01542	0.01531	0.01515	0.01509	0.01517	0.01416	0.01495	0.01425	0.01437	0.01473	0.01422	0.01412	0.01402	0.0138	0.01396	0.01372	0.01304	0.0134	0.01208	0.01223	0.01252	0.0121	0.01223	0.01211	0.0126	0.01272	0.0119	0.01172
1.87628	0.01699	0.0169	0.01689	0.01663	0.01676	0.01627	0.01563	0.01648	0.01603	0.01574	0.0162	0.01637	0.0163	0.01631	0.01584	0.01628	0.01563	0.01495	0.015	0.01497	0.01504	0.01532	0.01532	0.01519	0.01525	0.01535	0.01427	0.015	0.01435	0.0145	0.01467	0.01442	0.01414	0.01391	0.01381	0.01401	0.01391	0.01321	0.01352	0.01223	0.01235	0.01252	0.01219	0.01235	0.01238	0.01257	0.01277	0.01197	0.01164
1.876	0.01709	0.01701	0.01689	0.01676	0.01681	0.01625	0.01577	0.01663	0.01621	0.01589	0.01639	0.01642	0.01625	0.01646	0.01596	0.01642	0.01574	0.01512	0.01506	0.01508	0.01499	0.01533	0.0153	0.01527	0.01529	0.01528	0.01448	0.01521	0.01447	0.01468	0.01474	0.01436	0.01431	0.01398	0.01392	0.01414	0.01404	0.01341	0.01372	0.01225	0.01237	0.01256	0.01251	0.01251	0.0126	0.01274	0.0128	0.01217	0.01188
1.87571	0.01708	0.01688	0.01687	0.01683	0.01671	0.01618	0.01581	0.01666	0.01621	0.01601	0.01641	0.01638	0.01623	0.01658	0.0159	0.01651	0.01551	0.01523	0.01514	0.01511	0.01483	0.01534	0.01526	0.01534	0.01525	0.01537	0.01448	0.01526	0.01459	0.01473	0.01459	0.01438	0.01435	0.01394	0.01388	0.01411	0.01405	0.01336	0.01371	0.01237	0.0125	0.01261	0.01248	0.01247	0.01273	0.01272	0.01297	0.01213	0.01191
1.87543	0.017	0.01673	0.0169	0.01678	0.01678	0.01615	0.01592	0.01652	0.01609	0.01598	0.01635	0.01644	0.01623	0.0166	0.01592	0.01644	0.01547	0.01529	0.01513	0.01491	0.01481	0.01536	0.01524	0.01527	0.01523	0.0153	0.01452	0.01513	0.01469	0.01465	0.01452	0.01442	0.01449	0.01394	0.0139	0.01411	0.01399	0.01334	0.01387	0.0123	0.01261	0.01269	0.01243	0.01246	0.01294	0.01258	0.01289	0.01214	0.01195
1.87514	0.01701	0.01696	0.01704	0.017	0.01689	0.0164	0.01599	0.01664	0.01626	0.01611	0.01639	0.01666	0.01636	0.01676	0.01598	0.01669	0.01554	0.01537	0.01517	0.01489	0.01494	0.01551	0.01536	0.0154	0.01542	0.01533	0.01469	0.01536	0.01486	0.01485	0.01469	0.01447	0.01457	0.01409	0.01403	0.01417	0.01414	0.01347	0.01383	0.01246	0.01281	0.01282	0.01246	0.01249	0.01296	0.01276	0.01284	0.01212	0.0121
1.87486	0.01698	0.01715	0.01697	0.01697	0.01686	0.0164	0.01609	0.01662	0.01626	0.01611	0.01634	0.0166	0.01644	0.01682	0.01597	0.01674	0.01547	0.01543	0.01508	0.01485	0.01504	0.0155	0.0153	0.01545	0.01533	0.01526	0.01479	0.01537	0.01486	0.0149	0.01476	0.01462	0.01455	0.01411	0.01426	0.01417	0.01402	0.01347	0.01382	0.01256	0.01281	0.01275	0.01239	0.01247	0.01289	0.01278	0.01285	0.01205	0.01221
1.87458	0.01707	0.01716	0.01706	0.0171	0.01687	0.01652	0.01622	0.01668	0.01632	0.01623	0.0164	0.01664	0.01642	0.01692	0.0161	0.01672	0.0155	0.0154	0.01516	0.01489	0.01515	0.01557	0.01552	0.01551	0.01541	0.01536	0.01483	0.01545	0.01501	0.01496	0.0148	0.01484	0.01467	0.01436	0.01441	0.01425	0.01405	0.01352	0.01399	0.01254	0.01295	0.01282	0.01247	0.01267	0.01294	0.01278	0.01304	0.01214	0.0123
1.87429	0.0169	0.01708	0.01682	0.01689	0.01675	0.01653	0.01614	0.01658	0.01622	0.0161	0.01623	0.01646	0.01628	0.01681	0.01593	0.01665	0.01517	0.01531	0.01509	0.01483	0.01515	0.01554	0.01561	0.01549	0.0153	0.0153	0.01496	0.01542	0.01499	0.01495	0.01466	0.01488	0.0146	0.01434	0.01447	0.01426	0.0139	0.01354	0.01402	0.01257	0.0131	0.01274	0.01243	0.01277	0.01302	0.01272	0.01299	0.0121	0.01225
1.87401	0.01683	0.01707	0.01658	0.01684	0.01664	0.01652	0.01618	0.01661	0.0162	0.01603	0.01617	0.01652	0.01618	0.01673	0.01587	0.01655	0.01516	0.01536	0.01507	0.01477	0.0151	0.01549	0.01548	0.01551	0.01536	0.01532	0.01496	0.01533	0.01504	0.01495	0.01458	0.01472	0.01448	0.01442	0.01442	0.0142	0.01382	0.01348	0.01406	0.01259	0.01318	0.01264	0.01232	0.0127	0.01299	0.0127	0.0129	0.01221	0.01238
1.87373	0.0167	0.0169	0.01646	0.01678	0.01656	0.01642	0.01611	0.01658	0.01624	0.01604	0.01611	0.01629	0.01608	0.01665	0.01586	0.01647	0.015	0.01534	0.01504	0.01457	0.01507	0.01548	0.01551	0.01543	0.01527	0.01521	0.01505	0.01511	0.01513	0.01492	0.01451	0.01469	0.01441	0.01425	0.01436	0.01422	0.01374	0.01344	0.01393	0.01246	0.01318	0.01274	0.01219	0.01277	0.01308	0.01264	0.01271	0.01215	0.01246
1.87344	0.01645	0.01679	0.01624	0.01659	0.01637	0.01632	0.01602	0.01655	0.0162	0.01598	0.01592	0.01626	0.01594	0.01648	0.01582	0.01628	0.0149	0.01541	0.01509	0.01454	0.01488	0.01538	0.01559	0.01537	0.01507	0.01514	0.01504	0.01496	0.01492	0.01481	0.01444	0.01444	0.01435	0.01421	0.01431	0.01409	0.01374	0.01337	0.01385	0.01239	0.0131	0.01272	0.01221	0.01278	0.01312	0.01255	0.01271	0.0122	0.01252
1.87316	0.01642	0.01674	0.01608	0.01651	0.01632	0.01643	0.01587	0.0166	0.01631	0.016	0.01586	0.01623	0.01587	0.01636	0.01592	0.01631	0.01487	0.01541	0.01526	0.01444	0.0149	0.01533	0.01553	0.01547	0.01507	0.01519	0.01517	0.01492	0.01499	0.01478	0.01452	0.01443	0.01435	0.01426	0.0142	0.01416	0.01374	0.01336	0.0138	0.01255	0.01311	0.01272	0.01242	0.01283	0.01319	0.01261	0.01273	0.01219	0.01248
1.87288	0.01645	0.0166	0.01608	0.01659	0.01624	0.01642	0.01589	0.01657	0.01636	0.01585	0.01587	0.01628	0.0158	0.01633	0.01592	0.01625	0.0148	0.01551	0.01532	0.0145	0.0151	0.01537	0.01564	0.01548	0.01503	0.01526	0.01518	0.01481	0.01503	0.01479	0.01455	0.01445	0.01437	0.01435	0.01433	0.01409	0.01376	0.01338	0.01366	0.01246	0.01327	0.01273	0.01238	0.01282	0.0132	0.01262	0.01267	0.01227	0.01261
1.8726	0.0163	0.01638	0.01605	0.01643	0.01607	0.01639	0.01586	0.01646	0.01628	0.01574	0.01585	0.01625	0.01582	0.01623	0.01592	0.0162	0.01465	0.01546	0.01521	0.0145	0.015	0.01518	0.01544	0.01542	0.015	0.01511	0.01507	0.01469	0.01507	0.01476	0.01447	0.01453	0.01427	0.0143	0.01423	0.01404	0.01373	0.01344	0.01359	0.01231	0.01311	0.01274	0.01233	0.01281	0.01317	0.01256	0.0126	0.01216	0.01268
1.87231	0.01631	0.01639	0.01605	0.01628	0.01596	0.01645	0.01596	0.0164	0.01632	0.01585	0.01591	0.01624	0.01571	0.01617	0.01594	0.01614	0.0146	0.01541	0.0152	0.01443	0.01512	0.01527	0.01548	0.01542	0.01491	0.0152	0.01507	0.01466	0.015	0.01474	0.01449	0.01451	0.01429	0.0143	0.01424	0.01397	0.01374	0.01329	0.01345	0.01227	0.01315	0.01274	0.01235	0.01278	0.01305	0.01251	0.01251	0.01223	0.01264
1.87203	0.01624	0.01636	0.01589	0.01625	0.01579	0.01637	0.01586	0.01637	0.01617	0.01575	0.01584	0.0161	0.01569	0.01609	0.01596	0.01606	0.01452	0.01526	0.01517	0.01432	0.01496	0.01524	0.01543	0.01541	0.01488	0.01514	0.01522	0.01463	0.015	0.01459	0.01454	0.01461	0.01445	0.01424	0.01413	0.01408	0.01376	0.01326	0.01317	0.01226	0.01315	0.01275	0.01231	0.01283	0.01297	0.01247	0.01242	0.01231	0.01274
1.87175	0.01612	0.01641	0.01598	0.01634	0.01564	0.01637	0.01588	0.0162	0.01611	0.01577	0.01574	0.01626	0.01572	0.01601	0.01601	0.01608	0.01454	0.01524	0.01523	0.0143	0.01496	0.01531	0.01543	0.01546	0.01497	0.01519	0.01514	0.01454	0.01494	0.01443	0.01455	0.01471	0.01441	0.01424	0.01423	0.01405	0.01376	0.01335	0.01306	0.01222	0.01309	0.01266	0.01237	0.01288	0.01296	0.01259	0.0124	0.01247	0.01263
1.87146	0.01613	0.0165	0.01596	0.01639	0.01565	0.01644	0.01594	0.01612	0.01616	0.01593	0.01584	0.01631	0.01568	0.01616	0.01616	0.01594	0.01473	0.01528	0.01541	0.01452	0.01503	0.01541	0.01562	0.01546	0.01506	0.01515	0.01508	0.01457	0.015	0.0145	0.01463	0.01481	0.01438	0.01431	0.01429	0.01411	0.01383	0.01342	0.01308	0.01229	0.01321	0.01267	0.01247	0.01296	0.01293	0.01277	0.01255	0.01254	0.01285
1.87118	0.01625	0.0166	0.01598	0.01643	0.01568	0.01651	0.01604	0.01619	0.01633	0.01606	0.01599	0.01628	0.01577	0.01619	0.01619	0.01601	0.01481	0.0153	0.01557	0.0147	0.01502	0.01556	0.01565	0.01549	0.01512	0.01532	0.01524	0.01464	0.01501	0.01465	0.01471	0.01491	0.01455	0.01445	0.0144	0.01417	0.01387	0.01347	0.01317	0.01235	0.01327	0.01276	0.01258	0.01307	0.01301	0.01292	0.01281	0.01273	0.01295
1.8709	0.01616	0.01656	0.01616	0.01662	0.01568	0.0165	0.01615	0.0162	0.01636	0.01609	0.01603	0.01628	0.01573	0.01616	0.0161	0.01601	0.01473	0.01515	0.01564	0.01463	0.01498	0.01568	0.01571	0.0155	0.01506	0.01533	0.01526	0.01475	0.01499	0.01471	0.01482	0.015	0.01461	0.01449	0.01453	0.01413	0.0138	0.01349	0.01322	0.01232	0.01334	0.01269	0.01267	0.01309	0.01294	0.01293	0.01279	0.01278	0.01304
1.87062	0.01595	0.01651	0.01622	0.01639	0.01567	0.01646	0.01607	0.0159	0.01628	0.01601	0.01599	0.01604	0.01565	0.01589	0.01587	0.01582	0.0147	0.01491	0.01562	0.01452	0.01476	0.01559	0.01564	0.0153	0.015	0.01527	0.01512	0.01456	0.0147	0.01448	0.0148	0.01483	0.01459	0.01445	0.01438	0.01396	0.01363	0.01331	0.01308	0.0123	0.01304	0.01266	0.01256	0.0129	0.01267	0.0129	0.01279	0.01267	0.01287
1.87034	0.0159	0.01667	0.01636	0.01651	0.0159	0.01651	0.01613	0.01579	0.0163	0.01623	0.016	0.01609	0.01565	0.01589	0.01591	0.01574	0.01474	0.01498	0.01561	0.01469	0.01481	0.01566	0.01551	0.01535	0.01505	0.01524	0.01502	0.01465	0.0148	0.01444	0.01501	0.01489	0.01466	0.01463	0.01458	0.01413	0.01364	0.0133	0.01299	0.01234	0.01316	0.01278	0.01258	0.01308	0.0126	0.01294	0.01292	0.01271	0.01297
1.87005	0.01598	0.01672	0.01641	0.01644	0.016	0.01652	0.01622	0.01576	0.0162	0.01619	0.01606	0.01592	0.01576	0.0158	0.0159	0.01563	0.01466	0.01491	0.01556	0.01478	0.01481	0.01562	0.01545	0.01514	0.01497	0.01517	0.01493	0.01462	0.01469	0.01442	0.01496	0.01468	0.01453	0.01457	0.01471	0.01407	0.01351	0.01331	0.01297	0.01224	0.01305	0.01274	0.01265	0.0131	0.01245	0.0129	0.01286	0.01268	0.01293
1.86977	0.01603	0.01654	0.01633	0.01637	0.01614	0.01643	0.01614	0.01581	0.01611	0.01626	0.01601	0.01587	0.0157	0.01581	0.01589	0.01552	0.0147	0.01471	0.01531	0.01474	0.01469	0.01555	0.01539	0.015	0.01493	0.01495	0.01482	0.01463	0.01464	0.01449	0.01502	0.01466	0.01449	0.01459	0.0146	0.0141	0.01345	0.01314	0.01282	0.01221	0.01288	0.01276	0.01262	0.013	0.01248	0.01285	0.01291	0.01288	0.01291
1.86949	0.01581	0.01643	0.01617	0.01608	0.01589	0.01618	0.01593	0.01556	0.01593	0.01616	0.01594	0.01563	0.01554	0.01548	0.01574	0.01531	0.01454	0.01438	0.01503	0.01478	0.01436	0.01538	0.01531	0.01479	0.01477	0.01475	0.01465	0.01455	0.01439	0.01436	0.0149	0.01459	0.01435	0.01438	0.01443	0.01402	0.0134	0.01281	0.01273	0.01204	0.01267	0.0127	0.01248	0.01277	0.01246	0.01268	0.01269	0.01276	0.01262
1.86921	0.01555	0.01633	0.01606	0.0159	0.01572	0.01615	0.01579	0.01546	0.0157	0.01612	0.01578	0.01553	0.01542	0.01543	0.01568	0.01509	0.01443	0.01429	0.01471	0.01462	0.01423	0.01527	0.01514	0.01464	0.01458	0.01469	0.01455	0.01443	0.01413	0.01416	0.01477	0.01439	0.01438	0.01425	0.01446	0.01403	0.01328	0.01266	0.0126	0.01191	0.01237	0.01266	0.01241	0.01277	0.01246	0.01264	0.01279	0.01265	0.01265
1.86893	0.01539	0.01609	0.01593	0.01574	0.01561	0.01604	0.01566	0.01542	0.01556	0.01607	0.01568	0.01551	0.01516	0.01529	0.01552	0.015	0.01445	0.01426	0.01448	0.0144	0.01414	0.01518	0.01495	0.01453	0.01449	0.01455	0.01458	0.0144	0.014	0.01411	0.01478	0.01439	0.01439	0.01421	0.01433	0.01398	0.01331	0.01271	0.01256	0.01175	0.01226	0.01256	0.01219	0.01273	0.01227	0.01265	0.01275	0.01259	0.01256
1.86864	0.01528	0.01592	0.01579	0.0157	0.01563	0.01584	0.01549	0.01537	0.01538	0.01592	0.01546	0.01524	0.01509	0.01511	0.01543	0.01476	0.01433	0.0142	0.01429	0.01431	0.01397	0.01497	0.0148	0.01454	0.01459	0.01445	0.0145	0.0143	0.01382	0.01403	0.01461	0.01422	0.01424	0.01404	0.01416	0.01391	0.01311	0.01249	0.01252	0.01159	0.01207	0.01246	0.01207	0.01264	0.01217	0.0126	0.01283	0.01258	0.01249
1.86836	0.01519	0.01575	0.01574	0.0154	0.01566	0.01574	0.01538	0.01527	0.01517	0.01563	0.01518	0.01503	0.01494	0.0149	0.01516	0.01463	0.01429	0.01409	0.0141	0.01429	0.01368	0.0146	0.01454	0.01432	0.01441	0.0142	0.01432	0.01416	0.01359	0.01395	0.01443	0.01404	0.01416	0.01381	0.01402	0.01375	0.01293	0.01228	0.01242	0.01144	0.01195	0.01226	0.01195	0.01259	0.01198	0.01265	0.0128	0.01258	0.01227
1.86808	0.01494	0.01576	0.01585	0.01525	0.01566	0.01564	0.01518	0.01514	0.01517	0.01576	0.01496	0.01496	0.01492	0.01471	0.01497	0.01465	0.01428	0.0139	0.01406	0.01408	0.01345	0.01441	0.01439	0.0142	0.0143	0.014	0.01414	0.01404	0.01347	0.01392	0.0142	0.01392	0.0141	0.01374	0.01406	0.01374	0.01283	0.01211	0.01235	0.01156	0.01179	0.01214	0.01183	0.01251	0.01183	0.01261	0.01277	0.01251	0.0122
1.8678	0.01478	0.0155	0.01566	0.01501	0.01536	0.01527	0.01507	0.01484	0.01507	0.01553	0.01481	0.01468	0.01461	0.01439	0.0148	0.01453	0.01418	0.01365	0.01381	0.01383	0.01313	0.01427	0.01416	0.01392	0.01397	0.01389	0.01381	0.01381	0.01307	0.01364	0.01394	0.01356	0.01394	0.01339	0.01383	0.01349	0.01257	0.01173	0.01221	0.01138	0.01159	0.012	0.01159	0.01236	0.01156	0.01239	0.01249	0.01242	0.01199
1.86752	0.01463	0.01535	0.01542	0.01483	0.01518	0.01506	0.01484	0.01468	0.01477	0.01524	0.01459	0.01437	0.01441	0.01414	0.01457	0.01428	0.01411	0.01333	0.01368	0.01365	0.01284	0.01413	0.01408	0.01381	0.01381	0.0137	0.01362	0.0136	0.01278	0.01346	0.01381	0.01346	0.01376	0.01314	0.01353	0.01316	0.01251	0.01156	0.01188	0.0113	0.01148	0.01173	0.01124	0.01211	0.01123	0.01236	0.0123	0.0123	0.01163
1.86724	0.01418	0.01515	0.01511	0.01462	0.01498	0.01472	0.0146	0.01436	0.01454	0.01489	0.01433	0.01414	0.0141	0.01372	0.01413	0.01397	0.0139	0.01304	0.01345	0.01329	0.01255	0.01386	0.01372	0.01358	0.01361	0.01326	0.01322	0.01324	0.01252	0.01315	0.01347	0.01309	0.01349	0.01289	0.01334	0.0131	0.01226	0.01132	0.01171	0.01104	0.01134	0.01148	0.0109	0.01186	0.01087	0.01217	0.01192	0.01213	0.01139
1.86696	0.01402	0.01499	0.01489	0.01433	0.01479	0.01446	0.01428	0.01409	0.0143	0.01464	0.01415	0.01391	0.01401	0.01345	0.01391	0.01366	0.01362	0.01289	0.01326	0.01312	0.01232	0.01358	0.01355	0.01325	0.01327	0.01311	0.01304	0.01309	0.01216	0.01299	0.01318	0.01277	0.01332	0.01271	0.01298	0.013	0.01202	0.01091	0.0115	0.01077	0.01124	0.01116	0.01066	0.01168	0.01084	0.01207	0.0117	0.01198	0.0112
1.86668	0.01376	0.01485	0.01474	0.01411	0.01466	0.01422	0.014	0.01387	0.01416	0.01441	0.01401	0.01372	0.01385	0.01321	0.0137	0.01351	0.01336	0.01296	0.01317	0.01288	0.01206	0.01332	0.01337	0.01314	0.01318	0.01285	0.0128	0.013	0.01203	0.01278	0.01303	0.01262	0.01327	0.01265	0.01274	0.01292	0.01179	0.01075	0.01149	0.01054	0.01114	0.01107	0.01053	0.01154	0.01078	0.01192	0.01151	0.01181	0.01115
1.8664	0.01329	0.01428	0.01431	0.01368	0.01437	0.01371	0.01361	0.01332	0.01381	0.01397	0.01368	0.01337	0.01352	0.01282	0.01325	0.01321	0.01287	0.01272	0.01282	0.01227	0.01173	0.01301	0.01282	0.01261	0.01274	0.01255	0.01242	0.01264	0.01168	0.01253	0.01263	0.01228	0.0129	0.01229	0.01237	0.01269	0.01148	0.01037	0.01113	0.01033	0.0109	0.01072	0.01015	0.01137	0.01048	0.01175	0.01116	0.01163	0.01074
1.86611	0.01295	0.01381	0.01383	0.0133	0.01409	0.01329	0.01339	0.01289	0.01344	0.01366	0.01331	0.01294	0.01312	0.01251	0.01284	0.01278	0.01238	0.01231	0.01247	0.01187	0.01128	0.0126	0.01248	0.01212	0.01245	0.01218	0.01201	0.01235	0.0112	0.01225	0.01233	0.01198	0.01262	0.01193	0.01194	0.01246	0.01126	0.0101	0.01086	0.01008	0.01065	0.01042	0.00994	0.01098	0.01037	0.01159	0.01084	0.01135	0.01041
1.86583	0.0126	0.01351	0.01347	0.01302	0.01376	0.01286	0.01312	0.01243	0.0131	0.01342	0.01326	0.01257	0.01279	0.01226	0.01259	0.01241	0.01206	0.01212	0.01209	0.01156	0.01092	0.01228	0.01221	0.01182	0.01215	0.01182	0.01177	0.01198	0.01104	0.01192	0.01219	0.01175	0.01223	0.01165	0.01168	0.0122	0.01092	0.00999	0.01066	0.00992	0.01042	0.01024	0.00968	0.01073	0.0103	0.01138	0.01063	0.01118	0.01016
1.86555	0.01221	0.01304	0.01306	0.01279	0.0135	0.01252	0.01276	0.01199	0.01278	0.01311	0.01301	0.01218	0.01248	0.0119	0.01238	0.01221	0.01169	0.01189	0.01165	0.01115	0.01059	0.01192	0.0118	0.01156	0.01182	0.01141	0.01156	0.01172	0.0108	0.01169	0.01169	0.01133	0.01189	0.01119	0.01135	0.012	0.01062	0.00978	0.01042	0.00984	0.01016	0.00986	0.00946	0.01049	0.01005	0.0111	0.0104	0.01092	0.00986
1.86527	0.01192	0.01265	0.01273	0.0124	0.01308	0.01206	0.01242	0.0115	0.01237	0.01267	0.01264	0.01185	0.01219	0.01158	0.01209	0.01186	0.01116	0.01155	0.01117	0.01069	0.01022	0.01161	0.01144	0.01126	0.01136	0.01091	0.01119	0.01143	0.01049	0.01138	0.01139	0.01082	0.01161	0.01089	0.0111	0.01163	0.0102	0.0095	0.0101	0.00964	0.00981	0.00964	0.00913	0.01008	0.00979	0.01088	0.01014	0.01056	0.00963
1.86499	0.01153	0.01217	0.01236	0.01193	0.01271	0.01164	0.01203	0.01104	0.01199	0.01224	0.01219	0.01142	0.01183	0.01116	0.01179	0.01133	0.0106	0.01102	0.01095	0.01016	0.00998	0.01123	0.01107	0.01097	0.01101	0.01055	0.01086	0.01094	0.01017	0.01091	0.01092	0.01054	0.01104	0.01043	0.01071	0.01127	0.00976	0.00904	0.00973	0.00936	0.00958	0.00926	0.00863	0.00963	0.00947	0.01049	0.00987	0.01012	0.00938
1.86471	0.01135	0.01188	0.01193	0.01165	0.01258	0.01147	0.01183	0.01074	0.01175	0.01185	0.01195	0.01117	0.01151	0.01089	0.01151	0.01101	0.01034	0.01078	0.01067	0.00973	0.00974	0.01095	0.01075	0.01054	0.01086	0.01023	0.01056	0.01076	0.01	0.01068	0.01071	0.01036	0.01081	0.0101	0.01038	0.01114	0.00951	0.00896	0.00948	0.00916	0.0093	0.00895	0.00843	0.00951	0.00928	0.01034	0.00963	0.00977	0.00923
1.86443	0.01084	0.01144	0.01134	0.01136	0.01208	0.01109	0.01127	0.0104	0.0114	0.01148	0.01147	0.01064	0.01115	0.01038	0.01107	0.01059	0.00988	0.01028	0.01024	0.00931	0.00939	0.01047	0.01031	0.01007	0.0104	0.00973	0.01009	0.01032	0.00963	0.01038	0.01022	0.00995	0.01025	0.00967	0.01001	0.01078	0.00921	0.00854	0.00893	0.00894	0.00888	0.00841	0.00801	0.00905	0.00889	0.01007	0.00927	0.00929	0.00896
1.86415	0.01047	0.01093	0.01065	0.01078	0.01151	0.01065	0.01096	0.01009	0.01108	0.01106	0.01099	0.01014	0.0108	0.00997	0.0108	0.01003	0.00947	0.00987	0.00981	0.00887	0.00912	0.00998	0.00984	0.0096	0.00985	0.00932	0.00966	0.00997	0.0093	0.00999	0.00973	0.00958	0.00973	0.00936	0.00968	0.01055	0.00873	0.00823	0.00854	0.00861	0.00854	0.00801	0.00761	0.00878	0.00865	0.00971	0.00908	0.00894	0.00874
1.86387	0.01013	0.01031	0.01023	0.01044	0.01098	0.01023	0.01052	0.00979	0.01061	0.01058	0.01071	0.00984	0.01043	0.00947	0.01047	0.00968	0.00908	0.00946	0.0095	0.00855	0.00885	0.00944	0.00957	0.00922	0.00941	0.00905	0.00938	0.00947	0.00923	0.00967	0.00933	0.00922	0.00929	0.00913	0.0092	0.01021	0.00846	0.00799	0.00809	0.00828	0.00834	0.00772	0.00728	0.00849	0.00855	0.00935	0.00856	0.00861	0.00842
1.86359	0.00962	0.00988	0.00968	0.00995	0.01038	0.00974	0.01002	0.00929	0.01019	0.0101	0.01024	0.00948	0.00992	0.009	0.00992	0.00924	0.00858	0.00905	0.00921	0.00809	0.00853	0.00898	0.009	0.00879	0.00896	0.00857	0.009	0.00894	0.0088	0.00917	0.00888	0.00863	0.00869	0.0087	0.00879	0.00986	0.00807	0.00752	0.00763	0.00801	0.00802	0.00736	0.00694	0.00811	0.00827	0.00891	0.00817	0.00819	0.00808
1.86331	0.00928	0.00956	0.00928	0.00956	0.01002	0.0093	0.00957	0.00897	0.00969	0.00987	0.00981	0.0092	0.00939	0.00849	0.0095	0.00872	0.00835	0.00855	0.00885	0.00762	0.00819	0.00852	0.00849	0.00837	0.00843	0.00814	0.00859	0.00838	0.00847	0.00878	0.00849	0.00821	0.00817	0.00832	0.00823	0.0095	0.00779	0.00717	0.00725	0.00761	0.00765	0.00702	0.0066	0.00771	0.00794	0.00847	0.0077	0.00782	0.0079
1.86303	0.00869	0.00896	0.00877	0.00894	0.00936	0.00867	0.00889	0.00838	0.00903	0.00931	0.0093	0.00862	0.00868	0.00793	0.00903	0.00808	0.00774	0.00807	0.0084	0.00709	0.00775	0.00792	0.00801	0.00775	0.00788	0.00767	0.00802	0.00777	0.00797	0.00819	0.00802	0.00772	0.00774	0.00779	0.00765	0.00905	0.00731	0.0068	0.00667	0.00714	0.00708	0.00653	0.00615	0.00732	0.00751	0.00782	0.00724	0.00739	0.0074
1.86275	0.00829	0.00835	0.00821	0.00821	0.00885	0.00807	0.00825	0.00788	0.00855	0.00873	0.00878	0.0082	0.00802	0.00735	0.00855	0.00756	0.00728	0.00752	0.00788	0.00681	0.00735	0.00729	0.00744	0.0073	0.00727	0.00732	0.00747	0.00738	0.00736	0.00775	0.00766	0.00718	0.00721	0.00742	0.00713	0.00853	0.00698	0.0065	0.00621	0.00678	0.00668	0.00606	0.0058	0.00684	0.00707	0.00743	0.00697	0.00698	0.00694
1.86247	0.00792	0.00781	0.00773	0.00784	0.00837	0.00759	0.00777	0.0075	0.00802	0.00826	0.00839	0.00781	0.0076	0.00695	0.0082	0.00731	0.007	0.00695	0.00754	0.00641	0.00714	0.00674	0.00688	0.00695	0.0068	0.00702	0.00703	0.00693	0.00706	0.0073	0.00731	0.00689	0.00687	0.00716	0.0068	0.0082	0.00655	0.00628	0.00579	0.00659	0.00647	0.00584	0.00562	0.00656	0.00671	0.00716	0.00664	0.00666	0.00669
1.86219	0.00733	0.00717	0.0072	0.00721	0.00773	0.0069	0.00722	0.00696	0.00736	0.00745	0.00768	0.00727	0.00699	0.00634	0.00756	0.00665	0.00642	0.00634	0.00691	0.00586	0.00666	0.00605	0.00621	0.00627	0.00604	0.00651	0.00638	0.00632	0.00645	0.00676	0.00678	0.00639	0.00625	0.00655	0.00623	0.00765	0.00595	0.00572	0.00517	0.00615	0.00589	0.00536	0.00507	0.00593	0.00616	0.00666	0.00606	0.00623	0.0063
1.86191	0.0067	0.00641	0.00663	0.00668	0.00712	0.00623	0.00661	0.00643	0.00665	0.00686	0.00707	0.00662	0.00643	0.0058	0.00692	0.00613	0.00589	0.00565	0.00628	0.00517	0.00605	0.00556	0.00552	0.00562	0.00545	0.00588	0.00582	0.00578	0.00593	0.00624	0.00633	0.00602	0.00571	0.00604	0.00564	0.00719	0.00542	0.00527	0.00478	0.00564	0.00532	0.00497	0.00473	0.0054	0.00569	0.00617	0.0056	0.00578	0.00574
1.86163	0.0062	0.00599	0.00613	0.00619	0.0065	0.00562	0.00599	0.0058	0.00612	0.00642	0.00644	0.006	0.00582	0.00528	0.00633	0.00563	0.00526	0.00495	0.00575	0.00465	0.0056	0.00509	0.00503	0.00513	0.00493	0.00533	0.00533	0.00534	0.00543	0.00569	0.00584	0.00556	0.00522	0.00548	0.0052	0.00667	0.00484	0.00497	0.00427	0.0054	0.00481	0.00466	0.00438	0.00499	0.00522	0.00568	0.00524	0.00542	0.0054
1.86136	0.00558	0.00554	0.00556	0.0058	0.006	0.00507	0.00541	0.0051	0.00552	0.00588	0.00587	0.00551	0.00527	0.00496	0.00591	0.00525	0.00479	0.00438	0.00529	0.00419	0.00514	0.00456	0.00455	0.00465	0.00448	0.00487	0.0048	0.00492	0.00496	0.00519	0.0054	0.00516	0.00475	0.00501	0.00472	0.0064	0.00443	0.00471	0.00397	0.005	0.00447	0.00436	0.00406	0.00466	0.00489	0.00524	0.00494	0.00503	0.00504
1.86108	0.00491	0.00487	0.00497	0.00514	0.00532	0.0044	0.00484	0.00436	0.00481	0.00521	0.00533	0.00491	0.00446	0.00436	0.00523	0.00449	0.00414	0.00372	0.00469	0.00373	0.00465	0.00404	0.00389	0.00422	0.00388	0.0043	0.00411	0.00439	0.00433	0.00463	0.00483	0.00459	0.00424	0.00457	0.00421	0.0057	0.00373	0.00423	0.00347	0.00438	0.0039	0.00393	0.00373	0.00427	0.00437	0.00471	0.00453	0.00448	0.00445
1.8608	0.00447	0.00444	0.00442	0.0046	0.0048	0.00386	0.00445	0.00391	0.00426	0.00465	0.00493	0.00437	0.00403	0.00392	0.00469	0.00397	0.00366	0.00326	0.00412	0.00342	0.00422	0.00359	0.00342	0.00374	0.00333	0.00385	0.00358	0.00398	0.00384	0.00428	0.00431	0.00411	0.0038	0.00418	0.00368	0.00519	0.00321	0.00382	0.00309	0.00404	0.00359	0.00365	0.00344	0.00406	0.00393	0.00419	0.00417	0.00405	0.00417
1.86052	0.00383	0.00395	0.00393	0.00395	0.00417	0.00339	0.00393	0.00339	0.00373	0.004	0.00446	0.0037	0.00352	0.0034	0.00401	0.00356	0.00308	0.00265	0.00359	0.00304	0.00366	0.00303	0.00284	0.0032	0.0027	0.00336	0.00305	0.00355	0.00333	0.00376	0.00384	0.00354	0.00341	0.00376	0.00328	0.00471	0.00266	0.00346	0.00263	0.00353	0.0031	0.00331	0.00315	0.00386	0.00354	0.00392	0.00383	0.00369	0.00393
1.86024	0.0031	0.0035	0.0035	0.00336	0.00359	0.00285	0.00331	0.00268	0.00309	0.00331	0.00382	0.00308	0.00286	0.00285	0.00327	0.00282	0.00247	0.00199	0.00298	0.00255	0.00315	0.00248	0.00221	0.0026	0.00203	0.00284	0.00239	0.00289	0.00281	0.00311	0.00323	0.00293	0.00285	0.00324	0.00292	0.00416	0.00198	0.00284	0.00221	0.00305	0.00262	0.0029	0.0027	0.00325	0.00294	0.00334	0.0033	0.00332	0.00348
1.85996	0.00269	0.00307	0.00301	0.00278	0.00303	0.00231	0.00283	0.0022	0.00251	0.00285	0.00321	0.00262	0.00234	0.00248	0.00272	0.00238	0.00198	0.00149	0.00247	0.0022	0.00262	0.00192	0.00169	0.00204	0.00174	0.0023	0.00196	0.00237	0.00237	0.00247	0.00271	0.00245	0.00238	0.00282	0.00249	0.00376	0.00154	0.00233	0.00176	0.00274	0.00205	0.00282	0.00236	0.00298	0.00249	0.00296	0.00304	0.00296	0.00311
1.85968	0.00222	0.00259	0.00265	0.00238	0.00263	0.00168	0.00223	0.00178	0.00195	0.00246	0.00257	0.00204	0.00178	0.00205	0.00235	0.00176	0.00158	0.000923803	0.00185	0.00188	0.00214	0.00144	0.0012	0.00149	0.00113	0.00174	0.00134	0.0019	0.00205	0.00197	0.00216	0.00198	0.00188	0.0023	0.00211	0.00336	0.000966922	0.00188	0.00134	0.00235	0.00167	0.0025	0.00207	0.00258	0.00208	0.00245	0.00268	0.00263	0.00275
1.8594	0.00172	0.00192	0.00193	0.00163	0.00194	0.00113	0.00165	0.00125	0.00133	0.00175	0.00197	0.0014	0.00119	0.00139	0.0017	0.0011	0.00093052	0.00035963	0.00128	0.00138	0.00144	0.000833523	0.000669676	0.000889668	0.000447816	0.00116	0.00065675	0.00125	0.00136	0.00132	0.00174	0.00134	0.00118	0.00166	0.00157	0.00268	0.000343889	0.00145	0.000899228	0.00181	0.00126	0.0021	0.00163	0.00209	0.00158	0.00194	0.00214	0.00235	0.00244
1.85913	0.00113	0.00124	0.00129	0.000983011	0.00122	0.00055087	0.00076949	0.000590507	0.000665912	0.00123	0.00127	0.000852928	0.000473133	0.000837308	0.00124	0.000481045	0.00040092	-0.000193197	0.000625116	0.000653613	0.000779934	0.000221525	0.000137145	0.000407235	-0.00013997	0.000547727	0.000204652	0.000630608	0.000596743	0.000790047	0.00119	0.000823427	0.000701772	0.00107	0.000992979	0.00207	-0.000105755	0.00090048	0.000464555	0.0012	0.000687844	0.00177	0.00107	0.00162	0.00121	0.00142	0.00173	0.00214	0.00205
1.85885	0.000428411	0.000609764	0.000644246	0.000386741	0.00045693	-5.22148e-05	0.000139301	1.21682e-05	6.79074e-05	0.000684776	0.000627424	0.000267599	-5.94443e-05	0.00025248	0.000560127	-0.000105969	-0.000261414	-0.000685247	-9.82636e-06	6.89705e-05	0.000201264	-0.000286842	-0.000398635	-0.000217617	-0.000662208	7.04941e-05	-0.000301413	7.39794e-05	1.15215e-05	0.000141339	0.000590342	0.000244815	0.000191332	0.000451154	0.000386409	0.00134	-0.000574931	0.000493524	5.04469e-05	0.000634647	0.000297654	0.00137	0.000703445	0.00121	0.000705819	0.00103	0.00134	0.00169	0.00159
1.85857	-0.000223228	6.33969e-05	7.66289e-05	-8.23546e-05	-0.000162025	-0.000540024	-0.000516635	-0.000573218	-0.00048367	0.000118875	-0.000129096	-0.000190528	-0.000627134	-0.000191274	7.4454e-06	-0.000688568	-0.000849939	-0.00108	-0.000452657	-0.000432821	-0.000394968	-0.000803605	-0.000871868	-0.00057164	-0.00114	-0.000517204	-0.000802387	-0.000510905	-0.00045942	-0.000429365	8.61619e-05	-0.000338378	-0.000210103	-6.38129e-05	-0.000183732	0.00063011	-0.00106	-3.2558e-05	-0.00036625	6.12414e-05	-0.000142879	0.00111	0.000220165	0.000845053	0.00018691	0.000663653	0.00104	0.00127	0.00129
1.85829	-0.000443463	-0.00044805	-0.000324202	-0.000587105	-0.000453684	-0.000986572	-0.00102	-0.000840882	-0.000834701	-0.000321991	-0.000522541	-0.000660065	-0.00101	-0.000605375	-0.000378175	-0.00103	-0.00117	-0.00148	-0.000778088	-0.00064462	-0.000758501	-0.00113	-0.00125	-0.000900929	-0.00146	-0.000753081	-0.0012	-0.000936989	-0.000782382	-0.000721967	-0.000363374	-0.000740098	-0.000631552	-0.000431659	-0.000567407	0.000113967	-0.00137	-0.000429372	-0.000565334	-0.000361286	-0.000357411	0.000979322	4.64504e-06	0.000569096	-6.60367e-05	0.000369718	0.00066875	0.00113	0.000875568
1.85801	-0.00109	-0.00096837	-0.000891441	-0.00132	-0.00117	-0.00151	-0.00158	-0.00138	-0.00133	-0.00109	-0.00123	-0.00127	-0.00148	-0.00119	-0.000999011	-0.00178	-0.00171	-0.00207	-0.00123	-0.0011	-0.00138	-0.00169	-0.00178	-0.00142	-0.00204	-0.00139	-0.00179	-0.00146	-0.00148	-0.00128	-0.000960566	-0.00125	-0.0012	-0.0011	-0.00114	-0.000419022	-0.00189	-0.00108	-0.00114	-0.000687912	-0.000805263	0.000578603	-0.00031464	9.08629e-05	-0.000456112	5.43337e-05	0.000333412	0.000777099	0.000407678
1.85773	-0.00166	-0.00148	-0.00127	-0.00188	-0.00183	-0.00197	-0.00216	-0.00193	-0.00177	-0.00164	-0.00185	-0.00172	-0.00189	-0.00166	-0.00159	-0.00217	-0.00207	-0.00251	-0.00165	-0.00163	-0.00188	-0.00225	-0.00221	-0.00195	-0.0027	-0.00193	-0.00222	-0.00185	-0.00194	-0.00172	-0.0014	-0.00157	-0.00162	-0.00167	-0.00157	-0.000948213	-0.00224	-0.00145	-0.00147	-0.00107	-0.00117	0.000274287	-0.000607139	-0.000194355	-0.000857823	-0.000315628	-6.90815e-05	0.00042229	-4.58775e-06
1.85746	-0.00222	-0.00185	-0.00179	-0.00234	-0.00249	-0.00243	-0.00277	-0.0024	-0.0022	-0.00202	-0.00234	-0.00222	-0.00222	-0.00217	-0.00202	-0.00274	-0.00248	-0.00301	-0.00198	-0.0022	-0.00234	-0.00253	-0.0025	-0.00235	-0.00305	-0.00218	-0.00265	-0.00239	-0.00237	-0.00217	-0.00184	-0.00193	-0.002	-0.00212	-0.00178	-0.00133	-0.00261	-0.00187	-0.00183	-0.00142	-0.00142	1.69949e-05	-0.000862124	-0.000546827	-0.00122	-0.000731984	-0.000453364	3.96852e-05	-0.00028654
1.85718	-0.00284	-0.00264	-0.00248	-0.00293	-0.00318	-0.00307	-0.00334	-0.00301	-0.00287	-0.00271	-0.00296	-0.00285	-0.00294	-0.00286	-0.00272	-0.0034	-0.00313	-0.00362	-0.00255	-0.00269	-0.0029	-0.00314	-0.00302	-0.00283	-0.00355	-0.00275	-0.00321	-0.00294	-0.00304	-0.0028	-0.00242	-0.00251	-0.00268	-0.00267	-0.00234	-0.00192	-0.00304	-0.00249	-0.00235	-0.00195	-0.00178	-0.000510538	-0.00136	-0.000942752	-0.00167	-0.00107	-0.000952712	-0.000420153	-0.000837342
1.8569	-0.00344	-0.00318	-0.00316	-0.00344	-0.00373	-0.00359	-0.00408	-0.00366	-0.00346	-0.00325	-0.00346	-0.00344	-0.00341	-0.00335	-0.0034	-0.004	-0.00365	-0.00413	-0.00305	-0.00316	-0.00339	-0.00366	-0.00346	-0.00337	-0.00404	-0.00334	-0.00363	-0.0035	-0.00352	-0.00331	-0.00285	-0.00295	-0.0031	-0.00305	-0.00271	-0.0025	-0.00346	-0.00291	-0.00278	-0.00242	-0.00203	-0.00105	-0.00175	-0.00136	-0.002	-0.00141	-0.00124	-0.000888932	-0.00134
1.85662	-0.00412	-0.00385	-0.00373	-0.004	-0.00436	-0.00412	-0.0045	-0.00422	-0.00395	-0.00393	-0.00396	-0.00395	-0.00387	-0.00388	-0.00394	-0.0046	-0.00433	-0.00457	-0.00362	-0.00367	-0.00367	-0.00433	-0.00398	-0.00389	-0.00443	-0.00371	-0.00407	-0.004	-0.00396	-0.00373	-0.00336	-0.00347	-0.00355	-0.00351	-0.00323	-0.00296	-0.00397	-0.00327	-0.00315	-0.00282	-0.0023	-0.00141	-0.0021	-0.00174	-0.0023	-0.00182	-0.0016	-0.0014	-0.00176
1.85635	-0.00455	-0.00428	-0.00406	-0.00459	-0.00483	-0.0046	-0.00505	-0.00457	-0.00434	-0.00424	-0.00442	-0.00442	-0.0042	-0.00428	-0.00434	-0.00504	-0.0047	-0.00477	-0.00412	-0.00403	-0.00412	-0.0046	-0.00444	-0.00431	-0.00487	-0.00413	-0.00437	-0.00432	-0.00447	-0.00417	-0.00372	-0.00379	-0.00393	-0.00391	-0.0036	-0.00337	-0.00432	-0.00368	-0.00355	-0.00321	-0.00263	-0.00179	-0.00247	-0.00208	-0.00254	-0.00196	-0.00179	-0.00159	-0.00206
1.85607	-0.00513	-0.00495	-0.00459	-0.0051	-0.00528	-0.00504	-0.00556	-0.00511	-0.00478	-0.00469	-0.00489	-0.00489	-0.00471	-0.00468	-0.00477	-0.00544	-0.00521	-0.00511	-0.00458	-0.00451	-0.0046	-0.00503	-0.00498	-0.0046	-0.00529	-0.00455	-0.00482	-0.00468	-0.00484	-0.00461	-0.00409	-0.00414	-0.00433	-0.00431	-0.00397	-0.0038	-0.00471	-0.00384	-0.00398	-0.00341	-0.00279	-0.00213	-0.00266	-0.00253	-0.00294	-0.00232	-0.00207	-0.00189	-0.00244
1.85579	-0.00564	-0.00545	-0.00501	-0.00545	-0.00565	-0.00541	-0.00576	-0.00563	-0.00504	-0.00516	-0.00522	-0.00516	-0.00509	-0.00509	-0.0051	-0.00575	-0.00565	-0.0054	-0.00492	-0.00478	-0.0049	-0.00542	-0.00534	-0.00504	-0.0056	-0.00488	-0.00515	-0.00489	-0.00522	-0.00489	-0.00446	-0.00458	-0.0048	-0.00469	-0.00422	-0.00418	-0.00493	-0.00402	-0.00424	-0.00347	-0.00296	-0.00243	-0.00294	-0.00271	-0.00323	-0.00249	-0.00233	-0.00205	-0.00287
1.85551	-0.00627	-0.0061	-0.0057	-0.00585	-0.00612	-0.00583	-0.00613	-0.00618	-0.00557	-0.00566	-0.00565	-0.00556	-0.0056	-0.00564	-0.00542	-0.00625	-0.00622	-0.00596	-0.00543	-0.00528	-0.00538	-0.00581	-0.00568	-0.00537	-0.00596	-0.0054	-0.00553	-0.0052	-0.00565	-0.00543	-0.00493	-0.00502	-0.00529	-0.00517	-0.00471	-0.00462	-0.00527	-0.00442	-0.0046	-0.0038	-0.00337	-0.00278	-0.0032	-0.00313	-0.00347	-0.00282	-0.00268	-0.00236	-0.00327
1.85524	-0.00677	-0.00659	-0.00611	-0.0062	-0.00654	-0.00627	-0.00657	-0.00663	-0.00583	-0.00599	-0.00598	-0.00592	-0.00588	-0.00604	-0.00583	-0.00668	-0.00671	-0.00635	-0.00591	-0.00589	-0.00585	-0.0062	-0.00607	-0.00562	-0.00634	-0.00577	-0.00574	-0.00565	-0.00586	-0.00567	-0.00527	-0.00541	-0.00572	-0.00549	-0.00502	-0.00505	-0.00567	-0.00474	-0.00492	-0.00403	-0.00362	-0.00314	-0.00339	-0.00348	-0.00372	-0.00315	-0.00282	-0.00278	-0.00355
1.85496	-0.0071	-0.00708	-0.00647	-0.00654	-0.00691	-0.00658	-0.00699	-0.00695	-0.00616	-0.00633	-0.0064	-0.00613	-0.00616	-0.00631	-0.00601	-0.00706	-0.0071	-0.0067	-0.00622	-0.00627	-0.00618	-0.00638	-0.00636	-0.00587	-0.00663	-0.00599	-0.00594	-0.00579	-0.00625	-0.006	-0.00575	-0.00573	-0.00588	-0.00577	-0.00528	-0.00525	-0.00587	-0.00496	-0.0052	-0.00433	-0.00386	-0.0035	-0.00354	-0.00377	-0.00407	-0.00333	-0.00304	-0.00311	-0.00379
1.85468	-0.00736	-0.00744	-0.00693	-0.00703	-0.0074	-0.00696	-0.00744	-0.00748	-0.00643	-0.00684	-0.00677	-0.0065	-0.00664	-0.00664	-0.00633	-0.00741	-0.00749	-0.00715	-0.00657	-0.00678	-0.00665	-0.00679	-0.00673	-0.00618	-0.00686	-0.00632	-0.0063	-0.00623	-0.00666	-0.00635	-0.00605	-0.00604	-0.00625	-0.0062	-0.00552	-0.00559	-0.00614	-0.00536	-0.00563	-0.0048	-0.00424	-0.00394	-0.00394	-0.00407	-0.0043	-0.00368	-0.00341	-0.00341	-0.00406
1.85441	-0.00765	-0.00789	-0.00732	-0.00729	-0.00761	-0.00728	-0.00772	-0.00772	-0.00658	-0.00699	-0.00702	-0.00682	-0.00694	-0.00699	-0.00661	-0.00771	-0.00772	-0.00737	-0.00663	-0.00722	-0.00696	-0.00698	-0.00698	-0.00647	-0.00707	-0.00653	-0.00652	-0.00647	-0.0069	-0.00661	-0.00636	-0.00622	-0.00649	-0.00649	-0.00577	-0.00573	-0.00634	-0.00563	-0.00592	-0.00507	-0.00451	-0.0044	-0.00415	-0.00437	-0.00457	-0.00389	-0.00375	-0.00383	-0.00412
1.85413	-0.00803	-0.00832	-0.00774	-0.00758	-0.00804	-0.00756	-0.00811	-0.00807	-0.00692	-0.00727	-0.00727	-0.00705	-0.00731	-0.00744	-0.00699	-0.00806	-0.00802	-0.00749	-0.00706	-0.00758	-0.00743	-0.00739	-0.0072	-0.00684	-0.00732	-0.0068	-0.00676	-0.00675	-0.00714	-0.00683	-0.00661	-0.00661	-0.00678	-0.00676	-0.00606	-0.0061	-0.00658	-0.00583	-0.00619	-0.00541	-0.00481	-0.00479	-0.0044	-0.0047	-0.00484	-0.00404	-0.00407	-0.00418	-0.0044
1.85385	-0.00853	-0.00879	-0.00817	-0.00798	-0.00855	-0.00789	-0.00853	-0.00852	-0.00741	-0.00756	-0.00767	-0.00738	-0.00767	-0.00783	-0.00735	-0.00845	-0.00833	-0.00803	-0.00741	-0.00801	-0.00776	-0.00782	-0.00746	-0.00708	-0.00778	-0.00733	-0.00708	-0.00728	-0.00747	-0.00719	-0.00689	-0.00716	-0.0073	-0.00695	-0.00646	-0.00642	-0.00693	-0.00637	-0.00664	-0.00589	-0.00521	-0.0052	-0.00475	-0.00516	-0.00516	-0.00446	-0.00465	-0.00452	-0.00473
1.85358	-0.00873	-0.00904	-0.00846	-0.00838	-0.00895	-0.00819	-0.00887	-0.0089	-0.00777	-0.00783	-0.00784	-0.00755	-0.00798	-0.00809	-0.00757	-0.00872	-0.00853	-0.00817	-0.00768	-0.00822	-0.00798	-0.00811	-0.00767	-0.00733	-0.00799	-0.00752	-0.00729	-0.00758	-0.00766	-0.00727	-0.00705	-0.00745	-0.00757	-0.00717	-0.00672	-0.00665	-0.00712	-0.00659	-0.00691	-0.00607	-0.00544	-0.00554	-0.00505	-0.00533	-0.00538	-0.00469	-0.00493	-0.00472	-0.00501
1.8533	-0.00911	-0.00936	-0.00866	-0.0088	-0.00923	-0.00859	-0.00923	-0.00933	-0.00834	-0.00814	-0.00818	-0.0079	-0.0083	-0.00853	-0.00794	-0.00897	-0.00877	-0.00848	-0.00797	-0.00848	-0.00838	-0.0085	-0.00797	-0.00758	-0.00821	-0.00768	-0.00745	-0.00806	-0.00785	-0.00761	-0.00734	-0.00771	-0.00783	-0.00748	-0.00704	-0.00693	-0.00733	-0.00683	-0.00722	-0.0065	-0.0057	-0.00581	-0.00527	-0.00578	-0.00576	-0.00506	-0.00541	-0.00501	-0.00545
1.85302	-0.00931	-0.00949	-0.00891	-0.0092	-0.0094	-0.00889	-0.00947	-0.00961	-0.00866	-0.00831	-0.00842	-0.00817	-0.00857	-0.00881	-0.00821	-0.00927	-0.00903	-0.00865	-0.00813	-0.0087	-0.00863	-0.00868	-0.00812	-0.00783	-0.00836	-0.00788	-0.00772	-0.0082	-0.00822	-0.00789	-0.00754	-0.00794	-0.00797	-0.00767	-0.00727	-0.00704	-0.00757	-0.00715	-0.00725	-0.00681	-0.00586	-0.00611	-0.00552	-0.00592	-0.0061	-0.00538	-0.00554	-0.00524	-0.00569
1.85275	-0.00956	-0.00982	-0.0092	-0.00953	-0.00954	-0.0092	-0.00988	-0.00991	-0.00912	-0.00864	-0.0088	-0.00854	-0.00906	-0.00918	-0.00845	-0.00953	-0.00935	-0.00897	-0.00855	-0.00898	-0.00885	-0.00904	-0.00833	-0.00819	-0.00872	-0.00817	-0.008	-0.00852	-0.00839	-0.0081	-0.00782	-0.00824	-0.00818	-0.00791	-0.00765	-0.00727	-0.00779	-0.00731	-0.00756	-0.00719	-0.00617	-0.00655	-0.00592	-0.00618	-0.00632	-0.00572	-0.00596	-0.00545	-0.00605
1.85247	-0.00991	-0.01023	-0.00949	-0.00996	-0.00989	-0.00959	-0.01025	-0.01025	-0.00953	-0.00911	-0.00918	-0.00894	-0.00946	-0.00942	-0.00872	-0.00967	-0.00963	-0.00921	-0.00895	-0.00919	-0.00912	-0.00944	-0.00866	-0.00843	-0.00887	-0.00846	-0.00832	-0.00876	-0.00874	-0.00843	-0.00818	-0.00862	-0.00841	-0.0081	-0.00785	-0.00759	-0.00797	-0.00758	-0.00797	-0.00743	-0.00659	-0.00695	-0.00638	-0.00651	-0.00665	-0.00607	-0.00634	-0.00556	-0.00647
1.85219	-0.01017	-0.01055	-0.00982	-0.01025	-0.01015	-0.00998	-0.01048	-0.01045	-0.00981	-0.00934	-0.00946	-0.00924	-0.00954	-0.00977	-0.00899	-0.00975	-0.00977	-0.00954	-0.00914	-0.00942	-0.00946	-0.00962	-0.00896	-0.00869	-0.00914	-0.00868	-0.00848	-0.00909	-0.00903	-0.00861	-0.00843	-0.0089	-0.00868	-0.00821	-0.00816	-0.00783	-0.00822	-0.00787	-0.0082	-0.0076	-0.00682	-0.0072	-0.00676	-0.00676	-0.00687	-0.00625	-0.00673	-0.00588	-0.0067
1.85192	-0.01057	-0.01088	-0.01015	-0.01044	-0.0105	-0.01025	-0.0108	-0.01076	-0.01019	-0.00967	-0.00976	-0.00955	-0.00986	-0.00994	-0.0094	-0.01001	-0.00996	-0.00991	-0.00946	-0.00965	-0.00986	-0.00987	-0.00915	-0.009	-0.00946	-0.0089	-0.00865	-0.00958	-0.00926	-0.00891	-0.00884	-0.00928	-0.00887	-0.00836	-0.0085	-0.00796	-0.00854	-0.00818	-0.00854	-0.00798	-0.00727	-0.00748	-0.00718	-0.00708	-0.0072	-0.00653	-0.00704	-0.00616	-0.00702
1.85164	-0.01082	-0.01117	-0.01037	-0.01085	-0.01083	-0.01056	-0.01102	-0.01112	-0.01044	-0.00999	-0.01014	-0.00994	-0.01017	-0.01021	-0.00979	-0.01024	-0.01026	-0.0101	-0.00983	-0.01001	-0.01019	-0.01006	-0.00944	-0.00938	-0.0096	-0.00911	-0.0088	-0.0097	-0.00956	-0.00902	-0.00907	-0.00943	-0.00912	-0.00875	-0.00871	-0.00812	-0.00882	-0.00848	-0.00886	-0.00829	-0.00768	-0.00788	-0.0075	-0.00756	-0.00742	-0.00685	-0.00742	-0.0065	-0.0074
1.85137	-0.01094	-0.01119	-0.01059	-0.01113	-0.0109	-0.0107	-0.01117	-0.01138	-0.01066	-0.01	-0.01022	-0.01017	-0.01039	-0.01038	-0.01001	-0.01027	-0.01043	-0.01011	-0.00998	-0.01022	-0.01039	-0.0101	-0.00946	-0.00947	-0.00956	-0.00927	-0.00897	-0.00984	-0.00965	-0.00915	-0.0093	-0.00965	-0.00908	-0.00881	-0.00889	-0.00825	-0.00893	-0.0086	-0.00899	-0.00855	-0.00788	-0.00798	-0.00763	-0.00773	-0.00753	-0.00704	-0.0076	-0.0067	-0.00759
1.85109	-0.01117	-0.01132	-0.01087	-0.01146	-0.01117	-0.01098	-0.01143	-0.01169	-0.01084	-0.01021	-0.01046	-0.01038	-0.0107	-0.01065	-0.01021	-0.01051	-0.01074	-0.01027	-0.01022	-0.01051	-0.01062	-0.01041	-0.00965	-0.00979	-0.00962	-0.00943	-0.00932	-0.01004	-0.00985	-0.00931	-0.00961	-0.00987	-0.00925	-0.00897	-0.00912	-0.00843	-0.00907	-0.00889	-0.00929	-0.00869	-0.00825	-0.00822	-0.0081	-0.00785	-0.00793	-0.00733	-0.00778	-0.00696	-0.00773
1.85081	-0.01126	-0.01152	-0.01109	-0.01155	-0.01122	-0.01122	-0.0116	-0.01193	-0.01105	-0.01042	-0.01064	-0.01064	-0.01087	-0.01079	-0.01038	-0.01067	-0.01078	-0.01042	-0.01041	-0.01067	-0.0108	-0.01053	-0.00983	-0.01001	-0.00973	-0.00942	-0.00959	-0.01026	-0.01007	-0.00938	-0.00981	-0.01015	-0.00937	-0.00913	-0.00919	-0.00854	-0.00919	-0.00922	-0.00928	-0.00905	-0.00847	-0.00857	-0.00827	-0.00797	-0.00816	-0.00762	-0.00786	-0.00718	-0.00799
1.85054	-0.0115	-0.01167	-0.01124	-0.01189	-0.01145	-0.01148	-0.01176	-0.01209	-0.0114	-0.01074	-0.0109	-0.01093	-0.01104	-0.01103	-0.01063	-0.01101	-0.01094	-0.01055	-0.01067	-0.01084	-0.01108	-0.01068	-0.01001	-0.01028	-0.00996	-0.00959	-0.00985	-0.01042	-0.01036	-0.00953	-0.01006	-0.01043	-0.00953	-0.0093	-0.00935	-0.00876	-0.00955	-0.00947	-0.00961	-0.00943	-0.00887	-0.00881	-0.00854	-0.00812	-0.00838	-0.00784	-0.0081	-0.00742	-0.00812
1.85026	-0.01161	-0.01168	-0.01139	-0.01205	-0.01149	-0.01156	-0.01182	-0.01214	-0.01142	-0.01085	-0.011	-0.01101	-0.01116	-0.01119	-0.01076	-0.0109	-0.01106	-0.01064	-0.01079	-0.01104	-0.01109	-0.01076	-0.01002	-0.01059	-0.01005	-0.00979	-0.01009	-0.01054	-0.01046	-0.0096	-0.01033	-0.0107	-0.00965	-0.00942	-0.0095	-0.00885	-0.00954	-0.00961	-0.00975	-0.00967	-0.00916	-0.00902	-0.00884	-0.00818	-0.00857	-0.00792	-0.00837	-0.00757	-0.00824
1.84999	-0.01178	-0.01185	-0.01153	-0.0123	-0.01169	-0.01168	-0.01204	-0.01223	-0.01163	-0.01086	-0.01125	-0.01128	-0.01146	-0.01127	-0.01093	-0.01112	-0.01127	-0.01092	-0.01098	-0.01124	-0.01138	-0.01094	-0.01016	-0.01082	-0.01029	-0.01009	-0.01046	-0.01074	-0.01051	-0.00996	-0.01054	-0.01097	-0.00976	-0.00967	-0.00958	-0.00903	-0.00977	-0.00991	-0.00984	-0.00998	-0.0095	-0.00924	-0.00919	-0.00851	-0.00889	-0.00804	-0.00869	-0.00781	-0.00856
1.84971	-0.01189	-0.01199	-0.01165	-0.0125	-0.01181	-0.01198	-0.01221	-0.01227	-0.01186	-0.01107	-0.01144	-0.01146	-0.01169	-0.01156	-0.0112	-0.01133	-0.01133	-0.01117	-0.01117	-0.01154	-0.01165	-0.0111	-0.0103	-0.01099	-0.01039	-0.0103	-0.01077	-0.011	-0.01071	-0.01015	-0.0108	-0.01105	-0.01005	-0.0099	-0.00981	-0.00935	-0.01004	-0.01027	-0.00992	-0.01037	-0.00978	-0.00945	-0.00952	-0.00893	-0.00931	-0.00848	-0.00902	-0.00804	-0.00889
1.84944	-0.01175	-0.01211	-0.01169	-0.01241	-0.01183	-0.0122	-0.0123	-0.01234	-0.012	-0.01115	-0.01168	-0.01154	-0.01179	-0.01164	-0.01126	-0.0114	-0.01148	-0.01125	-0.01129	-0.01174	-0.01181	-0.01116	-0.01036	-0.01107	-0.01048	-0.0105	-0.01092	-0.01104	-0.01071	-0.01024	-0.01095	-0.01113	-0.01023	-0.01016	-0.01011	-0.00958	-0.01011	-0.01036	-0.01013	-0.01053	-0.0101	-0.00959	-0.00982	-0.00901	-0.00965	-0.00862	-0.00924	-0.00837	-0.00898
1.84916	-0.01194	-0.01223	-0.01192	-0.01262	-0.01204	-0.01235	-0.01256	-0.01247	-0.01222	-0.01126	-0.01186	-0.01175	-0.01193	-0.01188	-0.01148	-0.01164	-0.0116	-0.0115	-0.01143	-0.01192	-0.01207	-0.01131	-0.01044	-0.01134	-0.01087	-0.01072	-0.01128	-0.01122	-0.01102	-0.01039	-0.01119	-0.01135	-0.01042	-0.01034	-0.01021	-0.00983	-0.01026	-0.01053	-0.01031	-0.01069	-0.01025	-0.00992	-0.01012	-0.0093	-0.00988	-0.00886	-0.00945	-0.00848	-0.00913
1.84889	-0.012	-0.01237	-0.01213	-0.01277	-0.01222	-0.01238	-0.01271	-0.01269	-0.01237	-0.01141	-0.0119	-0.01175	-0.01195	-0.01192	-0.0117	-0.01176	-0.01184	-0.01163	-0.01151	-0.0121	-0.01216	-0.01134	-0.01061	-0.01149	-0.01095	-0.01087	-0.01146	-0.01129	-0.01123	-0.01037	-0.01118	-0.01145	-0.01043	-0.01045	-0.01035	-0.01003	-0.01041	-0.01077	-0.01038	-0.01098	-0.01036	-0.00998	-0.0103	-0.00928	-0.01003	-0.00906	-0.00957	-0.0085	-0.00919
1.84861	-0.01201	-0.01247	-0.01214	-0.01269	-0.01222	-0.01244	-0.01286	-0.01271	-0.0124	-0.01136	-0.01205	-0.01168	-0.01193	-0.01184	-0.01168	-0.01178	-0.01192	-0.01177	-0.01164	-0.01223	-0.01213	-0.01137	-0.01063	-0.01171	-0.01094	-0.01087	-0.01148	-0.0114	-0.01125	-0.01038	-0.01148	-0.01149	-0.01044	-0.0105	-0.01041	-0.01013	-0.01041	-0.01097	-0.01058	-0.01116	-0.01066	-0.01002	-0.01044	-0.00938	-0.01004	-0.00918	-0.00959	-0.00868	-0.00928
1.84834	-0.012	-0.01253	-0.01214	-0.01269	-0.01207	-0.01255	-0.01283	-0.0126	-0.01237	-0.01137	-0.01221	-0.01169	-0.01176	-0.01193	-0.01183	-0.01183	-0.01197	-0.01184	-0.01164	-0.01209	-0.01216	-0.01133	-0.01078	-0.01188	-0.0109	-0.01094	-0.01153	-0.01139	-0.0111	-0.01038	-0.01147	-0.01157	-0.01052	-0.01057	-0.0106	-0.01018	-0.01038	-0.01117	-0.0107	-0.01123	-0.01079	-0.01	-0.0106	-0.00961	-0.0101	-0.00926	-0.00959	-0.00906	-0.00935
1.84806	-0.01204	-0.01242	-0.01224	-0.01282	-0.01214	-0.0127	-0.01288	-0.01279	-0.01245	-0.01163	-0.01232	-0.01172	-0.01176	-0.01203	-0.01198	-0.01186	-0.01212	-0.01207	-0.01153	-0.01212	-0.01223	-0.01134	-0.01094	-0.01201	-0.0112	-0.01122	-0.01186	-0.0115	-0.01117	-0.01051	-0.01153	-0.01159	-0.01059	-0.01064	-0.0107	-0.01037	-0.01043	-0.01143	-0.011	-0.01141	-0.01099	-0.01007	-0.0108	-0.00987	-0.0102	-0.00946	-0.00978	-0.00913	-0.0095
1.84779	-0.01189	-0.01248	-0.01229	-0.01275	-0.01203	-0.01281	-0.01282	-0.01269	-0.01251	-0.01169	-0.01237	-0.01174	-0.01166	-0.012	-0.01207	-0.01194	-0.01195	-0.01226	-0.01159	-0.01216	-0.01224	-0.01141	-0.01107	-0.01218	-0.0112	-0.01114	-0.01191	-0.01153	-0.01127	-0.01041	-0.0117	-0.01154	-0.01063	-0.01081	-0.01062	-0.01034	-0.01051	-0.01144	-0.01105	-0.01139	-0.01114	-0.0102	-0.0107	-0.00991	-0.01042	-0.00951	-0.00982	-0.00927	-0.00964
1.84751	-0.01215	-0.01263	-0.01242	-0.01278	-0.01207	-0.01292	-0.01281	-0.01287	-0.01272	-0.01196	-0.01254	-0.01188	-0.0119	-0.01221	-0.0122	-0.01211	-0.01209	-0.01245	-0.01176	-0.01237	-0.01234	-0.01174	-0.01125	-0.01242	-0.01147	-0.01138	-0.01203	-0.01159	-0.01142	-0.01054	-0.01183	-0.01166	-0.01075	-0.0111	-0.01073	-0.01048	-0.01075	-0.01153	-0.01123	-0.0115	-0.01133	-0.01047	-0.01099	-0.01009	-0.01059	-0.0097	-0.00998	-0.00961	-0.00973
1.84724	-0.01204	-0.01254	-0.01231	-0.01263	-0.01196	-0.01286	-0.01284	-0.01287	-0.01275	-0.01197	-0.01242	-0.01185	-0.01182	-0.01219	-0.01215	-0.01199	-0.012	-0.01247	-0.01169	-0.01234	-0.01213	-0.01173	-0.01129	-0.01249	-0.01149	-0.01117	-0.01199	-0.01155	-0.01128	-0.01048	-0.01185	-0.01165	-0.01069	-0.01102	-0.01063	-0.01053	-0.01075	-0.01149	-0.01116	-0.01153	-0.0115	-0.01052	-0.01108	-0.01012	-0.01059	-0.00967	-0.00997	-0.00964	-0.00976
1.84696	-0.0122	-0.01285	-0.01251	-0.01288	-0.0121	-0.01294	-0.013	-0.01309	-0.01292	-0.01218	-0.0126	-0.01197	-0.01202	-0.01251	-0.0124	-0.0121	-0.01225	-0.01276	-0.01193	-0.01259	-0.01219	-0.01187	-0.01149	-0.01266	-0.01162	-0.01134	-0.01215	-0.01179	-0.01137	-0.01071	-0.0119	-0.01192	-0.01086	-0.01116	-0.0107	-0.01069	-0.01091	-0.01174	-0.01153	-0.01163	-0.01157	-0.01069	-0.01144	-0.01029	-0.01075	-0.00968	-0.0101	-0.00986	-0.00988
1.84669	-0.01232	-0.01313	-0.01264	-0.01296	-0.01222	-0.01305	-0.01304	-0.01335	-0.01295	-0.01234	-0.01267	-0.01206	-0.01222	-0.01268	-0.0126	-0.01214	-0.0124	-0.01293	-0.0121	-0.01264	-0.01231	-0.01209	-0.01182	-0.01286	-0.01184	-0.01153	-0.01236	-0.01179	-0.01143	-0.01089	-0.01198	-0.01205	-0.01111	-0.01116	-0.01099	-0.01097	-0.01096	-0.01178	-0.01183	-0.01164	-0.01175	-0.01092	-0.01171	-0.01047	-0.01095	-0.00979	-0.0102	-0.01001	-0.0102
1.84641	-0.01229	-0.01322	-0.01269	-0.01294	-0.01229	-0.01308	-0.01299	-0.01334	-0.01296	-0.0125	-0.01268	-0.01228	-0.01223	-0.01268	-0.01259	-0.0122	-0.01246	-0.0129	-0.01231	-0.01258	-0.01232	-0.01225	-0.01199	-0.01295	-0.01185	-0.01161	-0.01253	-0.01189	-0.01146	-0.01098	-0.01191	-0.01213	-0.01113	-0.01114	-0.01099	-0.01125	-0.0112	-0.01177	-0.01198	-0.01166	-0.01196	-0.01101	-0.01178	-0.01058	-0.01109	-0.00998	-0.0101	-0.01012	-0.01038
1.84614	-0.01254	-0.01333	-0.01277	-0.01293	-0.01229	-0.01319	-0.01283	-0.01324	-0.01297	-0.01272	-0.01278	-0.0124	-0.0124	-0.01286	-0.01262	-0.01236	-0.01265	-0.01299	-0.01249	-0.01278	-0.01245	-0.01221	-0.01216	-0.01306	-0.01187	-0.01164	-0.0127	-0.012	-0.01157	-0.01113	-0.01205	-0.01218	-0.01135	-0.01136	-0.01111	-0.01144	-0.01145	-0.01166	-0.0123	-0.01169	-0.01206	-0.01115	-0.01195	-0.0106	-0.01126	-0.01001	-0.01017	-0.01021	-0.01056
1.84587	-0.01268	-0.01343	-0.01282	-0.01296	-0.01227	-0.01324	-0.01279	-0.01321	-0.01294	-0.01274	-0.01277	-0.01234	-0.01255	-0.01296	-0.01266	-0.01242	-0.01268	-0.01307	-0.0126	-0.01267	-0.0127	-0.01212	-0.01227	-0.01318	-0.01195	-0.01185	-0.01282	-0.01206	-0.01161	-0.01129	-0.01211	-0.01222	-0.01149	-0.01155	-0.01109	-0.01136	-0.0115	-0.01178	-0.0124	-0.01174	-0.01214	-0.01131	-0.01203	-0.01067	-0.01145	-0.01006	-0.01017	-0.01016	-0.01068
1.84559	-0.01278	-0.01355	-0.01293	-0.01283	-0.01231	-0.01325	-0.0127	-0.01327	-0.01305	-0.013	-0.01277	-0.01234	-0.01262	-0.01295	-0.01258	-0.01239	-0.01288	-0.01325	-0.01265	-0.01265	-0.01272	-0.01219	-0.01227	-0.0132	-0.01202	-0.01183	-0.01299	-0.01207	-0.01155	-0.01126	-0.01219	-0.01221	-0.01158	-0.0116	-0.01121	-0.01143	-0.01164	-0.01183	-0.01243	-0.01163	-0.01207	-0.01143	-0.01201	-0.01079	-0.01148	-0.01016	-0.01036	-0.01026	-0.01073
1.84532	-0.01271	-0.01354	-0.01297	-0.01277	-0.01234	-0.01328	-0.01258	-0.01324	-0.013	-0.01307	-0.01265	-0.01235	-0.01264	-0.01301	-0.0125	-0.01241	-0.01293	-0.01336	-0.01272	-0.01278	-0.0129	-0.01236	-0.0123	-0.01329	-0.01213	-0.01183	-0.01289	-0.01206	-0.01153	-0.01135	-0.01205	-0.01227	-0.01155	-0.01171	-0.01128	-0.01157	-0.01162	-0.01184	-0.0124	-0.01169	-0.01217	-0.01141	-0.01214	-0.01071	-0.01149	-0.01018	-0.01043	-0.01036	-0.01068
1.84504	-0.01274	-0.01368	-0.01311	-0.01285	-0.0125	-0.01342	-0.01271	-0.01331	-0.0131	-0.01317	-0.01262	-0.01257	-0.01287	-0.01296	-0.01252	-0.01254	-0.01315	-0.01359	-0.01294	-0.01313	-0.01306	-0.01247	-0.01241	-0.01342	-0.01232	-0.0119	-0.01308	-0.01227	-0.01175	-0.01174	-0.01214	-0.01232	-0.01175	-0.01195	-0.01145	-0.01182	-0.01172	-0.01203	-0.0126	-0.01188	-0.01237	-0.01162	-0.01232	-0.01088	-0.01153	-0.01032	-0.01051	-0.0106	-0.01073
1.84477	-0.01276	-0.01381	-0.01327	-0.01306	-0.01267	-0.01365	-0.01276	-0.01335	-0.01298	-0.01331	-0.01277	-0.01276	-0.01316	-0.01302	-0.01266	-0.01276	-0.01341	-0.01374	-0.01303	-0.01337	-0.01324	-0.01278	-0.01271	-0.01344	-0.0126	-0.01204	-0.01325	-0.01257	-0.01195	-0.01185	-0.01219	-0.0123	-0.01189	-0.01217	-0.01159	-0.01203	-0.01194	-0.01229	-0.0127	-0.01207	-0.0125	-0.01187	-0.0124	-0.01111	-0.01169	-0.01046	-0.01067	-0.01092	-0.01071
1.8445	-0.01283	-0.01386	-0.01337	-0.01306	-0.01285	-0.01379	-0.01279	-0.01352	-0.01308	-0.01352	-0.01282	-0.01291	-0.01334	-0.01309	-0.01277	-0.01285	-0.01351	-0.01377	-0.01315	-0.01341	-0.01343	-0.01292	-0.01282	-0.01353	-0.01281	-0.01226	-0.01339	-0.01262	-0.01205	-0.01206	-0.01229	-0.0123	-0.01199	-0.01233	-0.01161	-0.01204	-0.01199	-0.01232	-0.01278	-0.01228	-0.01269	-0.01214	-0.01262	-0.01112	-0.01189	-0.01052	-0.01079	-0.01091	-0.01089
1.84422	-0.01315	-0.01403	-0.01364	-0.01322	-0.01315	-0.01402	-0.01291	-0.01389	-0.01327	-0.01379	-0.01303	-0.01318	-0.01365	-0.01334	-0.01307	-0.01317	-0.01383	-0.01409	-0.01332	-0.01377	-0.01365	-0.01332	-0.01318	-0.01361	-0.01295	-0.0126	-0.01368	-0.01293	-0.01221	-0.01232	-0.01251	-0.01251	-0.01229	-0.0127	-0.01186	-0.01236	-0.0122	-0.01257	-0.01309	-0.01251	-0.01303	-0.01235	-0.0129	-0.0114	-0.01207	-0.01082	-0.01103	-0.01116	-0.01113
1.84395	-0.01329	-0.01421	-0.01373	-0.01327	-0.01322	-0.01413	-0.01294	-0.01387	-0.01345	-0.0138	-0.01319	-0.01331	-0.01376	-0.01346	-0.01318	-0.01337	-0.01396	-0.01396	-0.01343	-0.01386	-0.01376	-0.01351	-0.01318	-0.01366	-0.01315	-0.01276	-0.01366	-0.01311	-0.01226	-0.01254	-0.01258	-0.01253	-0.0125	-0.01268	-0.01206	-0.01245	-0.0123	-0.0127	-0.01313	-0.01256	-0.01314	-0.01248	-0.01297	-0.01167	-0.01227	-0.01078	-0.01116	-0.01137	-0.01118
1.84368	-0.01343	-0.01434	-0.01394	-0.01349	-0.01356	-0.01426	-0.01313	-0.01406	-0.01375	-0.014	-0.01348	-0.01332	-0.01398	-0.01367	-0.01327	-0.01354	-0.01408	-0.01415	-0.01373	-0.01402	-0.01395	-0.01382	-0.01343	-0.01379	-0.0133	-0.01303	-0.01366	-0.01345	-0.01242	-0.01283	-0.01265	-0.0128	-0.0128	-0.01279	-0.01219	-0.01267	-0.01258	-0.01298	-0.01336	-0.01279	-0.0133	-0.01265	-0.01316	-0.01186	-0.01238	-0.01092	-0.0113	-0.01142	-0.01133
1.8434	-0.01351	-0.01436	-0.01402	-0.01359	-0.01373	-0.01432	-0.0131	-0.01427	-0.01389	-0.01397	-0.0136	-0.0134	-0.01406	-0.01374	-0.01333	-0.01365	-0.01428	-0.01429	-0.01384	-0.01402	-0.01407	-0.01393	-0.01358	-0.01385	-0.01345	-0.01317	-0.01383	-0.01359	-0.01252	-0.01299	-0.01272	-0.01283	-0.01288	-0.01291	-0.01235	-0.0126	-0.01268	-0.01315	-0.01347	-0.01286	-0.01335	-0.0129	-0.01321	-0.01191	-0.01242	-0.01114	-0.01137	-0.01146	-0.01145
1.84313	-0.01359	-0.01443	-0.01412	-0.01379	-0.01401	-0.01454	-0.0133	-0.01445	-0.01411	-0.01405	-0.01379	-0.01373	-0.0141	-0.01391	-0.01348	-0.0138	-0.01443	-0.01437	-0.01401	-0.01415	-0.01419	-0.01412	-0.01385	-0.01393	-0.01366	-0.01326	-0.01386	-0.01371	-0.01272	-0.01326	-0.01288	-0.01282	-0.01298	-0.01319	-0.01258	-0.01271	-0.0129	-0.01327	-0.01352	-0.01297	-0.01332	-0.01311	-0.01346	-0.01202	-0.01258	-0.01129	-0.01133	-0.01162	-0.01165
1.84286	-0.01368	-0.0144	-0.01412	-0.01399	-0.01407	-0.0146	-0.01339	-0.01448	-0.01431	-0.01426	-0.01389	-0.01381	-0.01422	-0.01399	-0.01351	-0.0139	-0.01442	-0.01447	-0.01414	-0.01424	-0.01438	-0.01429	-0.01404	-0.0139	-0.01385	-0.01334	-0.01378	-0.01392	-0.01297	-0.01352	-0.01301	-0.01293	-0.01314	-0.01327	-0.01271	-0.01282	-0.01312	-0.01343	-0.0136	-0.01324	-0.01335	-0.01332	-0.0136	-0.01227	-0.01273	-0.01144	-0.01149	-0.01176	-0.01184
1.84258	-0.01376	-0.0144	-0.01428	-0.01405	-0.01421	-0.01466	-0.01347	-0.01463	-0.01442	-0.01431	-0.01405	-0.01404	-0.01431	-0.01404	-0.01356	-0.01398	-0.01462	-0.01451	-0.0142	-0.01426	-0.01441	-0.01426	-0.01423	-0.01394	-0.01395	-0.01352	-0.01391	-0.01401	-0.0132	-0.01366	-0.01313	-0.01304	-0.01325	-0.01331	-0.01279	-0.01296	-0.01317	-0.01373	-0.01351	-0.01328	-0.0135	-0.01342	-0.01382	-0.01235	-0.0127	-0.01158	-0.01156	-0.01176	-0.01185
1.84231	-0.01402	-0.01467	-0.01447	-0.01416	-0.01443	-0.01485	-0.01382	-0.01479	-0.01466	-0.01438	-0.01418	-0.01433	-0.01472	-0.01432	-0.0138	-0.01413	-0.01483	-0.01473	-0.01445	-0.01448	-0.01462	-0.01453	-0.0144	-0.01396	-0.01409	-0.01377	-0.01404	-0.01421	-0.01328	-0.01379	-0.01348	-0.0132	-0.0134	-0.01342	-0.01303	-0.01312	-0.01334	-0.01389	-0.01384	-0.01351	-0.01373	-0.01355	-0.01411	-0.01255	-0.01285	-0.01168	-0.01175	-0.01186	-0.01211
1.84204	-0.01422	-0.01466	-0.01448	-0.01422	-0.0147	-0.01506	-0.01387	-0.01481	-0.01471	-0.01443	-0.01431	-0.0146	-0.01482	-0.01443	-0.01399	-0.0142	-0.01485	-0.0148	-0.01464	-0.01449	-0.01486	-0.0147	-0.01458	-0.0139	-0.01422	-0.01385	-0.014	-0.01451	-0.01356	-0.01396	-0.0137	-0.01328	-0.01367	-0.0135	-0.01328	-0.01312	-0.0135	-0.01408	-0.0139	-0.01365	-0.0138	-0.01362	-0.01427	-0.01276	-0.01295	-0.01166	-0.01182	-0.01195	-0.01216
1.84176	-0.01459	-0.01485	-0.01475	-0.01439	-0.01495	-0.01534	-0.01409	-0.01505	-0.01499	-0.01452	-0.01452	-0.01483	-0.01509	-0.01474	-0.01425	-0.01443	-0.01504	-0.01497	-0.01487	-0.01468	-0.01504	-0.01489	-0.01468	-0.01413	-0.01448	-0.01401	-0.01416	-0.01471	-0.01379	-0.01407	-0.01385	-0.01347	-0.01385	-0.01373	-0.01352	-0.01328	-0.01381	-0.01423	-0.01409	-0.014	-0.01397	-0.01393	-0.0145	-0.01295	-0.01312	-0.0118	-0.01191	-0.0123	-0.0123
1.84149	-0.01452	-0.01478	-0.0147	-0.01432	-0.015	-0.01526	-0.01418	-0.01511	-0.01495	-0.01447	-0.01454	-0.01491	-0.01525	-0.01461	-0.01434	-0.0144	-0.01501	-0.01507	-0.01488	-0.01463	-0.01507	-0.01493	-0.01446	-0.0141	-0.01443	-0.01396	-0.014	-0.01465	-0.01376	-0.01395	-0.01387	-0.01344	-0.01381	-0.01384	-0.01342	-0.0132	-0.01368	-0.01428	-0.01406	-0.01409	-0.01394	-0.01389	-0.01434	-0.01306	-0.01313	-0.01172	-0.01184	-0.01217	-0.01225
1.84122	-0.01455	-0.01469	-0.01468	-0.01433	-0.01509	-0.01521	-0.01414	-0.01511	-0.01494	-0.01446	-0.01466	-0.01492	-0.01529	-0.01477	-0.01442	-0.01438	-0.01501	-0.01494	-0.01485	-0.01483	-0.01508	-0.01502	-0.01444	-0.01407	-0.01438	-0.014	-0.01403	-0.01456	-0.01374	-0.01388	-0.01391	-0.01334	-0.01394	-0.01398	-0.01343	-0.01335	-0.01373	-0.01432	-0.01398	-0.01413	-0.01396	-0.01401	-0.01425	-0.0131	-0.01305	-0.01179	-0.01193	-0.01219	-0.01218
1.84095	-0.01463	-0.01471	-0.01478	-0.01458	-0.01519	-0.01529	-0.01431	-0.01522	-0.01516	-0.01453	-0.01478	-0.01499	-0.0154	-0.01485	-0.01448	-0.01448	-0.01518	-0.01495	-0.01503	-0.01502	-0.01526	-0.01518	-0.01441	-0.0141	-0.0144	-0.01422	-0.0143	-0.01473	-0.01385	-0.01399	-0.01414	-0.01352	-0.01404	-0.0141	-0.01368	-0.01356	-0.01385	-0.01449	-0.01389	-0.01431	-0.014	-0.01412	-0.01426	-0.01303	-0.01312	-0.01195	-0.01196	-0.01222	-0.01213
1.84067	-0.01468	-0.01484	-0.0147	-0.01446	-0.01536	-0.01541	-0.01447	-0.0153	-0.01527	-0.01466	-0.01481	-0.01514	-0.01552	-0.01496	-0.01464	-0.01457	-0.01517	-0.01515	-0.01514	-0.01522	-0.01528	-0.01527	-0.01457	-0.01427	-0.0145	-0.01428	-0.01435	-0.01478	-0.01413	-0.01415	-0.01417	-0.01358	-0.01428	-0.01417	-0.01379	-0.01367	-0.01393	-0.01465	-0.01393	-0.01448	-0.01403	-0.01426	-0.01437	-0.01295	-0.01327	-0.01211	-0.012	-0.0123	-0.01225
1.8404	-0.01473	-0.01493	-0.01471	-0.01457	-0.01541	-0.01552	-0.01453	-0.01539	-0.01538	-0.01471	-0.01486	-0.01539	-0.01567	-0.01496	-0.01473	-0.01464	-0.01525	-0.01531	-0.01507	-0.01545	-0.01541	-0.01535	-0.01465	-0.0142	-0.01463	-0.01447	-0.01442	-0.01484	-0.01438	-0.0143	-0.0142	-0.01371	-0.01446	-0.01437	-0.01394	-0.01379	-0.01408	-0.01474	-0.01387	-0.01479	-0.01419	-0.01436	-0.01441	-0.0131	-0.01328	-0.01221	-0.01203	-0.01238	-0.01231
1.84013	-0.01496	-0.01497	-0.01486	-0.01492	-0.01565	-0.01571	-0.01458	-0.01551	-0.01568	-0.01483	-0.01494	-0.0155	-0.01593	-0.0151	-0.01485	-0.01482	-0.01549	-0.01533	-0.0152	-0.01556	-0.01546	-0.01551	-0.01478	-0.01439	-0.01493	-0.01468	-0.0146	-0.01491	-0.01461	-0.01455	-0.01431	-0.01374	-0.01455	-0.0145	-0.01417	-0.01395	-0.01414	-0.01471	-0.01404	-0.01503	-0.01427	-0.01439	-0.01453	-0.01329	-0.01342	-0.01225	-0.01225	-0.01265	-0.01239
1.83986	-0.01503	-0.01494	-0.01495	-0.01501	-0.01578	-0.0158	-0.01471	-0.01557	-0.01559	-0.01501	-0.01504	-0.01549	-0.01608	-0.01518	-0.01496	-0.01475	-0.01559	-0.0154	-0.01522	-0.01564	-0.01551	-0.01558	-0.0148	-0.01434	-0.01495	-0.01479	-0.01472	-0.01488	-0.01452	-0.01464	-0.01433	-0.01381	-0.01456	-0.01459	-0.01421	-0.01425	-0.01407	-0.01475	-0.01388	-0.0151	-0.0142	-0.01447	-0.01464	-0.01332	-0.01361	-0.01232	-0.01237	-0.01272	-0.01255
1.83958	-0.01519	-0.01498	-0.01498	-0.01505	-0.01574	-0.01589	-0.01486	-0.01561	-0.01577	-0.01499	-0.01516	-0.01556	-0.01604	-0.01513	-0.01504	-0.01486	-0.01565	-0.01551	-0.01524	-0.01576	-0.01574	-0.01557	-0.01483	-0.01433	-0.01504	-0.0149	-0.01493	-0.01486	-0.0146	-0.01473	-0.01428	-0.01383	-0.01469	-0.01477	-0.01429	-0.01442	-0.01411	-0.01484	-0.01384	-0.01507	-0.01419	-0.01453	-0.01458	-0.01335	-0.01382	-0.01246	-0.01235	-0.01286	-0.01258
1.83931	-0.01546	-0.01525	-0.01515	-0.01525	-0.01595	-0.0163	-0.01514	-0.01592	-0.01603	-0.01544	-0.01525	-0.01571	-0.01622	-0.01552	-0.01542	-0.01505	-0.01581	-0.01573	-0.01532	-0.01604	-0.01604	-0.0158	-0.01502	-0.01467	-0.01524	-0.01522	-0.01514	-0.01507	-0.01497	-0.0147	-0.01445	-0.01411	-0.015	-0.01504	-0.0146	-0.01464	-0.01424	-0.01501	-0.01407	-0.01533	-0.01423	-0.01474	-0.01463	-0.01363	-0.01396	-0.01263	-0.01244	-0.01298	-0.01256
1.83904	-0.01555	-0.01537	-0.01526	-0.01532	-0.01614	-0.01633	-0.01534	-0.0162	-0.01615	-0.01566	-0.01549	-0.01577	-0.01631	-0.01553	-0.01564	-0.01522	-0.01597	-0.01587	-0.01526	-0.01608	-0.01609	-0.01585	-0.01503	-0.0149	-0.01531	-0.01532	-0.0152	-0.01507	-0.01513	-0.01471	-0.01457	-0.01433	-0.01506	-0.01512	-0.01465	-0.01467	-0.01425	-0.015	-0.0142	-0.0152	-0.01419	-0.01477	-0.01453	-0.01361	-0.01398	-0.01273	-0.01241	-0.01295	-0.0127
1.83877	-0.01579	-0.0155	-0.0154	-0.01562	-0.01635	-0.01647	-0.01561	-0.01638	-0.01633	-0.01582	-0.01568	-0.01572	-0.01626	-0.0156	-0.01586	-0.01533	-0.01606	-0.01615	-0.01525	-0.01628	-0.01617	-0.01593	-0.01511	-0.01514	-0.01541	-0.01547	-0.0153	-0.01513	-0.01541	-0.01487	-0.01469	-0.01443	-0.01503	-0.01523	-0.01464	-0.01478	-0.01429	-0.01518	-0.0142	-0.01516	-0.01417	-0.01479	-0.01448	-0.0137	-0.01396	-0.01285	-0.0124	-0.01301	-0.01272
1.8385	-0.01575	-0.01561	-0.01534	-0.01567	-0.01608	-0.01658	-0.01572	-0.01653	-0.01628	-0.01599	-0.01567	-0.01578	-0.01611	-0.01559	-0.01591	-0.01533	-0.01615	-0.01618	-0.01523	-0.01628	-0.01599	-0.01578	-0.01511	-0.01528	-0.01533	-0.0155	-0.01527	-0.01506	-0.01534	-0.01479	-0.01451	-0.01444	-0.01509	-0.01518	-0.01461	-0.01473	-0.01429	-0.0151	-0.01419	-0.01518	-0.01409	-0.0147	-0.01433	-0.0136	-0.01395	-0.01282	-0.01242	-0.01288	-0.01272
1.83823	-0.0157	-0.01568	-0.01537	-0.01562	-0.01592	-0.01655	-0.01581	-0.01657	-0.01615	-0.01592	-0.01568	-0.01566	-0.01601	-0.01545	-0.01579	-0.01525	-0.01614	-0.01611	-0.01508	-0.01618	-0.01603	-0.01576	-0.01508	-0.01531	-0.01519	-0.01548	-0.01506	-0.01498	-0.0153	-0.01477	-0.01445	-0.01441	-0.01512	-0.01526	-0.01449	-0.01468	-0.01411	-0.01493	-0.01418	-0.01516	-0.01387	-0.0146	-0.0142	-0.01356	-0.01384	-0.01276	-0.01239	-0.01298	-0.01253
1.83795	-0.01589	-0.01583	-0.01562	-0.01575	-0.01596	-0.01671	-0.016	-0.01676	-0.01628	-0.01601	-0.01571	-0.01583	-0.01602	-0.01564	-0.01592	-0.0153	-0.01625	-0.01622	-0.01515	-0.01626	-0.01612	-0.01577	-0.01518	-0.01538	-0.01527	-0.01558	-0.01519	-0.01496	-0.01535	-0.01479	-0.01445	-0.0145	-0.01511	-0.01527	-0.01461	-0.01478	-0.014	-0.0149	-0.01428	-0.01518	-0.01391	-0.01464	-0.01415	-0.01358	-0.01387	-0.01284	-0.01248	-0.01302	-0.01251
1.83768	-0.01613	-0.016	-0.0159	-0.01587	-0.01606	-0.01684	-0.01618	-0.01707	-0.01648	-0.01627	-0.01564	-0.01588	-0.01612	-0.01572	-0.01605	-0.01537	-0.01626	-0.0163	-0.01509	-0.01641	-0.01622	-0.01571	-0.01512	-0.01547	-0.01536	-0.01566	-0.01532	-0.01505	-0.01552	-0.0149	-0.01463	-0.01451	-0.01506	-0.01535	-0.0147	-0.01488	-0.01409	-0.01479	-0.01431	-0.01519	-0.01389	-0.01466	-0.01401	-0.0135	-0.01385	-0.01277	-0.01249	-0.01294	-0.01256
1.83741	-0.01618	-0.01614	-0.01594	-0.01578	-0.01603	-0.01681	-0.01613	-0.01709	-0.01638	-0.01623	-0.01565	-0.01575	-0.01627	-0.01564	-0.01588	-0.01533	-0.01603	-0.01623	-0.0149	-0.01628	-0.01619	-0.01568	-0.01504	-0.01532	-0.01513	-0.01533	-0.01518	-0.01489	-0.01533	-0.01468	-0.01457	-0.01453	-0.01494	-0.01516	-0.0145	-0.01488	-0.0139	-0.01466	-0.01409	-0.01492	-0.01364	-0.01445	-0.01366	-0.01321	-0.0138	-0.01265	-0.01243	-0.01272	-0.01243
1.83714	-0.01638	-0.01637	-0.01612	-0.01597	-0.01603	-0.01677	-0.01622	-0.0172	-0.01643	-0.01642	-0.01567	-0.01584	-0.0164	-0.01586	-0.01581	-0.0153	-0.01615	-0.01622	-0.01504	-0.01629	-0.01618	-0.01563	-0.015	-0.01549	-0.01529	-0.01534	-0.01513	-0.0149	-0.01522	-0.01478	-0.01441	-0.0146	-0.01495	-0.01513	-0.01446	-0.01501	-0.01387	-0.01456	-0.01408	-0.01493	-0.01351	-0.01426	-0.01358	-0.01314	-0.01366	-0.01265	-0.01245	-0.01254	-0.0122
1.83687	-0.0164	-0.01647	-0.01621	-0.01614	-0.0162	-0.0167	-0.01633	-0.01715	-0.01645	-0.01648	-0.01564	-0.01571	-0.01633	-0.01587	-0.01589	-0.01533	-0.01613	-0.01599	-0.01505	-0.01622	-0.01628	-0.01545	-0.015	-0.01533	-0.0152	-0.01525	-0.01504	-0.01491	-0.01518	-0.01475	-0.01431	-0.01457	-0.01495	-0.01496	-0.01449	-0.01499	-0.01377	-0.01448	-0.01415	-0.01469	-0.01338	-0.01423	-0.01339	-0.01292	-0.01369	-0.01247	-0.01238	-0.01236	-0.01219
1.8366	-0.01666	-0.01679	-0.01635	-0.01627	-0.01616	-0.01681	-0.01639	-0.01726	-0.01654	-0.01658	-0.01579	-0.01578	-0.01643	-0.01597	-0.01609	-0.01532	-0.01613	-0.01614	-0.01519	-0.01635	-0.01643	-0.01543	-0.01498	-0.01537	-0.0152	-0.01537	-0.01512	-0.01491	-0.01515	-0.01495	-0.01419	-0.01478	-0.01503	-0.01497	-0.01452	-0.01496	-0.01375	-0.01437	-0.01425	-0.01446	-0.01321	-0.01404	-0.01337	-0.01279	-0.01367	-0.0125	-0.01239	-0.01223	-0.01216
1.83633	-0.01659	-0.01671	-0.01647	-0.01615	-0.01604	-0.01687	-0.01624	-0.01715	-0.01649	-0.01656	-0.01559	-0.01584	-0.01636	-0.01585	-0.016	-0.01543	-0.01603	-0.01594	-0.0152	-0.01615	-0.0165	-0.01525	-0.0149	-0.01537	-0.01504	-0.01525	-0.01501	-0.01472	-0.015	-0.01484	-0.0141	-0.01463	-0.01502	-0.01485	-0.01436	-0.01507	-0.0135	-0.01409	-0.01405	-0.01425	-0.01308	-0.01396	-0.01309	-0.01248	-0.01358	-0.01256	-0.01225	-0.01195	-0.01211
1.83605	-0.01658	-0.01668	-0.01646	-0.01614	-0.01587	-0.01676	-0.01608	-0.01685	-0.0165	-0.01656	-0.0154	-0.01582	-0.01631	-0.0157	-0.01582	-0.01528	-0.0159	-0.01563	-0.01507	-0.01585	-0.01636	-0.01507	-0.01463	-0.01521	-0.01483	-0.01498	-0.01488	-0.01449	-0.01474	-0.01478	-0.01382	-0.01445	-0.01478	-0.01475	-0.014	-0.01499	-0.01341	-0.01394	-0.01377	-0.01396	-0.01284	-0.01381	-0.01287	-0.01206	-0.01338	-0.01235	-0.0121	-0.01173	-0.01179
1.83578	-0.01656	-0.01655	-0.01646	-0.01604	-0.01572	-0.01658	-0.01583	-0.01669	-0.01643	-0.01647	-0.01526	-0.01554	-0.01616	-0.01553	-0.01569	-0.01509	-0.01563	-0.01553	-0.01483	-0.01565	-0.0163	-0.01476	-0.01432	-0.01521	-0.01473	-0.01472	-0.01473	-0.01426	-0.01443	-0.01454	-0.01366	-0.01406	-0.01452	-0.01451	-0.01383	-0.01483	-0.01297	-0.01362	-0.01367	-0.01369	-0.01248	-0.01353	-0.0125	-0.01171	-0.0131	-0.01216	-0.01197	-0.01147	-0.01153
1.83551	-0.01642	-0.01644	-0.0164	-0.01594	-0.01551	-0.01638	-0.01572	-0.01642	-0.01632	-0.01638	-0.01506	-0.01533	-0.01593	-0.01541	-0.0155	-0.01495	-0.01556	-0.0153	-0.01467	-0.01532	-0.01612	-0.01464	-0.01411	-0.01497	-0.01463	-0.01458	-0.01452	-0.01407	-0.01413	-0.01428	-0.0135	-0.01383	-0.01426	-0.01423	-0.01371	-0.01452	-0.01266	-0.01346	-0.01343	-0.01324	-0.01228	-0.01325	-0.01225	-0.01149	-0.01284	-0.01208	-0.01189	-0.01109	-0.01125
1.83524	-0.01625	-0.01643	-0.01623	-0.01584	-0.01555	-0.01632	-0.01564	-0.01635	-0.01625	-0.01642	-0.01512	-0.01532	-0.01589	-0.01529	-0.0154	-0.01489	-0.01542	-0.01527	-0.01459	-0.0152	-0.01605	-0.01454	-0.01399	-0.01479	-0.01461	-0.01423	-0.0144	-0.01396	-0.01387	-0.01409	-0.01319	-0.01359	-0.01416	-0.01401	-0.01368	-0.01452	-0.01257	-0.0133	-0.01338	-0.01306	-0.01217	-0.01293	-0.01219	-0.01141	-0.0125	-0.01204	-0.01183	-0.01092	-0.01103
1.83497	-0.01612	-0.01649	-0.01632	-0.01574	-0.01536	-0.01627	-0.0157	-0.01611	-0.01603	-0.01622	-0.01499	-0.01523	-0.01577	-0.01512	-0.01535	-0.01494	-0.01528	-0.01513	-0.01435	-0.01507	-0.016	-0.01447	-0.01403	-0.01471	-0.01454	-0.01397	-0.01416	-0.01384	-0.01369	-0.01405	-0.01291	-0.01344	-0.01391	-0.01386	-0.01353	-0.01441	-0.01238	-0.01307	-0.01316	-0.01277	-0.01202	-0.01267	-0.012	-0.01116	-0.01225	-0.01188	-0.0115	-0.01065	-0.01083
1.8347	-0.01614	-0.0165	-0.01629	-0.01555	-0.01526	-0.01612	-0.01559	-0.01594	-0.01575	-0.01601	-0.01486	-0.01505	-0.01563	-0.01489	-0.0151	-0.01481	-0.0152	-0.01486	-0.01412	-0.01479	-0.01572	-0.01421	-0.01383	-0.01459	-0.01433	-0.01372	-0.01415	-0.01364	-0.01354	-0.01384	-0.01276	-0.01325	-0.01388	-0.01349	-0.01327	-0.014	-0.0121	-0.01295	-0.01292	-0.01241	-0.01174	-0.01241	-0.01154	-0.01096	-0.01194	-0.0117	-0.01121	-0.01033	-0.01072
1.83443	-0.01609	-0.01647	-0.01628	-0.01529	-0.01515	-0.01603	-0.0155	-0.01577	-0.01556	-0.01595	-0.0149	-0.01489	-0.01542	-0.01487	-0.01499	-0.01495	-0.01514	-0.01467	-0.01388	-0.01464	-0.01544	-0.01403	-0.01372	-0.01427	-0.01413	-0.01362	-0.0138	-0.01352	-0.01327	-0.01354	-0.01259	-0.013	-0.01363	-0.01318	-0.01303	-0.01359	-0.01195	-0.01271	-0.01274	-0.01208	-0.01141	-0.01214	-0.01107	-0.01084	-0.01158	-0.01143	-0.0109	-0.01013	-0.01051
1.83416	-0.01609	-0.01638	-0.0163	-0.01502	-0.01505	-0.01577	-0.01529	-0.01565	-0.01548	-0.01569	-0.0148	-0.01478	-0.01516	-0.01478	-0.01497	-0.01495	-0.01484	-0.01452	-0.01377	-0.01437	-0.01523	-0.01369	-0.01341	-0.01416	-0.01392	-0.01341	-0.01348	-0.01332	-0.01299	-0.01342	-0.01239	-0.0129	-0.0133	-0.01275	-0.01267	-0.01328	-0.01181	-0.0123	-0.01251	-0.01177	-0.01113	-0.01197	-0.01077	-0.01069	-0.01123	-0.01114	-0.01061	-0.00969	-0.01036
1.83389	-0.01597	-0.01615	-0.01612	-0.01488	-0.01478	-0.01563	-0.01501	-0.01537	-0.0154	-0.01538	-0.0146	-0.01458	-0.01493	-0.01466	-0.01471	-0.01481	-0.0145	-0.01434	-0.01351	-0.01414	-0.01488	-0.01328	-0.0133	-0.01398	-0.01365	-0.01309	-0.01326	-0.01301	-0.01264	-0.0132	-0.01219	-0.01259	-0.01287	-0.01247	-0.01236	-0.01281	-0.01151	-0.01212	-0.01235	-0.01129	-0.01089	-0.01164	-0.01039	-0.01055	-0.01091	-0.01104	-0.01031	-0.0095	-0.01002
1.83362	-0.01571	-0.016	-0.01599	-0.01475	-0.01468	-0.0156	-0.01484	-0.01519	-0.01519	-0.01514	-0.01459	-0.01441	-0.01473	-0.01462	-0.0145	-0.01452	-0.0141	-0.01408	-0.01339	-0.01388	-0.01455	-0.01301	-0.01298	-0.01379	-0.01352	-0.0127	-0.01289	-0.0128	-0.0124	-0.01279	-0.01188	-0.01241	-0.01255	-0.01211	-0.01207	-0.01245	-0.01122	-0.01192	-0.012	-0.0108	-0.01059	-0.01132	-0.01007	-0.01033	-0.0106	-0.01059	-0.01007	-0.00914	-0.00972
1.83335	-0.01547	-0.01582	-0.01576	-0.01453	-0.01444	-0.01548	-0.01465	-0.01493	-0.01494	-0.01484	-0.01445	-0.01398	-0.01449	-0.0144	-0.01423	-0.01421	-0.01382	-0.01396	-0.01315	-0.01352	-0.01411	-0.01259	-0.01282	-0.01347	-0.01317	-0.01246	-0.01256	-0.01249	-0.01209	-0.01246	-0.01157	-0.01212	-0.01204	-0.01182	-0.01158	-0.01207	-0.01097	-0.01158	-0.01166	-0.01035	-0.01024	-0.01085	-0.00978	-0.01005	-0.0102	-0.01018	-0.00967	-0.00883	-0.00935
1.83308	-0.01548	-0.01574	-0.01552	-0.01444	-0.01441	-0.01517	-0.01454	-0.01479	-0.01476	-0.0146	-0.01423	-0.01389	-0.0143	-0.01427	-0.014	-0.0142	-0.01377	-0.0138	-0.01295	-0.01324	-0.01385	-0.01241	-0.01271	-0.01325	-0.01307	-0.01211	-0.01242	-0.01222	-0.01179	-0.01221	-0.01129	-0.01189	-0.01167	-0.01158	-0.01142	-0.01162	-0.01075	-0.01135	-0.01139	-0.01004	-0.00986	-0.01056	-0.00949	-0.00973	-0.0099	-0.01006	-0.00935	-0.00856	-0.00915
1.83281	-0.01529	-0.01558	-0.01525	-0.01424	-0.01415	-0.01501	-0.01436	-0.01449	-0.01462	-0.01433	-0.01411	-0.01388	-0.01395	-0.01403	-0.01385	-0.01391	-0.01339	-0.0136	-0.01275	-0.01298	-0.01348	-0.01207	-0.01258	-0.01282	-0.01275	-0.01199	-0.01206	-0.01201	-0.01151	-0.01191	-0.01105	-0.01161	-0.01136	-0.01128	-0.01113	-0.01135	-0.01057	-0.01106	-0.01098	-0.00982	-0.0096	-0.01009	-0.00921	-0.00959	-0.00959	-0.00967	-0.00901	-0.00831	-0.00895
1.83254	-0.01494	-0.01525	-0.01476	-0.01386	-0.01372	-0.01458	-0.01393	-0.01409	-0.01413	-0.01392	-0.0138	-0.01337	-0.01367	-0.01347	-0.01335	-0.01344	-0.0129	-0.0132	-0.01231	-0.0124	-0.01287	-0.01158	-0.01207	-0.01228	-0.01222	-0.01158	-0.01157	-0.01165	-0.01097	-0.01119	-0.01061	-0.01124	-0.01092	-0.01052	-0.01042	-0.01081	-0.01014	-0.01067	-0.01046	-0.00928	-0.00922	-0.00941	-0.00887	-0.00928	-0.00905	-0.0091	-0.00864	-0.00777	-0.00848
1.83227	-0.01473	-0.01496	-0.01454	-0.0135	-0.01345	-0.01435	-0.01361	-0.01376	-0.01387	-0.01338	-0.01355	-0.01318	-0.01339	-0.01314	-0.01313	-0.01299	-0.01267	-0.01281	-0.01192	-0.01215	-0.01238	-0.01119	-0.01155	-0.0118	-0.01177	-0.01122	-0.01126	-0.0112	-0.01058	-0.01082	-0.01029	-0.01083	-0.01039	-0.01005	-0.00995	-0.01031	-0.00967	-0.01029	-0.01005	-0.00884	-0.00889	-0.00878	-0.00865	-0.00888	-0.0086	-0.00861	-0.00822	-0.00737	-0.00808
1.832	-0.01462	-0.01484	-0.01432	-0.0134	-0.01337	-0.01422	-0.0134	-0.01353	-0.01366	-0.01305	-0.01326	-0.01303	-0.01331	-0.01315	-0.01285	-0.01274	-0.01253	-0.01263	-0.01166	-0.01181	-0.01209	-0.01105	-0.01112	-0.01146	-0.01151	-0.01093	-0.01099	-0.01085	-0.01012	-0.01039	-0.0101	-0.01051	-0.01004	-0.00969	-0.00969	-0.00989	-0.00948	-0.00982	-0.00987	-0.00864	-0.00852	-0.0084	-0.00841	-0.00849	-0.00833	-0.00821	-0.00788	-0.00709	-0.00778
1.83173	-0.01423	-0.01431	-0.01391	-0.01321	-0.01312	-0.0139	-0.01299	-0.01323	-0.01343	-0.01275	-0.01302	-0.01257	-0.01298	-0.01279	-0.01253	-0.01229	-0.01208	-0.01225	-0.0114	-0.01134	-0.01155	-0.01072	-0.01076	-0.01111	-0.0111	-0.01059	-0.01048	-0.01059	-0.00976	-0.00997	-0.00966	-0.01006	-0.00968	-0.00931	-0.00923	-0.00944	-0.00919	-0.00942	-0.00942	-0.00821	-0.00809	-0.00802	-0.00806	-0.00814	-0.00786	-0.00776	-0.00742	-0.00667	-0.00733
1.83146	-0.01389	-0.01393	-0.01371	-0.01288	-0.01274	-0.01349	-0.01271	-0.01298	-0.01316	-0.01241	-0.01274	-0.01209	-0.01266	-0.01244	-0.01224	-0.01184	-0.01172	-0.01193	-0.01104	-0.01105	-0.01103	-0.01043	-0.01023	-0.01073	-0.0105	-0.01027	-0.01008	-0.01008	-0.00927	-0.00956	-0.00922	-0.00962	-0.00916	-0.00886	-0.00867	-0.00904	-0.00887	-0.00899	-0.00888	-0.00784	-0.00772	-0.00769	-0.0077	-0.00775	-0.00753	-0.00739	-0.00697	-0.00634	-0.00686
1.83119	-0.01334	-0.01346	-0.01323	-0.01242	-0.01245	-0.01301	-0.0123	-0.01266	-0.01272	-0.01201	-0.01231	-0.01178	-0.0122	-0.01194	-0.01186	-0.01142	-0.01131	-0.01147	-0.01053	-0.01073	-0.0106	-0.01011	-0.00968	-0.01032	-0.01003	-0.0099	-0.00963	-0.00967	-0.00884	-0.00913	-0.00884	-0.00907	-0.00867	-0.00828	-0.00805	-0.00849	-0.00839	-0.00855	-0.00834	-0.00733	-0.00721	-0.00698	-0.00716	-0.00738	-0.00706	-0.00697	-0.00652	-0.00593	-0.00644
1.83092	-0.01299	-0.01309	-0.01288	-0.01218	-0.01203	-0.01266	-0.01185	-0.01214	-0.01226	-0.01166	-0.01195	-0.0114	-0.01183	-0.01159	-0.01147	-0.01106	-0.01087	-0.01086	-0.01013	-0.01043	-0.01006	-0.00981	-0.0094	-0.0098	-0.00958	-0.00957	-0.00926	-0.00925	-0.00851	-0.00873	-0.00846	-0.00875	-0.00838	-0.00789	-0.00761	-0.00803	-0.008	-0.00801	-0.00787	-0.00694	-0.00681	-0.00651	-0.00684	-0.00693	-0.0066	-0.0066	-0.00607	-0.00566	-0.006
1.83065	-0.01256	-0.01276	-0.01251	-0.01209	-0.01163	-0.01232	-0.01159	-0.01172	-0.01198	-0.01132	-0.01151	-0.01118	-0.01149	-0.01123	-0.01105	-0.0107	-0.0105	-0.01054	-0.00972	-0.01002	-0.00964	-0.00951	-0.00904	-0.00943	-0.00914	-0.00928	-0.00906	-0.00895	-0.00831	-0.00853	-0.00817	-0.00832	-0.00799	-0.00758	-0.00708	-0.0075	-0.00754	-0.00757	-0.00737	-0.00639	-0.0063	-0.006	-0.00645	-0.00656	-0.00625	-0.00627	-0.00553	-0.00528	-0.00564
1.83038	-0.01214	-0.01218	-0.01206	-0.01159	-0.01128	-0.01187	-0.01117	-0.01136	-0.01154	-0.01088	-0.011	-0.01068	-0.01103	-0.0108	-0.01054	-0.01022	-0.01003	-0.01012	-0.00905	-0.00951	-0.009	-0.00902	-0.00849	-0.00898	-0.00873	-0.00876	-0.00861	-0.00845	-0.00797	-0.00805	-0.00758	-0.00776	-0.00758	-0.00709	-0.00646	-0.00689	-0.00696	-0.00706	-0.0069	-0.00584	-0.00585	-0.00549	-0.00616	-0.00632	-0.00587	-0.00565	-0.00513	-0.00481	-0.0053
1.83012	-0.01194	-0.01205	-0.01182	-0.0115	-0.01098	-0.01168	-0.01093	-0.01103	-0.01131	-0.01056	-0.01071	-0.01045	-0.01067	-0.01044	-0.01026	-0.01003	-0.00974	-0.00963	-0.00877	-0.00922	-0.00872	-0.00876	-0.00808	-0.00875	-0.00839	-0.00845	-0.00838	-0.00815	-0.00759	-0.00761	-0.00705	-0.00737	-0.00717	-0.00677	-0.00609	-0.0065	-0.0064	-0.00662	-0.00646	-0.00536	-0.00553	-0.00514	-0.00583	-0.00612	-0.00562	-0.00525	-0.00475	-0.00454	-0.0049
1.82985	-0.01171	-0.01168	-0.01154	-0.01123	-0.01089	-0.01129	-0.01068	-0.01076	-0.01095	-0.0102	-0.01044	-0.01013	-0.01032	-0.01015	-0.00998	-0.00966	-0.00939	-0.00926	-0.00854	-0.00871	-0.00829	-0.00842	-0.00776	-0.00851	-0.00794	-0.00815	-0.00828	-0.00782	-0.00725	-0.00723	-0.00666	-0.00698	-0.00676	-0.00639	-0.00565	-0.0061	-0.00586	-0.00625	-0.00607	-0.00494	-0.00506	-0.00469	-0.00537	-0.00565	-0.00529	-0.00489	-0.00431	-0.0042	-0.0046
1.82958	-0.01154	-0.01136	-0.01131	-0.01094	-0.01069	-0.01094	-0.01054	-0.01056	-0.01061	-0.00991	-0.01009	-0.00985	-0.00991	-0.0098	-0.00972	-0.00929	-0.00909	-0.0091	-0.00816	-0.00845	-0.00797	-0.00813	-0.00735	-0.00826	-0.00745	-0.00786	-0.00793	-0.00741	-0.007	-0.00686	-0.00624	-0.0067	-0.00638	-0.00604	-0.0053	-0.00583	-0.00564	-0.00591	-0.00559	-0.00457	-0.00469	-0.00437	-0.00501	-0.00522	-0.00492	-0.00451	-0.00389	-0.00377	-0.0043
1.82931	-0.01123	-0.01114	-0.01109	-0.01083	-0.01052	-0.01065	-0.01036	-0.0103	-0.01036	-0.00953	-0.00971	-0.0095	-0.00968	-0.00971	-0.00953	-0.00903	-0.00883	-0.00884	-0.00795	-0.00816	-0.00776	-0.00791	-0.0071	-0.00809	-0.00719	-0.00761	-0.00775	-0.00724	-0.00694	-0.00651	-0.00593	-0.00637	-0.00618	-0.00579	-0.00515	-0.00538	-0.00537	-0.00561	-0.00521	-0.00429	-0.0044	-0.00401	-0.00449	-0.00492	-0.00457	-0.00412	-0.00338	-0.00341	-0.004
1.82904	-0.0108	-0.01078	-0.01068	-0.01062	-0.01044	-0.01036	-0.01016	-0.01006	-0.01002	-0.00938	-0.00932	-0.00929	-0.00924	-0.00951	-0.00923	-0.0087	-0.00848	-0.00838	-0.00753	-0.00778	-0.00738	-0.00766	-0.00674	-0.00781	-0.00681	-0.00734	-0.00751	-0.00682	-0.00678	-0.00605	-0.00564	-0.00596	-0.00577	-0.00541	-0.00485	-0.00496	-0.00505	-0.00523	-0.00496	-0.00401	-0.00397	-0.00365	-0.00414	-0.00456	-0.0042	-0.00371	-0.00303	-0.00304	-0.00357
1.82877	-0.01042	-0.01037	-0.01033	-0.01023	-0.01013	-0.00983	-0.00983	-0.00962	-0.00957	-0.00898	-0.0089	-0.00888	-0.00867	-0.009	-0.0086	-0.00825	-0.00799	-0.00799	-0.00704	-0.00738	-0.00686	-0.00722	-0.00627	-0.00734	-0.00628	-0.0068	-0.00714	-0.00641	-0.00633	-0.0056	-0.00523	-0.00533	-0.00516	-0.00489	-0.00443	-0.0044	-0.00451	-0.00476	-0.00443	-0.00353	-0.0035	-0.00323	-0.00366	-0.00395	-0.00391	-0.00322	-0.00263	-0.00269	-0.00306
1.8285	-0.00997	-0.01005	-0.00986	-0.00977	-0.00959	-0.00945	-0.00955	-0.00921	-0.00905	-0.00847	-0.00848	-0.00829	-0.0081	-0.00851	-0.00812	-0.00781	-0.00756	-0.00751	-0.00657	-0.00699	-0.00621	-0.00682	-0.00588	-0.00673	-0.00583	-0.00637	-0.00654	-0.00594	-0.0059	-0.00513	-0.00472	-0.00481	-0.00455	-0.00441	-0.00401	-0.00394	-0.00386	-0.0043	-0.00383	-0.00314	-0.00302	-0.00286	-0.00322	-0.00344	-0.00349	-0.0028	-0.00216	-0.0022	-0.00243
1.82823	-0.00949	-0.00966	-0.00951	-0.00943	-0.00913	-0.00906	-0.00917	-0.00887	-0.00855	-0.00793	-0.00785	-0.00786	-0.00768	-0.00796	-0.00758	-0.00723	-0.00712	-0.0069	-0.00625	-0.00644	-0.00568	-0.00635	-0.00544	-0.00631	-0.00534	-0.00581	-0.00594	-0.00537	-0.00539	-0.00461	-0.00419	-0.00416	-0.00407	-0.00382	-0.00352	-0.00335	-0.00327	-0.00383	-0.00328	-0.00289	-0.00242	-0.00235	-0.00266	-0.00284	-0.00298	-0.0022	-0.00173	-0.00145	-0.00195
1.82797	-0.00933	-0.00944	-0.00942	-0.00911	-0.00904	-0.00869	-0.00891	-0.00864	-0.00828	-0.00747	-0.00747	-0.00742	-0.00752	-0.00769	-0.00722	-0.00694	-0.00685	-0.0066	-0.00594	-0.00619	-0.00551	-0.0061	-0.00521	-0.00593	-0.00506	-0.00549	-0.00554	-0.0049	-0.00521	-0.00418	-0.00393	-0.00378	-0.00366	-0.00354	-0.00319	-0.003	-0.00284	-0.00357	-0.00298	-0.00281	-0.00215	-0.00198	-0.00231	-0.00248	-0.00262	-0.0019	-0.00135	-0.00124	-0.00152
1.8277	-0.00903	-0.00895	-0.00906	-0.00872	-0.00872	-0.00827	-0.00855	-0.00816	-0.00775	-0.00706	-0.00704	-0.00689	-0.00706	-0.00742	-0.00674	-0.00643	-0.00649	-0.00615	-0.00549	-0.00573	-0.00504	-0.00553	-0.0048	-0.00556	-0.00464	-0.00495	-0.00503	-0.00448	-0.00479	-0.00367	-0.00353	-0.00323	-0.00302	-0.00293	-0.00279	-0.00253	-0.00234	-0.00301	-0.00254	-0.00244	-0.00181	-0.00161	-0.00202	-0.00192	-0.00214	-0.00139	-0.000819219	-0.000683346	-0.00097049
1.82743	-0.00867	-0.00849	-0.00864	-0.00824	-0.00823	-0.00774	-0.00809	-0.00781	-0.00721	-0.00675	-0.00655	-0.00638	-0.00662	-0.00703	-0.00613	-0.00595	-0.00602	-0.00556	-0.00499	-0.00528	-0.00459	-0.00496	-0.00428	-0.00494	-0.00407	-0.00435	-0.00436	-0.00399	-0.00427	-0.00317	-0.00309	-0.00272	-0.00248	-0.00245	-0.00222	-0.00197	-0.00181	-0.00257	-0.00206	-0.00199	-0.00132	-0.00119	-0.00156	-0.00138	-0.00177	-0.000864575	-0.000413993	-0.000169044	-0.000658133
1.82716	-0.00817	-0.00793	-0.00819	-0.00771	-0.00789	-0.00731	-0.00758	-0.00727	-0.00667	-0.00616	-0.0061	-0.00583	-0.00616	-0.00645	-0.00554	-0.00542	-0.0055	-0.00505	-0.00458	-0.00474	-0.00425	-0.0045	-0.00388	-0.00436	-0.00376	-0.00379	-0.00384	-0.00339	-0.00373	-0.0027	-0.00246	-0.00217	-0.00189	-0.00183	-0.00172	-0.00148	-0.00125	-0.00221	-0.00158	-0.00148	-0.000812602	-0.000677426	-0.00101	-0.000859446	-0.00137	-0.000434149	-5.62418e-05	0.000500084	-0.000198962
1.82689	-0.00765	-0.00742	-0.0078	-0.00748	-0.00752	-0.00681	-0.00729	-0.00682	-0.00645	-0.00583	-0.00562	-0.00535	-0.00568	-0.00608	-0.00513	-0.00489	-0.00514	-0.00446	-0.00441	-0.00441	-0.00382	-0.00395	-0.00348	-0.00376	-0.00342	-0.00336	-0.00315	-0.00285	-0.00319	-0.00222	-0.00209	-0.00167	-0.00135	-0.00146	-0.00118	-0.000921637	-0.000849628	-0.00177	-0.00112	-0.00116	-0.000484423	-0.000321757	-0.000712946	-0.0004814	-0.00104	-3.24062e-05	0.000372869	0.000799321	0.000315353
1.82663	-0.00711	-0.0068	-0.00738	-0.00715	-0.00713	-0.00626	-0.00695	-0.00632	-0.00608	-0.00538	-0.00513	-0.00489	-0.00521	-0.00555	-0.00477	-0.00447	-0.00468	-0.00395	-0.00392	-0.00394	-0.00333	-0.00349	-0.00296	-0.0032	-0.00301	-0.00292	-0.00268	-0.00224	-0.00262	-0.00171	-0.0017	-0.00114	-0.000941678	-0.000868121	-0.000738265	-0.000310011	-0.000302937	-0.00132	-0.000680605	-0.000667007	-0.000107672	3.86326e-05	-0.000293312	-0.000111462	-0.000582213	0.000497121	0.000710144	0.00136	0.000704288
1.82636	-0.0067	-0.00629	-0.0069	-0.00658	-0.00661	-0.00579	-0.00651	-0.0059	-0.00569	-0.0049	-0.00476	-0.00454	-0.00471	-0.00501	-0.00418	-0.00381	-0.00412	-0.00349	-0.0033	-0.00338	-0.00277	-0.00286	-0.00248	-0.00275	-0.00258	-0.00227	-0.00226	-0.00154	-0.0021	-0.00121	-0.00107	-0.000682769	-0.000303285	-0.00037671	-0.000210043	0.000210105	0.000372371	-0.000687724	-0.000147531	-0.000233212	0.000303713	0.000521073	0.000123502	0.000337352	-9.53681e-05	0.000935479	0.0012	0.00195	0.00134
1.82609	-0.00619	-0.00573	-0.00652	-0.00603	-0.00627	-0.00542	-0.006	-0.00516	-0.00515	-0.0044	-0.0041	-0.00413	-0.00418	-0.00443	-0.00367	-0.00333	-0.00378	-0.00285	-0.00287	-0.00262	-0.00224	-0.0022	-0.0019	-0.0022	-0.00195	-0.00163	-0.00163	-0.00084932	-0.00144	-0.000585625	-0.000389392	-1.35758e-05	0.000373002	0.000201975	0.000354955	0.000621348	0.00104	-0.000227095	0.000311941	0.000112608	0.000718098	0.000878689	0.000556091	0.000977483	0.000262195	0.00137	0.00176	0.00246	0.00193
1.82582	-0.0058	-0.00533	-0.00601	-0.00554	-0.0058	-0.00488	-0.00549	-0.00456	-0.00469	-0.00398	-0.00366	-0.00364	-0.0037	-0.00383	-0.00301	-0.00263	-0.00339	-0.00238	-0.00228	-0.00193	-0.00178	-0.00163	-0.00132	-0.00151	-0.00151	-0.00106	-0.00108	-0.000347803	-0.000813997	-8.13148e-05	9.03475e-05	0.000668671	0.000960073	0.00082894	0.000964344	0.00118	0.00169	0.000344918	0.000764246	0.000587207	0.00118	0.00121	0.000900418	0.00144	0.000768584	0.00188	0.00224	0.00294	0.00252
1.82556	-0.0054	-0.00488	-0.00552	-0.00492	-0.00529	-0.00454	-0.00492	-0.00411	-0.00413	-0.00362	-0.00326	-0.00311	-0.00313	-0.0032	-0.00243	-0.00224	-0.00292	-0.00208	-0.00178	-0.00135	-0.00143	-0.000976132	-0.000916843	-0.00104	-0.00112	-0.00054083	-0.000596007	9.16723e-05	-0.000393383	0.000578551	0.000459759	0.0012	0.00142	0.00143	0.0014	0.00162	0.00231	0.000795585	0.00114	0.00107	0.00145	0.00159	0.00135	0.00189	0.0013	0.0023	0.00285	0.00353	0.00292
1.82529	-0.00484	-0.00439	-0.00487	-0.00434	-0.00475	-0.00414	-0.00454	-0.00338	-0.00355	-0.00307	-0.00275	-0.00252	-0.00251	-0.00262	-0.00172	-0.00173	-0.00253	-0.00147	-0.00126	-0.000718343	-0.000764931	-0.000301903	-0.000448435	-0.000334027	-0.0006217	0.000132317	0.000130643	0.000627466	0.000244661	0.00114	0.00115	0.00168	0.00204	0.00196	0.00199	0.00241	0.00273	0.00135	0.00168	0.00161	0.00179	0.00193	0.00163	0.00231	0.00183	0.00285	0.00351	0.00422	0.00351
1.82502	-0.00457	-0.00413	-0.0045	-0.00373	-0.00434	-0.00376	-0.00403	-0.00293	-0.00309	-0.00259	-0.00238	-0.00217	-0.00213	-0.00207	-0.00105	-0.00126	-0.00211	-0.00111	-0.000743842	-0.000280817	-0.000234117	0.000300553	-2.7367e-05	0.000110076	-0.00015351	0.000704992	0.000734143	0.00115	0.000790647	0.00158	0.00172	0.00213	0.00253	0.00244	0.00249	0.00292	0.00324	0.0018	0.00214	0.00195	0.00214	0.00225	0.00203	0.0025	0.00234	0.00328	0.00409	0.00476	0.00406
1.82475	-0.00427	-0.0036	-0.00419	-0.0031	-0.00381	-0.00327	-0.00362	-0.00227	-0.00262	-0.00201	-0.00184	-0.00168	-0.00157	-0.00149	-0.000446253	-0.000696478	-0.00164	-0.000533977	-0.000248004	0.000217224	0.000389845	0.001	0.000465977	0.000566599	0.000422496	0.00112	0.00135	0.00173	0.0013	0.00215	0.00224	0.00257	0.00309	0.00306	0.00312	0.00376	0.00383	0.00238	0.00286	0.00247	0.00267	0.00254	0.00258	0.00301	0.00292	0.00398	0.00467	0.00529	0.00469
1.82449	-0.00382	-0.00317	-0.00371	-0.00244	-0.00347	-0.00286	-0.00298	-0.00189	-0.0022	-0.00157	-0.00133	-0.00127	-0.00112	-0.0011	0.000235542	-0.000212389	-0.00119	-0.000117802	0.000177827	0.000607035	0.000808767	0.00166	0.00102	0.00109	0.00097686	0.00159	0.00189	0.00211	0.00197	0.00277	0.00267	0.00307	0.00361	0.00359	0.00367	0.00448	0.0044	0.00292	0.00323	0.00283	0.0031	0.00292	0.00302	0.00334	0.00342	0.00445	0.00519	0.00572	0.0051
1.82422	-0.00342	-0.00273	-0.00322	-0.002	-0.00309	-0.00254	-0.00244	-0.0014	-0.00169	-0.00134	-0.000998299	-0.000851238	-0.000515542	-0.000572994	0.000664322	0.000135773	-0.00078107	0.000290225	0.000557359	0.000971624	0.00145	0.00221	0.00158	0.00171	0.00143	0.00202	0.0024	0.0026	0.00254	0.00322	0.00304	0.00354	0.00421	0.00403	0.00417	0.00491	0.00486	0.00351	0.00358	0.00311	0.00333	0.00304	0.0032	0.00365	0.00378	0.00493	0.00571	0.00625	0.00558
1.82395	-0.00298	-0.00238	-0.00273	-0.00171	-0.00262	-0.00215	-0.00176	-0.00103	-0.00123	-0.000936797	-0.000507704	-0.000374554	-9.9088e-05	-7.45402e-05	0.00108	0.000706549	-0.000363789	0.000659695	0.00107	0.00146	0.00188	0.00283	0.00203	0.00213	0.0018	0.00251	0.00281	0.00321	0.00305	0.00392	0.00347	0.00405	0.00482	0.0046	0.00483	0.0055	0.00541	0.00403	0.00416	0.00358	0.00352	0.00313	0.0035	0.00401	0.00422	0.00544	0.00614	0.00686	0.00605
1.82368	-0.00234	-0.00177	-0.00202	-0.00123	-0.00212	-0.00174	-0.00119	-0.000518015	-0.000626334	-0.000567444	4.51589e-05	0.00015846	0.000594578	0.000575143	0.0017	0.0013	0.000240754	0.00116	0.00174	0.00204	0.00239	0.00341	0.0025	0.00269	0.00236	0.00307	0.00323	0.00395	0.00388	0.00456	0.00404	0.00464	0.00559	0.00506	0.00554	0.00623	0.0061	0.00457	0.00473	0.00416	0.00386	0.00355	0.00391	0.00441	0.00467	0.00596	0.00679	0.00719	0.00655
1.82342	-0.00199	-0.00158	-0.00162	-0.000756125	-0.00178	-0.00141	-0.00090062	-0.000208025	-0.000202698	-0.000187211	0.000218428	0.000777648	0.001	0.00109	0.00224	0.00166	0.000628911	0.00153	0.00224	0.0025	0.00304	0.00375	0.00292	0.00322	0.00278	0.00348	0.00381	0.00439	0.00435	0.00519	0.00455	0.00496	0.00605	0.00557	0.00619	0.00678	0.00671	0.0052	0.0054	0.00459	0.00415	0.00384	0.0042	0.00481	0.0052	0.00663	0.00735	0.00764	0.00703
1.82315	-0.00152	-0.00125	-0.0011	-0.000435268	-0.00129	-0.000885791	-0.000480673	0.000148953	0.000238455	7.28406e-05	0.000633624	0.00136	0.00145	0.0017	0.00274	0.00207	0.000960104	0.00205	0.00272	0.00324	0.00344	0.00415	0.00333	0.0037	0.00337	0.00385	0.00425	0.00486	0.00498	0.00565	0.00511	0.00564	0.00662	0.00614	0.00693	0.00747	0.00716	0.00579	0.0058	0.00496	0.00453	0.00413	0.00444	0.0053	0.00567	0.0069	0.00804	0.00807	0.00756
1.82288	-0.00112	-0.000861379	-0.000539741	-9.30183e-05	-0.000934561	-0.000403801	7.53674e-05	0.000428669	0.000665463	0.000373649	0.00108	0.00178	0.00198	0.00223	0.00306	0.00242	0.00136	0.00242	0.00315	0.00373	0.0039	0.00463	0.00371	0.00418	0.00379	0.00428	0.00469	0.00544	0.00546	0.00608	0.00557	0.00614	0.00698	0.00669	0.00758	0.00802	0.00757	0.00638	0.0064	0.00522	0.00473	0.00437	0.00477	0.0057	0.00609	0.00737	0.00853	0.00854	0.00795
1.82262	-0.000621098	-0.000335868	0.000138254	0.000479378	-0.000289959	-6.71591e-05	0.00067229	0.00104	0.00116	0.000953363	0.00156	0.00216	0.00258	0.00291	0.0036	0.0031	0.00214	0.00296	0.00361	0.00443	0.00442	0.00525	0.00448	0.00486	0.00445	0.00477	0.00525	0.00606	0.00602	0.00666	0.00612	0.00682	0.00762	0.00739	0.0083	0.00856	0.00827	0.00713	0.00705	0.00579	0.00519	0.00473	0.00514	0.00616	0.00668	0.00811	0.00911	0.00904	0.00831
1.82235	-0.000197249	6.70171e-05	0.000608703	0.000850363	0.000191115	0.000434797	0.00114	0.00155	0.00166	0.00146	0.00212	0.00267	0.00302	0.00361	0.00415	0.00361	0.00278	0.00347	0.00412	0.00486	0.00487	0.00573	0.00525	0.00536	0.00514	0.00535	0.00595	0.00662	0.00663	0.00733	0.00661	0.00747	0.00811	0.00806	0.0091	0.00939	0.0089	0.00783	0.00768	0.00636	0.00559	0.00505	0.00537	0.00691	0.00727	0.0088	0.00975	0.00977	0.00896
1.82208	3.34496e-05	0.000432043	0.000808017	0.00104	0.000458995	0.000585715	0.00142	0.00179	0.00181	0.00185	0.00242	0.00297	0.0033	0.00372	0.00444	0.00392	0.00309	0.00387	0.00436	0.00509	0.00519	0.00587	0.00571	0.00569	0.0055	0.00562	0.00624	0.00706	0.00698	0.00761	0.00701	0.00803	0.00853	0.00835	0.00964	0.00985	0.00938	0.00838	0.00817	0.00678	0.00587	0.00515	0.0056	0.00739	0.00774	0.0092	0.01028	0.01009	0.00939
1.82182	0.000646815	0.000969386	0.00133	0.00153	0.000960165	0.00102	0.00189	0.00217	0.00237	0.00239	0.00299	0.00348	0.00383	0.00421	0.00495	0.00446	0.00358	0.00425	0.00483	0.00571	0.00571	0.00621	0.00622	0.00614	0.00613	0.00603	0.00681	0.00768	0.00763	0.00827	0.00745	0.00861	0.009	0.00898	0.01029	0.01052	0.00983	0.00904	0.00885	0.00737	0.00642	0.00543	0.00612	0.00791	0.00818	0.00973	0.0109	0.01049	0.00985
1.82155	0.00133	0.00163	0.00206	0.00213	0.00163	0.00167	0.00248	0.00282	0.00296	0.00299	0.00363	0.00433	0.0045	0.00499	0.00544	0.00503	0.00431	0.00484	0.00536	0.00622	0.00624	0.00674	0.00699	0.0068	0.00687	0.00662	0.0076	0.00828	0.00824	0.0088	0.00827	0.0094	0.00975	0.00974	0.01112	0.01142	0.01043	0.00991	0.00967	0.00824	0.0071	0.00599	0.00662	0.0084	0.00895	0.01047	0.01162	0.01103	0.01042
1.82129	0.00185	0.0021	0.00254	0.00291	0.00217	0.00223	0.00279	0.0034	0.00358	0.00351	0.00405	0.00473	0.00514	0.00556	0.00594	0.0055	0.00491	0.00532	0.00593	0.00669	0.00665	0.00713	0.00763	0.00744	0.00755	0.00713	0.00814	0.00889	0.00886	0.00925	0.0089	0.01	0.0102	0.01042	0.01193	0.01216	0.01109	0.01089	0.01055	0.00897	0.00769	0.00637	0.00718	0.00901	0.00954	0.0112	0.01213	0.01169	0.01098
1.82102	0.00234	0.00251	0.00311	0.00333	0.00257	0.0028	0.00335	0.00382	0.0041	0.00401	0.00464	0.00514	0.00576	0.00608	0.00646	0.00601	0.0055	0.00596	0.00654	0.00719	0.00712	0.00761	0.00814	0.0079	0.00799	0.00764	0.00856	0.00954	0.00942	0.00977	0.00948	0.01057	0.01065	0.01096	0.01272	0.01273	0.01169	0.01166	0.01123	0.00979	0.00828	0.00705	0.00782	0.00959	0.01029	0.01184	0.0126	0.01207	0.01149
1.82075	0.00279	0.00296	0.00331	0.00353	0.003	0.00322	0.00371	0.00424	0.00452	0.00437	0.005	0.0056	0.00622	0.00641	0.0069	0.0064	0.00591	0.00632	0.00693	0.0077	0.00758	0.008	0.00862	0.00834	0.00857	0.00802	0.00898	0.00995	0.00989	0.01026	0.00997	0.01087	0.01106	0.01124	0.01319	0.01322	0.01223	0.01226	0.01187	0.0106	0.00883	0.00741	0.00835	0.01019	0.01083	0.01245	0.01304	0.01246	0.012
1.82049	0.00333	0.00334	0.00378	0.00397	0.00341	0.00386	0.0042	0.00468	0.005	0.00489	0.00554	0.00613	0.00684	0.00703	0.00743	0.00709	0.00653	0.00673	0.0075	0.00828	0.008	0.00841	0.00932	0.00865	0.00913	0.00868	0.0093	0.01039	0.01045	0.01069	0.01049	0.01155	0.01165	0.01191	0.01383	0.01378	0.01278	0.01299	0.01268	0.01154	0.00966	0.00803	0.00909	0.01093	0.01161	0.01311	0.01372	0.01297	0.01238
1.82022	0.00374	0.00383	0.0043	0.00444	0.00388	0.00453	0.00478	0.00516	0.00559	0.00558	0.00602	0.00674	0.00761	0.00761	0.00784	0.00767	0.00714	0.00731	0.00791	0.00879	0.00853	0.00887	0.00991	0.00908	0.0097	0.00924	0.00987	0.011	0.01103	0.01135	0.01122	0.01211	0.01214	0.01255	0.01434	0.01426	0.01335	0.01369	0.01347	0.01225	0.01041	0.00864	0.00971	0.01158	0.01233	0.01388	0.01423	0.01347	0.0127
1.81996	0.00435	0.00403	0.00492	0.00502	0.00446	0.00503	0.00524	0.00584	0.00624	0.00625	0.00663	0.00713	0.00822	0.00807	0.00835	0.00821	0.00789	0.00797	0.00833	0.00924	0.00896	0.00921	0.01043	0.00942	0.01045	0.00993	0.01032	0.01153	0.0115	0.01191	0.01195	0.01273	0.01294	0.01326	0.01491	0.01467	0.01393	0.01437	0.01432	0.01307	0.01113	0.00943	0.01071	0.01259	0.01304	0.01453	0.01504	0.01398	0.01328
1.81969	0.00477	0.00456	0.00539	0.00553	0.00478	0.0056	0.0057	0.00636	0.00666	0.0067	0.00716	0.00761	0.00878	0.00853	0.00868	0.0088	0.00845	0.00837	0.00892	0.00978	0.00953	0.00938	0.01094	0.0099	0.01099	0.01042	0.01072	0.01208	0.01189	0.0123	0.01249	0.01328	0.0134	0.01376	0.0153	0.01512	0.01429	0.01491	0.01517	0.01389	0.01208	0.01024	0.01155	0.01337	0.01385	0.01513	0.01572	0.01447	0.01379
1.81942	0.00526	0.00494	0.00588	0.00588	0.00532	0.00602	0.00622	0.00683	0.00702	0.0072	0.0077	0.00818	0.00939	0.00899	0.00916	0.00934	0.00912	0.00905	0.00945	0.01012	0.00991	0.00978	0.01148	0.01014	0.01142	0.01115	0.01133	0.0126	0.01228	0.0128	0.01317	0.01379	0.01396	0.01444	0.01566	0.01547	0.01466	0.01574	0.01598	0.01488	0.01312	0.01111	0.01235	0.01414	0.01463	0.01581	0.0163	0.01487	0.01419
1.81916	0.00584	0.00547	0.00653	0.00629	0.00581	0.00658	0.00674	0.00738	0.00766	0.00774	0.00823	0.00887	0.00997	0.00936	0.00982	0.00997	0.0099	0.00983	0.00992	0.01063	0.0104	0.01026	0.01202	0.01062	0.01191	0.01181	0.01184	0.01312	0.01286	0.01355	0.01386	0.01447	0.01451	0.01505	0.0161	0.01613	0.01542	0.01658	0.01685	0.01577	0.01424	0.01215	0.01337	0.01506	0.01546	0.01663	0.01698	0.01554	0.01479
1.81889	0.00629	0.00597	0.0072	0.00673	0.00647	0.00717	0.00748	0.00797	0.00813	0.00824	0.0089	0.00932	0.01083	0.00996	0.0106	0.01072	0.01073	0.01046	0.01062	0.01115	0.01114	0.01084	0.01271	0.01138	0.01253	0.01252	0.01246	0.01374	0.01347	0.01421	0.01444	0.01509	0.01527	0.0158	0.01668	0.01674	0.01621	0.01728	0.01764	0.01675	0.0154	0.01308	0.01423	0.01613	0.0164	0.01732	0.01752	0.01606	0.01533
1.81863	0.00662	0.00642	0.00767	0.00731	0.00703	0.00766	0.00791	0.00841	0.0086	0.00897	0.00952	0.01009	0.0112	0.0103	0.0111	0.01141	0.01138	0.01091	0.01121	0.01153	0.01169	0.0113	0.01312	0.01183	0.0131	0.01316	0.01307	0.01421	0.01408	0.01464	0.01502	0.01559	0.01589	0.01642	0.017	0.0172	0.01685	0.0179	0.01852	0.01776	0.01651	0.01412	0.01521	0.01711	0.01721	0.01819	0.01814	0.01659	0.01596
1.81836	0.00708	0.00689	0.00815	0.00768	0.00758	0.00825	0.00852	0.00876	0.00912	0.00947	0.00993	0.01071	0.01152	0.01071	0.0115	0.01203	0.012	0.01152	0.01186	0.01197	0.01223	0.01163	0.01345	0.01235	0.01355	0.01362	0.01374	0.01479	0.01441	0.01516	0.01551	0.01608	0.01649	0.01693	0.0174	0.01756	0.01741	0.0186	0.01919	0.01869	0.01764	0.01532	0.01626	0.01802	0.01805	0.01883	0.0186	0.01724	0.01648
1.8181	0.0075	0.00747	0.00842	0.00804	0.008	0.00872	0.00917	0.00927	0.00967	0.01005	0.01052	0.01118	0.01201	0.01124	0.01204	0.01269	0.01266	0.0122	0.01242	0.01246	0.01273	0.01217	0.01389	0.01277	0.01401	0.01418	0.01439	0.01541	0.01493	0.01579	0.01595	0.01668	0.0171	0.01766	0.01787	0.01804	0.01797	0.01937	0.01988	0.01975	0.01884	0.01669	0.01723	0.01903	0.01887	0.01975	0.01914	0.01767	0.01704
1.81783	0.00792	0.008	0.00877	0.00849	0.00859	0.00916	0.0097	0.00987	0.01015	0.01046	0.01102	0.01171	0.01249	0.01157	0.01244	0.01324	0.01318	0.01277	0.01313	0.013	0.01318	0.01283	0.01433	0.01341	0.01438	0.01479	0.01497	0.01606	0.01532	0.01647	0.01639	0.01707	0.01769	0.01823	0.01824	0.01854	0.0184	0.02019	0.02061	0.02087	0.01997	0.01796	0.01829	0.02006	0.01967	0.02039	0.01962	0.01803	0.01756
1.81757	0.00873	0.00884	0.00966	0.00925	0.00946	0.01004	0.01047	0.01059	0.01085	0.01129	0.01183	0.01256	0.01338	0.01256	0.01331	0.0142	0.01422	0.01382	0.014	0.01394	0.01408	0.01363	0.01515	0.01433	0.01519	0.01578	0.01581	0.01675	0.01614	0.01712	0.01722	0.0179	0.01856	0.01904	0.01886	0.01924	0.01916	0.02111	0.02159	0.02223	0.02137	0.01949	0.01975	0.02124	0.02075	0.02137	0.02044	0.01881	0.01845
1.8173	0.00923	0.00939	0.01017	0.00986	0.01006	0.0106	0.01106	0.0111	0.01127	0.01184	0.01234	0.01299	0.01387	0.01316	0.01385	0.01471	0.015	0.01451	0.01462	0.0144	0.01467	0.01424	0.01576	0.01508	0.0158	0.01645	0.01635	0.01726	0.01667	0.0176	0.01767	0.01842	0.01897	0.01957	0.01926	0.01969	0.0198	0.02165	0.02235	0.02339	0.02261	0.02105	0.02112	0.02214	0.02152	0.02222	0.02103	0.01944	0.01903
1.81704	0.00985	0.0101	0.01074	0.0104	0.01059	0.01113	0.01172	0.01169	0.01176	0.01259	0.01288	0.01373	0.01447	0.01372	0.01434	0.01553	0.01576	0.01533	0.01546	0.01518	0.0154	0.0149	0.01631	0.01573	0.01639	0.01709	0.01681	0.01784	0.01713	0.01822	0.01835	0.01894	0.01952	0.0202	0.01961	0.02015	0.02047	0.02233	0.02329	0.02454	0.02387	0.02265	0.02237	0.02311	0.02239	0.0231	0.0217	0.02012	0.01992
1.81677	0.01033	0.01066	0.01123	0.01084	0.01103	0.01177	0.01212	0.01213	0.01216	0.01305	0.01329	0.01413	0.0148	0.01419	0.01495	0.01619	0.01635	0.01608	0.01598	0.01581	0.01621	0.0155	0.01682	0.01642	0.01686	0.01782	0.01731	0.01833	0.01764	0.01894	0.0188	0.01941	0.02011	0.0206	0.02019	0.02058	0.02114	0.02305	0.02411	0.0254	0.02515	0.02405	0.02365	0.02402	0.02318	0.0237	0.02217	0.0207	0.0207
1.81651	0.01082	0.01107	0.01157	0.01139	0.01146	0.01225	0.01266	0.01269	0.0127	0.01365	0.01386	0.01452	0.01526	0.01471	0.01551	0.01666	0.01699	0.01679	0.01678	0.01658	0.0168	0.01609	0.01742	0.01696	0.01738	0.0183	0.01771	0.01872	0.01804	0.0194	0.01944	0.01974	0.02053	0.0211	0.02054	0.02092	0.02188	0.02368	0.02475	0.02632	0.02648	0.0258	0.02486	0.02511	0.02401	0.02438	0.02267	0.02153	0.02146
1.81624	0.0112	0.01144	0.012	0.01203	0.01198	0.01262	0.01315	0.01323	0.01321	0.01428	0.01442	0.01488	0.01559	0.01523	0.01613	0.01739	0.01753	0.01757	0.01749	0.01722	0.01739	0.01693	0.01792	0.01764	0.01796	0.01903	0.01818	0.0192	0.01842	0.01986	0.01999	0.02011	0.0211	0.02158	0.02104	0.02129	0.02256	0.02418	0.02549	0.02723	0.02779	0.02727	0.02606	0.02611	0.02471	0.02518	0.02342	0.02213	0.02216
1.81598	0.01156	0.01192	0.01242	0.0126	0.01256	0.01305	0.0139	0.0139	0.01386	0.01488	0.01501	0.01538	0.01602	0.01597	0.01674	0.01809	0.01806	0.01829	0.01817	0.01796	0.01807	0.01767	0.0187	0.0184	0.01859	0.01964	0.01884	0.01969	0.0191	0.02037	0.02063	0.02063	0.02162	0.02215	0.02162	0.02174	0.02321	0.02459	0.02629	0.02834	0.02917	0.02887	0.02726	0.02698	0.02546	0.02585	0.02423	0.02279	0.02298
1.81572	0.01207	0.01245	0.01288	0.01312	0.01322	0.01371	0.0145	0.01431	0.01434	0.01544	0.01541	0.01597	0.01661	0.0166	0.01744	0.01877	0.01877	0.01898	0.01895	0.01858	0.01886	0.01836	0.01922	0.0191	0.01903	0.02033	0.0195	0.0201	0.01953	0.0209	0.02105	0.02112	0.02198	0.02253	0.0221	0.02231	0.02381	0.02514	0.02714	0.02931	0.03049	0.0302	0.02848	0.02777	0.0264	0.02669	0.02489	0.02362	0.02377
1.81545	0.01252	0.01295	0.01328	0.01366	0.01386	0.01422	0.01514	0.01486	0.01489	0.01588	0.016	0.01651	0.01721	0.01723	0.01804	0.01935	0.01951	0.01971	0.01985	0.01932	0.01972	0.01917	0.02001	0.01972	0.01966	0.02093	0.02003	0.02054	0.02	0.02147	0.02173	0.02163	0.02244	0.02316	0.02255	0.02295	0.0243	0.02567	0.02792	0.03027	0.03165	0.03166	0.02971	0.02865	0.02722	0.02725	0.02551	0.0245	0.02458
1.81519	0.01294	0.01347	0.01365	0.0141	0.01436	0.01467	0.01553	0.01538	0.01519	0.01649	0.01651	0.01686	0.01759	0.01767	0.01852	0.01992	0.02	0.02046	0.02047	0.01989	0.02052	0.01988	0.02062	0.02038	0.02029	0.02136	0.02051	0.02082	0.02051	0.02188	0.02226	0.02211	0.02293	0.02354	0.02287	0.02355	0.02482	0.0262	0.02854	0.03097	0.03291	0.03301	0.03085	0.02928	0.028	0.02778	0.02612	0.02528	0.02532
1.81492	0.01328	0.01391	0.01389	0.01467	0.01476	0.01512	0.01608	0.01571	0.01559	0.01686	0.01707	0.01714	0.01792	0.01804	0.01881	0.02024	0.02052	0.02104	0.02121	0.02051	0.02115	0.02069	0.02117	0.02086	0.02077	0.02175	0.02092	0.02112	0.02091	0.02232	0.02242	0.02241	0.0232	0.02384	0.02307	0.02388	0.02526	0.02653	0.02915	0.03178	0.03396	0.03425	0.03189	0.02992	0.02865	0.02842	0.02661	0.02578	0.02596
1.81466	0.01367	0.01438	0.01432	0.01502	0.01504	0.01553	0.01633	0.01598	0.01589	0.01717	0.01747	0.01746	0.01822	0.01856	0.01908	0.02058	0.02103	0.02157	0.0219	0.02124	0.02183	0.02135	0.02179	0.02139	0.02127	0.02223	0.02124	0.02145	0.02128	0.02275	0.02285	0.02257	0.02346	0.02414	0.02332	0.02436	0.02555	0.02684	0.0297	0.0324	0.03506	0.03535	0.03282	0.03067	0.02921	0.02886	0.02717	0.02633	0.02653
1.81439	0.0141	0.01472	0.01458	0.0155	0.01546	0.01584	0.01686	0.01632	0.01637	0.0175	0.01794	0.01781	0.0186	0.01909	0.01947	0.02094	0.02144	0.0222	0.02258	0.02189	0.02235	0.02186	0.02235	0.02198	0.02179	0.0227	0.02154	0.02177	0.02171	0.02318	0.02311	0.023	0.02389	0.02446	0.02356	0.02471	0.02595	0.02718	0.0302	0.03302	0.03609	0.03647	0.0338	0.03132	0.02982	0.02914	0.02784	0.02708	0.0272
1.81413	0.01452	0.01523	0.015	0.01592	0.01606	0.0164	0.01737	0.01672	0.01701	0.01794	0.0186	0.0184	0.01915	0.01978	0.0201	0.02138	0.02197	0.02294	0.02343	0.02284	0.02321	0.02274	0.02307	0.02269	0.02242	0.02328	0.02206	0.02234	0.02209	0.02375	0.02361	0.0234	0.02435	0.02498	0.02424	0.02518	0.02649	0.02758	0.03088	0.03372	0.03684	0.03757	0.0348	0.03202	0.03051	0.02981	0.02855	0.02789	0.02809
1.81387	0.01495	0.01557	0.01541	0.01626	0.01643	0.0168	0.01773	0.01703	0.01743	0.01838	0.01909	0.0186	0.01941	0.02033	0.02045	0.02182	0.02245	0.02358	0.02434	0.0237	0.02372	0.02347	0.02352	0.02325	0.02283	0.02371	0.02269	0.02286	0.0225	0.02432	0.02398	0.02385	0.02475	0.02539	0.02472	0.02566	0.02703	0.02801	0.03137	0.03443	0.03768	0.0384	0.0357	0.03271	0.03115	0.03045	0.02917	0.02841	0.02888
1.8136	0.01519	0.01585	0.01554	0.01665	0.01663	0.01691	0.0179	0.01731	0.01773	0.01866	0.0194	0.01877	0.01963	0.02065	0.02082	0.02194	0.02292	0.02393	0.02479	0.0245	0.02429	0.02395	0.0239	0.02375	0.02334	0.02407	0.02313	0.0231	0.02273	0.0245	0.02419	0.02405	0.0249	0.02554	0.02506	0.02602	0.02736	0.02822	0.0317	0.03488	0.03834	0.03922	0.03649	0.03318	0.03154	0.03084	0.02978	0.02897	0.02943
1.81334	0.01532	0.01606	0.01575	0.01679	0.01683	0.01685	0.01794	0.01742	0.01782	0.01889	0.0195	0.01899	0.01971	0.02079	0.02103	0.02219	0.02309	0.02427	0.02519	0.02515	0.02477	0.0244	0.02443	0.02423	0.02364	0.0244	0.02336	0.02338	0.02284	0.02472	0.02446	0.02435	0.02499	0.02574	0.0253	0.02637	0.02771	0.02846	0.03206	0.0352	0.03889	0.03979	0.03705	0.03384	0.03185	0.03129	0.03043	0.02965	0.03004
1.81308	0.01563	0.01648	0.01602	0.017	0.01716	0.0172	0.01828	0.01786	0.01826	0.01911	0.01988	0.01919	0.02004	0.02119	0.02138	0.02255	0.02359	0.02473	0.0258	0.02602	0.02525	0.02516	0.02517	0.02486	0.02427	0.02494	0.02375	0.02382	0.02323	0.02502	0.0248	0.02478	0.02529	0.02603	0.02571	0.0268	0.02808	0.02876	0.03244	0.03571	0.03952	0.04064	0.03779	0.03453	0.03238	0.0318	0.03111	0.03039	0.03076
1.81281	0.01575	0.01679	0.01634	0.01733	0.01731	0.01735	0.01842	0.01822	0.0185	0.01947	0.02005	0.01941	0.02016	0.02156	0.02165	0.02284	0.02391	0.02498	0.02624	0.02656	0.02588	0.02584	0.02576	0.02532	0.02467	0.02527	0.02404	0.02428	0.02363	0.02531	0.02505	0.02499	0.02557	0.02623	0.02609	0.0271	0.02858	0.02911	0.03294	0.03619	0.04007	0.04122	0.03843	0.03506	0.03285	0.03254	0.03166	0.0312	0.03137
1.81255	0.01583	0.01703	0.01646	0.01754	0.01762	0.01754	0.0185	0.01852	0.0187	0.01975	0.02013	0.0195	0.02026	0.02184	0.02201	0.02297	0.02423	0.02521	0.02665	0.02721	0.02624	0.02631	0.02621	0.02574	0.02522	0.02565	0.02433	0.02443	0.02391	0.0257	0.02529	0.02526	0.0259	0.02653	0.0264	0.02753	0.02902	0.02935	0.03317	0.0366	0.04066	0.04161	0.03876	0.03557	0.03347	0.03295	0.03223	0.03183	0.03198
1.81229	0.01616	0.0173	0.01642	0.0177	0.01778	0.01765	0.01861	0.01865	0.01896	0.02003	0.02029	0.01973	0.02029	0.02205	0.02217	0.02317	0.02436	0.02544	0.02705	0.02765	0.02686	0.0268	0.02666	0.02616	0.02574	0.02585	0.02475	0.02476	0.02423	0.02605	0.02559	0.02563	0.02602	0.02673	0.02684	0.02792	0.02919	0.02964	0.03367	0.03686	0.04099	0.04197	0.03916	0.03609	0.03391	0.03348	0.03283	0.0325	0.03269
1.81202	0.01641	0.01755	0.01664	0.01787	0.01791	0.01781	0.01861	0.01887	0.01915	0.02022	0.02038	0.02002	0.02046	0.02204	0.02231	0.02331	0.02446	0.02566	0.02757	0.02819	0.02754	0.02729	0.0271	0.02665	0.02604	0.026	0.02499	0.02516	0.02452	0.0263	0.02592	0.02575	0.02643	0.02687	0.02706	0.02814	0.0294	0.02989	0.03403	0.03735	0.04132	0.0422	0.03953	0.03636	0.0344	0.03395	0.0333	0.03294	0.03317
1.81176	0.01682	0.01781	0.0169	0.01812	0.01813	0.01799	0.01873	0.01914	0.01945	0.02037	0.02067	0.02019	0.02067	0.02229	0.02254	0.02349	0.02452	0.02579	0.02816	0.02865	0.02806	0.02776	0.0277	0.02715	0.02642	0.02638	0.02536	0.0255	0.02497	0.02661	0.02613	0.02592	0.02674	0.02723	0.02733	0.02844	0.02965	0.03032	0.03436	0.03773	0.04164	0.04248	0.03979	0.03663	0.0348	0.03444	0.03377	0.03345	0.03362
1.8115	0.01682	0.01793	0.01691	0.01815	0.0181	0.01804	0.01869	0.01925	0.01964	0.02027	0.02058	0.02027	0.02073	0.02245	0.02281	0.02351	0.02457	0.02573	0.02846	0.02903	0.02839	0.02823	0.02802	0.02741	0.02672	0.02662	0.02564	0.02574	0.02527	0.02673	0.02642	0.02612	0.02679	0.02738	0.0277	0.02867	0.02985	0.03066	0.03448	0.03792	0.04164	0.0426	0.03992	0.03688	0.03528	0.03486	0.03417	0.03386	0.03391
1.81123	0.01698	0.01799	0.0168	0.01848	0.01818	0.0182	0.01856	0.0194	0.0199	0.02036	0.02052	0.02026	0.02091	0.02257	0.02293	0.02374	0.02469	0.02584	0.02873	0.02944	0.02884	0.02869	0.02837	0.02778	0.02718	0.02687	0.02595	0.0261	0.02565	0.027	0.02659	0.02624	0.02686	0.02739	0.02817	0.02892	0.03023	0.03092	0.03465	0.03809	0.04163	0.04243	0.04008	0.03735	0.03563	0.0351	0.03456	0.03428	0.03427
1.81097	0.01698	0.0179	0.01673	0.01827	0.01814	0.01809	0.01861	0.01934	0.02009	0.02028	0.02059	0.02031	0.02094	0.02264	0.02295	0.0238	0.02457	0.02589	0.02882	0.02973	0.02913	0.02903	0.02866	0.02793	0.02738	0.02705	0.02611	0.02625	0.02589	0.02712	0.02665	0.02638	0.02711	0.02742	0.02838	0.02898	0.03026	0.03081	0.03477	0.03813	0.04154	0.04231	0.04021	0.03755	0.03595	0.03527	0.03494	0.03433	0.03449
1.81071	0.01706	0.01803	0.01678	0.01833	0.01827	0.01821	0.01857	0.01935	0.02022	0.02043	0.02051	0.02054	0.02111	0.02272	0.0232	0.02387	0.02466	0.02595	0.02894	0.02998	0.02949	0.02927	0.02909	0.02816	0.02782	0.02736	0.02627	0.02651	0.02616	0.02735	0.02686	0.02654	0.02737	0.02749	0.02845	0.02911	0.0305	0.03093	0.03496	0.0383	0.04156	0.04208	0.04023	0.0378	0.03623	0.03558	0.03553	0.03469	0.03468
1.81045	0.01716	0.01801	0.01693	0.01846	0.01825	0.0182	0.0185	0.01952	0.02044	0.02069	0.02068	0.02075	0.02146	0.02303	0.02339	0.02408	0.02495	0.02615	0.02928	0.03028	0.02985	0.02953	0.02969	0.02844	0.02815	0.0278	0.02664	0.02697	0.02657	0.02761	0.0272	0.02691	0.02752	0.02785	0.02879	0.02952	0.03074	0.0314	0.03528	0.03837	0.04146	0.04201	0.04042	0.03814	0.03672	0.03603	0.03606	0.03526	0.03501
1.81018	0.01739	0.01818	0.01722	0.01872	0.01849	0.01835	0.01866	0.01978	0.02066	0.02087	0.02088	0.02096	0.0216	0.0231	0.02357	0.02413	0.02516	0.02636	0.02944	0.03046	0.03026	0.02988	0.03005	0.02884	0.02859	0.02815	0.02713	0.02742	0.02695	0.02795	0.02764	0.02725	0.02787	0.02816	0.0292	0.02981	0.03107	0.03177	0.03551	0.03849	0.0414	0.04181	0.04041	0.03844	0.03718	0.03636	0.03651	0.03563	0.03521
1.80992	0.01736	0.01814	0.0173	0.01879	0.01851	0.0182	0.01854	0.01994	0.02072	0.02081	0.02093	0.02109	0.02163	0.02303	0.02382	0.02425	0.02527	0.0264	0.02969	0.03049	0.03047	0.02998	0.03036	0.02912	0.02895	0.02855	0.02748	0.02767	0.02739	0.02803	0.02795	0.02756	0.02828	0.02837	0.02943	0.03002	0.03136	0.03195	0.03564	0.03849	0.04122	0.04161	0.04043	0.03863	0.03737	0.03657	0.03694	0.03599	0.03569
1.80966	0.01711	0.018	0.01705	0.01846	0.01831	0.01788	0.01829	0.01954	0.02039	0.02057	0.02081	0.02105	0.02162	0.02291	0.0237	0.02413	0.02497	0.02607	0.02951	0.03033	0.03035	0.03	0.03042	0.02913	0.0289	0.02864	0.02765	0.02775	0.02752	0.02797	0.02787	0.02759	0.02832	0.02828	0.02926	0.03011	0.0314	0.03205	0.03543	0.03842	0.04087	0.04088	0.03994	0.03856	0.03755	0.03667	0.03692	0.03592	0.03553
1.8094	0.01705	0.01798	0.01709	0.01838	0.01839	0.01798	0.01833	0.01938	0.02045	0.02071	0.02067	0.02111	0.0216	0.02287	0.02394	0.02423	0.02499	0.02611	0.02955	0.03031	0.03034	0.03025	0.03054	0.02922	0.02911	0.02896	0.028	0.02798	0.02778	0.02818	0.02801	0.02768	0.02854	0.02849	0.02945	0.03025	0.03152	0.03241	0.03535	0.03837	0.04044	0.04044	0.03957	0.03863	0.0377	0.03688	0.037	0.036	0.03554
1.80913	0.01698	0.0179	0.01692	0.01818	0.01829	0.01789	0.01832	0.0193	0.02045	0.02054	0.02056	0.02098	0.0215	0.02271	0.02384	0.02417	0.02482	0.02593	0.02939	0.03027	0.0304	0.03038	0.03066	0.0294	0.02921	0.02912	0.02809	0.02803	0.02799	0.02839	0.02801	0.02785	0.02855	0.02859	0.0297	0.03047	0.03174	0.03255	0.03534	0.03798	0.04	0.0398	0.03928	0.03877	0.03766	0.03701	0.03712	0.03604	0.03556
1.80887	0.0168	0.01781	0.01679	0.0181	0.01829	0.01791	0.0183	0.01922	0.02026	0.02048	0.0204	0.02089	0.02149	0.02257	0.02379	0.02417	0.02468	0.02572	0.02932	0.03016	0.03045	0.03031	0.03062	0.02952	0.02937	0.02919	0.02814	0.02825	0.02814	0.02845	0.02798	0.02783	0.02883	0.02875	0.02976	0.03045	0.03178	0.03248	0.03512	0.03766	0.03928	0.0391	0.03894	0.03863	0.03753	0.0368	0.037	0.03588	0.03552
1.80861	0.0165	0.01765	0.01647	0.01813	0.01806	0.01769	0.01795	0.019	0.02007	0.02031	0.0202	0.02081	0.02135	0.02222	0.02351	0.02398	0.02442	0.02556	0.02915	0.02994	0.03011	0.0301	0.03035	0.0293	0.02932	0.02911	0.02827	0.02841	0.0282	0.02851	0.02794	0.02777	0.02881	0.02875	0.02964	0.03047	0.03175	0.03258	0.03461	0.03736	0.03855	0.03834	0.03848	0.03827	0.03717	0.03673	0.03672	0.03569	0.0355
1.80835	0.01649	0.01749	0.01648	0.0179	0.01803	0.01755	0.01799	0.0189	0.01993	0.02007	0.02002	0.0207	0.0214	0.02222	0.0234	0.02376	0.02432	0.02553	0.02883	0.02984	0.02999	0.03005	0.03022	0.0294	0.02924	0.02915	0.02833	0.0286	0.0283	0.0287	0.02794	0.02784	0.02877	0.02873	0.02967	0.03044	0.03171	0.0327	0.03433	0.03692	0.03786	0.03757	0.03787	0.03788	0.03678	0.03643	0.03636	0.0354	0.03523
1.80808	0.0165	0.01743	0.01641	0.01795	0.01809	0.01733	0.01801	0.01902	0.01976	0.02004	0.02003	0.0207	0.02161	0.02225	0.02333	0.0237	0.02427	0.02558	0.02859	0.02973	0.03007	0.03003	0.03016	0.02944	0.02927	0.02944	0.02849	0.0288	0.02862	0.02895	0.02809	0.028	0.0288	0.02893	0.02977	0.03045	0.03169	0.03273	0.03411	0.03646	0.03729	0.03688	0.03731	0.03755	0.03648	0.03627	0.03621	0.03508	0.03502
1.80782	0.01627	0.01714	0.01642	0.01778	0.01797	0.01713	0.01773	0.01896	0.01946	0.01994	0.01993	0.02051	0.02159	0.02211	0.02316	0.02359	0.02402	0.02539	0.02831	0.02955	0.02974	0.0298	0.02993	0.02931	0.02915	0.02931	0.0285	0.02877	0.02857	0.02892	0.02813	0.02797	0.0286	0.0288	0.02954	0.03027	0.03154	0.03251	0.03384	0.0356	0.03633	0.03594	0.03653	0.03685	0.03597	0.03583	0.03573	0.03465	0.03458
1.80756	0.01621	0.01706	0.01657	0.01796	0.01796	0.01725	0.01766	0.0189	0.01948	0.0201	0.0199	0.02055	0.02165	0.02214	0.02324	0.02362	0.02407	0.02549	0.02802	0.02932	0.02954	0.02955	0.02982	0.02932	0.02923	0.02946	0.02843	0.02884	0.02869	0.02888	0.0283	0.02814	0.02873	0.02886	0.02969	0.03015	0.03149	0.03235	0.03345	0.03499	0.03553	0.03515	0.03588	0.0363	0.03555	0.0356	0.03538	0.03433	0.03433
1.8073	0.01579	0.01673	0.01621	0.01766	0.0176	0.01699	0.01722	0.01861	0.01922	0.01973	0.01946	0.0202	0.02144	0.02165	0.02286	0.02324	0.02365	0.02492	0.02731	0.02872	0.02905	0.02906	0.02939	0.02887	0.0288	0.02905	0.02821	0.02868	0.02839	0.02868	0.02798	0.02789	0.02845	0.02863	0.02938	0.02979	0.03123	0.03189	0.03277	0.03407	0.03448	0.03418	0.03491	0.03542	0.03475	0.03499	0.03462	0.03374	0.03375
1.80704	0.01571	0.0165	0.0161	0.01748	0.01744	0.01695	0.01709	0.01849	0.01917	0.01973	0.01938	0.02025	0.02141	0.02145	0.02277	0.02327	0.02349	0.02467	0.02685	0.02856	0.02865	0.02869	0.02898	0.02869	0.02852	0.02893	0.02811	0.02851	0.02828	0.02868	0.02795	0.02772	0.02839	0.0284	0.02926	0.02959	0.03102	0.03151	0.0323	0.03317	0.03341	0.03322	0.03405	0.03476	0.03397	0.03426	0.03395	0.03316	0.0331
1.80678	0.01561	0.01622	0.01598	0.01735	0.01717	0.01688	0.01686	0.01847	0.01887	0.01971	0.01936	0.02006	0.02122	0.02142	0.02268	0.02302	0.0232	0.02439	0.02643	0.02802	0.02818	0.02834	0.02847	0.02841	0.02812	0.02869	0.02806	0.02837	0.0281	0.02857	0.02777	0.02757	0.02838	0.02821	0.02927	0.02925	0.03071	0.03098	0.03166	0.03223	0.03261	0.03244	0.0332	0.03396	0.03327	0.03348	0.03324	0.03258	0.03237
1.80651	0.01543	0.01587	0.01575	0.01718	0.01702	0.01664	0.0167	0.01835	0.01849	0.01946	0.01928	0.01987	0.02099	0.02119	0.02241	0.02287	0.02293	0.02414	0.02599	0.02739	0.02766	0.0278	0.02797	0.02804	0.02774	0.02817	0.02777	0.02811	0.02771	0.02826	0.02752	0.02726	0.02799	0.02791	0.02893	0.0289	0.03031	0.0303	0.03092	0.03125	0.03157	0.03156	0.03221	0.03289	0.0324	0.03265	0.0325	0.03181	0.03161
1.80625	0.01514	0.01558	0.01567	0.01707	0.017	0.01647	0.01665	0.0181	0.01834	0.01931	0.01917	0.01962	0.02081	0.02098	0.02193	0.02278	0.02251	0.02374	0.02548	0.0267	0.02712	0.02741	0.02739	0.02765	0.02724	0.02793	0.02738	0.0278	0.02737	0.02795	0.02711	0.02711	0.02768	0.02752	0.0285	0.02844	0.02972	0.02954	0.03022	0.03024	0.03042	0.03024	0.03112	0.03159	0.03134	0.03177	0.03164	0.03087	0.03077
1.80599	0.01505	0.01552	0.01563	0.01693	0.01684	0.01649	0.01666	0.01808	0.01819	0.01922	0.0191	0.0195	0.02085	0.02094	0.02182	0.02267	0.02233	0.02338	0.02497	0.02624	0.02662	0.0268	0.02702	0.02725	0.02685	0.02749	0.02709	0.02737	0.02715	0.02768	0.02693	0.02694	0.02741	0.02705	0.02817	0.02809	0.02915	0.02891	0.02948	0.02936	0.02941	0.02915	0.03012	0.03044	0.03056	0.03076	0.03083	0.03008	0.03019
1.80573	0.01503	0.0154	0.01557	0.01683	0.01675	0.01649	0.0166	0.01795	0.01802	0.01895	0.01906	0.0193	0.0208	0.02067	0.02149	0.02234	0.02205	0.023	0.02444	0.02549	0.02599	0.02622	0.0264	0.02658	0.02624	0.02687	0.02677	0.02681	0.02655	0.02728	0.02633	0.02659	0.0269	0.0266	0.02763	0.02755	0.02857	0.02822	0.02868	0.02818	0.02817	0.02787	0.02904	0.02941	0.02965	0.02972	0.02983	0.02918	0.02927
1.80547	0.01482	0.0152	0.01545	0.01668	0.01663	0.01623	0.01655	0.01783	0.01793	0.0188	0.01901	0.01908	0.02047	0.02046	0.02103	0.02185	0.02172	0.02262	0.02386	0.02489	0.02528	0.02569	0.02583	0.02593	0.02562	0.02625	0.02622	0.0262	0.02603	0.02674	0.02585	0.02623	0.02653	0.02614	0.02702	0.02682	0.02787	0.0275	0.0277	0.02697	0.02701	0.02675	0.02784	0.02822	0.02852	0.0284	0.02882	0.02819	0.02826
1.80521	0.01447	0.01503	0.0153	0.01651	0.01641	0.01607	0.0163	0.01749	0.01756	0.01863	0.01887	0.01864	0.02	0.02015	0.02046	0.0213	0.02124	0.02216	0.02303	0.02409	0.02436	0.02493	0.02496	0.02522	0.02489	0.02568	0.02562	0.0256	0.02542	0.02612	0.02502	0.02554	0.02601	0.0254	0.02636	0.02606	0.02706	0.0265	0.02652	0.0258	0.02575	0.02566	0.02665	0.02692	0.02721	0.02735	0.02772	0.02694	0.02712
1.80495	0.01424	0.01482	0.01505	0.01642	0.01621	0.01588	0.01615	0.01723	0.01739	0.01832	0.01871	0.01842	0.01958	0.01989	0.01991	0.02081	0.02089	0.02165	0.02239	0.0235	0.02357	0.02414	0.02414	0.02447	0.02407	0.02494	0.02497	0.02482	0.02465	0.02534	0.02422	0.02487	0.02541	0.02476	0.02555	0.0252	0.02614	0.02538	0.0254	0.0246	0.02441	0.02434	0.0253	0.02567	0.0259	0.02619	0.02652	0.02567	0.02606
1.80469	0.01388	0.01448	0.01476	0.01623	0.01597	0.01564	0.0159	0.01683	0.01706	0.01799	0.01834	0.01809	0.01921	0.01959	0.01951	0.02041	0.02051	0.02104	0.02155	0.02278	0.02256	0.02314	0.02331	0.02371	0.02335	0.02403	0.02418	0.02391	0.02382	0.02466	0.02358	0.02409	0.02472	0.02402	0.0247	0.02436	0.02529	0.02418	0.02425	0.02339	0.02299	0.02297	0.02407	0.02442	0.02465	0.02487	0.02532	0.02454	0.02495
1.80443	0.01338	0.01409	0.0144	0.01595	0.01556	0.01538	0.01558	0.0165	0.01683	0.01754	0.0181	0.01754	0.01868	0.01905	0.01892	0.01986	0.0199	0.02036	0.02061	0.02181	0.02138	0.02215	0.02228	0.02283	0.02246	0.02311	0.02329	0.02285	0.02284	0.02379	0.02256	0.02337	0.02381	0.02327	0.02377	0.02338	0.02426	0.02306	0.02303	0.02204	0.0215	0.02182	0.02268	0.02294	0.02326	0.02361	0.024	0.02324	0.02377
1.80416	0.01313	0.01379	0.01411	0.01552	0.01531	0.01512	0.01519	0.01612	0.01641	0.01707	0.01783	0.01713	0.0182	0.01851	0.01853	0.01943	0.01928	0.01967	0.01974	0.02103	0.02032	0.02139	0.02128	0.02199	0.02158	0.02225	0.02246	0.02181	0.02189	0.02296	0.02153	0.02262	0.02278	0.02227	0.02277	0.02239	0.02329	0.02195	0.02178	0.02068	0.01996	0.02053	0.02135	0.02155	0.02169	0.02248	0.0226	0.02178	0.02249
1.8039	0.01259	0.01324	0.01356	0.01496	0.01466	0.01447	0.01454	0.01553	0.01565	0.01642	0.017	0.01624	0.01742	0.01759	0.01739	0.01868	0.01829	0.01861	0.01855	0.01972	0.01891	0.02009	0.01996	0.02077	0.02039	0.02107	0.02132	0.02073	0.0205	0.02165	0.02034	0.02163	0.02149	0.02098	0.02129	0.02107	0.02201	0.02057	0.02025	0.01912	0.01851	0.01891	0.01991	0.02	0.01993	0.02095	0.02096	0.02036	0.02091
1.80364	0.01214	0.01277	0.01306	0.01455	0.01418	0.01378	0.01405	0.01496	0.01503	0.01577	0.01629	0.01566	0.01672	0.01676	0.01669	0.01771	0.01749	0.01764	0.01732	0.01854	0.01769	0.01891	0.01887	0.0196	0.0194	0.01988	0.02012	0.01961	0.01917	0.02055	0.01923	0.02045	0.02027	0.01987	0.02022	0.02	0.0207	0.0191	0.0189	0.01773	0.01706	0.01765	0.01847	0.01848	0.01847	0.01952	0.01961	0.01905	0.01932
1.80338	0.0118	0.01248	0.01271	0.01409	0.01391	0.01344	0.01359	0.01454	0.01454	0.01515	0.01568	0.01513	0.01621	0.01605	0.01585	0.01705	0.01672	0.01693	0.0165	0.01747	0.01658	0.01804	0.01792	0.01863	0.0185	0.01885	0.01887	0.0186	0.01819	0.01949	0.01833	0.01953	0.01943	0.01889	0.01912	0.0189	0.01946	0.01785	0.01765	0.01645	0.01576	0.01643	0.01713	0.01722	0.01711	0.01818	0.01832	0.01767	0.01814
1.80312	0.01115	0.01189	0.012	0.01348	0.01321	0.01289	0.01294	0.01396	0.01382	0.01438	0.0148	0.01438	0.01532	0.01518	0.01488	0.01594	0.01586	0.01581	0.01532	0.01626	0.01544	0.01687	0.01669	0.01737	0.01725	0.01759	0.01755	0.0173	0.0169	0.01833	0.01698	0.01812	0.01823	0.01752	0.01771	0.01751	0.01802	0.01634	0.01602	0.01501	0.01421	0.01504	0.01562	0.01573	0.01569	0.0167	0.01666	0.01618	0.01666
1.80286	0.01064	0.01131	0.01121	0.0128	0.01258	0.01216	0.01217	0.01318	0.01301	0.01348	0.01395	0.01369	0.01448	0.01427	0.01396	0.01494	0.01477	0.01467	0.01418	0.01491	0.01433	0.01546	0.01534	0.01604	0.01604	0.0161	0.01622	0.01597	0.01574	0.01707	0.01562	0.01684	0.01702	0.01616	0.01631	0.01613	0.01657	0.01491	0.01452	0.01361	0.01283	0.01356	0.01401	0.01414	0.01431	0.0152	0.01507	0.0147	0.01511
1.8026	0.01015	0.01069	0.01052	0.0122	0.01205	0.01157	0.0116	0.01258	0.01219	0.01249	0.01307	0.01274	0.01367	0.01325	0.01283	0.0138	0.01387	0.01357	0.01307	0.01371	0.01305	0.0142	0.01409	0.01479	0.01477	0.01482	0.01487	0.01447	0.01429	0.01568	0.01438	0.01552	0.01576	0.01492	0.01493	0.01476	0.01511	0.01349	0.01306	0.01215	0.01138	0.01207	0.01255	0.01254	0.01288	0.01364	0.0135	0.01301	0.01346
1.80234	0.00951	0.00994	0.00964	0.01145	0.01106	0.01057	0.01068	0.01176	0.01129	0.01159	0.01207	0.01178	0.0126	0.01201	0.01181	0.01273	0.01278	0.01228	0.01182	0.01223	0.01181	0.01272	0.0129	0.01336	0.01319	0.01342	0.0135	0.01311	0.01287	0.01416	0.01313	0.01413	0.01437	0.01347	0.01339	0.01324	0.0135	0.01196	0.01164	0.01081	0.00986	0.0105	0.01113	0.0112	0.01145	0.01194	0.01181	0.0114	0.01181
1.80208	0.0089	0.00933	0.00897	0.01073	0.01042	0.00987	0.00987	0.01104	0.01051	0.01074	0.01117	0.011	0.01176	0.01116	0.0108	0.01152	0.01188	0.01105	0.01075	0.01089	0.01059	0.01156	0.01174	0.01206	0.01179	0.01212	0.01217	0.01188	0.01159	0.01284	0.01168	0.01271	0.01322	0.01213	0.01197	0.01195	0.01227	0.01056	0.0102	0.00956	0.00856	0.00915	0.00982	0.00972	0.01003	0.01048	0.01036	0.01006	0.01028
1.80182	0.00815	0.00852	0.00802	0.00989	0.0095	0.00891	0.00893	0.00987	0.00959	0.00973	0.01022	0.00983	0.01067	0.01017	0.00978	0.01036	0.01059	0.00972	0.00938	0.00954	0.00919	0.01012	0.01042	0.01057	0.01037	0.01066	0.01072	0.01045	0.01012	0.01133	0.0103	0.0113	0.01153	0.01073	0.01065	0.01037	0.01078	0.00916	0.00859	0.00803	0.00717	0.00778	0.00817	0.00826	0.00847	0.0088	0.00876	0.00842	0.00863
1.80156	0.00723	0.00783	0.00705	0.00899	0.00856	0.00803	0.00786	0.00875	0.00862	0.00865	0.00908	0.00892	0.00956	0.00918	0.00871	0.00917	0.00947	0.00841	0.00796	0.00823	0.00772	0.0089	0.00897	0.00918	0.00905	0.00925	0.00927	0.00905	0.00868	0.00981	0.00883	0.00977	0.01009	0.00916	0.0092	0.00905	0.00923	0.00764	0.007	0.00665	0.00568	0.00613	0.00679	0.00689	0.00693	0.00711	0.0073	0.00699	0.00695
1.8013	0.00628	0.00677	0.00597	0.0078	0.00756	0.00691	0.00665	0.00739	0.00741	0.00757	0.00784	0.0078	0.00843	0.0078	0.00744	0.0078	0.0081	0.00714	0.0065	0.00658	0.00623	0.00742	0.00762	0.00784	0.00768	0.0078	0.00779	0.00747	0.00727	0.00831	0.00735	0.00805	0.00853	0.00749	0.00755	0.00752	0.00774	0.0061	0.00544	0.00515	0.00424	0.00465	0.00526	0.0054	0.00542	0.00557	0.0057	0.00559	0.00546
1.80104	0.00541	0.00576	0.0049	0.00661	0.00636	0.00575	0.00559	0.00611	0.0062	0.00627	0.00665	0.00671	0.0072	0.00646	0.00625	0.00632	0.00688	0.00583	0.00505	0.00508	0.00485	0.00584	0.00623	0.00636	0.00606	0.00626	0.00612	0.0059	0.00577	0.00657	0.0059	0.00653	0.00721	0.00609	0.00585	0.00582	0.00615	0.00453	0.00389	0.00364	0.00282	0.00324	0.00395	0.00389	0.0039	0.00401	0.00408	0.00405	0.00392
1.80078	0.00452	0.00472	0.00381	0.00552	0.00525	0.00477	0.00442	0.00484	0.00504	0.00509	0.00517	0.00551	0.00606	0.00517	0.00504	0.00488	0.00544	0.00436	0.0037	0.00366	0.00347	0.00425	0.00487	0.0049	0.00455	0.00483	0.00466	0.0045	0.00433	0.00508	0.00449	0.00488	0.00561	0.00457	0.00422	0.00414	0.00469	0.00308	0.00245	0.00229	0.00142	0.00184	0.00245	0.00245	0.00251	0.00256	0.00259	0.00254	0.00245
1.80052	0.00351	0.00354	0.0026	0.00424	0.00395	0.00342	0.00309	0.00343	0.00372	0.00367	0.00369	0.00411	0.00464	0.00377	0.00349	0.00355	0.00396	0.0028	0.0023	0.00215	0.00194	0.00279	0.00349	0.00341	0.00299	0.00332	0.00328	0.00288	0.00281	0.00351	0.00305	0.00337	0.00396	0.00298	0.00281	0.00263	0.00304	0.00178	0.000876732	0.000832256	-0.000169129	0.000414735	0.00106	0.00102	0.00108	0.000975103	0.00101	0.00111	0.000932117
1.80026	0.00261	0.00253	0.00167	0.0032	0.00314	0.0023	0.00219	0.00221	0.00262	0.00233	0.0023	0.00285	0.00332	0.0024	0.00237	0.00231	0.00258	0.00136	0.00107	0.000793259	0.000617272	0.00148	0.00202	0.0021	0.0016	0.00202	0.00188	0.00139	0.00141	0.00208	0.0017	0.002	0.00253	0.00156	0.00148	0.00107	0.00175	0.000324409	-0.000630674	-0.000416175	-0.0014	-0.000972314	-0.000393326	-0.000421545	-0.000326318	-0.00042734	-0.000539031	-0.000514352	-0.00052088
1.8	0.00113	0.00105	9.09269e-05	0.00156	0.00174	0.000694913	0.000637329	0.000557011	0.00112	0.000656539	0.000600732	0.00122	0.00183	0.000657319	0.000786672	0.000640077	0.000856262	-0.000394958	-0.000662012	-0.000762025	-0.00107	-0.0002128	0.000409372	0.000356309	-9.81296e-05	0.000387464	0.000261814	-0.000406659	-0.00032706	0.000356696	7.69461e-06	0.000355104	0.000714124	-0.000178109	-0.000261621	-0.000764573	2.58016e-05	-0.00133	-0.0022	-0.0021	-0.00298	-0.00265	-0.00187	-0.00212	-0.002	-0.00216	-0.00231	-0.0021	-0.00205
1.79975	-0.000262962	-0.000392858	-0.0016	-1.66582e-05	0.000223478	-0.000983911	-0.000890109	-0.00122	-0.000591524	-0.00107	-0.00117	-0.000498383	0.000177555	-0.00101	-0.000910173	-0.00104	-0.000920037	-0.00203	-0.00239	-0.00247	-0.00284	-0.00192	-0.00127	-0.00144	-0.00195	-0.00132	-0.00151	-0.00204	-0.00218	-0.00148	-0.0016	-0.00145	-0.00122	-0.0018	-0.00206	-0.00245	-0.00179	-0.003	-0.00404	-0.00365	-0.00456	-0.00428	-0.00354	-0.0037	-0.00364	-0.00375	-0.00406	-0.00393	-0.00387
1.79949	-0.00175	-0.0019	-0.00306	-0.00138	-0.00125	-0.00233	-0.00228	-0.00269	-0.00214	-0.00258	-0.00274	-0.00217	-0.00138	-0.00257	-0.00257	-0.00254	-0.00235	-0.00345	-0.00389	-0.00409	-0.00434	-0.00353	-0.00273	-0.00304	-0.00348	-0.00286	-0.00326	-0.00349	-0.00382	-0.003	-0.00306	-0.0031	-0.00307	-0.00335	-0.00351	-0.00417	-0.00341	-0.00442	-0.00552	-0.00525	-0.006	-0.00572	-0.00498	-0.00534	-0.00525	-0.00541	-0.00554	-0.00529	-0.00538
1.79923	-0.00308	-0.0034	-0.00453	-0.00292	-0.00287	-0.00393	-0.0038	-0.00417	-0.00371	-0.00411	-0.00433	-0.00377	-0.003	-0.00409	-0.00421	-0.00411	-0.00402	-0.00507	-0.00539	-0.00552	-0.0058	-0.00498	-0.00436	-0.0047	-0.00507	-0.00454	-0.00497	-0.00508	-0.00536	-0.00451	-0.00467	-0.00468	-0.00483	-0.00491	-0.00505	-0.00583	-0.00493	-0.00586	-0.00707	-0.00685	-0.00735	-0.00708	-0.00636	-0.00675	-0.00692	-0.00698	-0.00702	-0.00678	-0.00689
1.79897	-0.00459	-0.0048	-0.00584	-0.0044	-0.00427	-0.00533	-0.00539	-0.00568	-0.00532	-0.00546	-0.00597	-0.00528	-0.00455	-0.00565	-0.00567	-0.00555	-0.0056	-0.00662	-0.00691	-0.00688	-0.00717	-0.00662	-0.00595	-0.00625	-0.00657	-0.00616	-0.00646	-0.00656	-0.0068	-0.00607	-0.00616	-0.0063	-0.00639	-0.0064	-0.00669	-0.00746	-0.00651	-0.00746	-0.00863	-0.00813	-0.00879	-0.00861	-0.00781	-0.0084	-0.00854	-0.00843	-0.0087	-0.0084	-0.00832
1.79871	-0.00612	-0.00635	-0.00738	-0.00611	-0.00598	-0.00713	-0.00692	-0.00726	-0.00696	-0.00707	-0.00749	-0.00703	-0.00614	-0.00725	-0.00735	-0.00706	-0.00722	-0.00811	-0.00844	-0.00835	-0.00883	-0.00818	-0.00748	-0.00773	-0.00818	-0.00778	-0.00802	-0.00818	-0.00844	-0.00763	-0.0077	-0.00786	-0.00815	-0.00797	-0.00814	-0.00898	-0.00808	-0.00886	-0.01037	-0.00967	-0.01018	-0.01015	-0.00941	-0.00972	-0.01014	-0.00994	-0.01031	-0.01002	-0.00986
1.79845	-0.00738	-0.00782	-0.00865	-0.0076	-0.00741	-0.00859	-0.00837	-0.00874	-0.00851	-0.0084	-0.00892	-0.00843	-0.00761	-0.00855	-0.00873	-0.00852	-0.00866	-0.00949	-0.00989	-0.00958	-0.01014	-0.00963	-0.00885	-0.00913	-0.00962	-0.00929	-0.0096	-0.00959	-0.00985	-0.00921	-0.00913	-0.00926	-0.00975	-0.00932	-0.00963	-0.01058	-0.00966	-0.01027	-0.01168	-0.01112	-0.01136	-0.01161	-0.01086	-0.01105	-0.0116	-0.0113	-0.0117	-0.01146	-0.01139
1.79819	-0.00885	-0.00941	-0.01015	-0.00913	-0.00902	-0.01007	-0.01001	-0.01027	-0.00999	-0.00994	-0.01046	-0.01005	-0.00919	-0.01002	-0.01026	-0.00998	-0.01022	-0.01096	-0.01132	-0.0109	-0.01159	-0.01121	-0.0103	-0.01069	-0.01112	-0.01085	-0.01097	-0.01121	-0.01135	-0.01061	-0.01071	-0.01079	-0.01125	-0.0107	-0.01102	-0.01205	-0.01119	-0.0118	-0.01301	-0.01264	-0.01274	-0.01299	-0.01238	-0.01256	-0.01301	-0.01271	-0.01317	-0.01302	-0.01282
1.79793	-0.01042	-0.01095	-0.01165	-0.01074	-0.01071	-0.01135	-0.01166	-0.01181	-0.01141	-0.01139	-0.012	-0.01164	-0.01082	-0.01144	-0.01166	-0.01151	-0.0118	-0.01247	-0.01275	-0.0122	-0.01309	-0.01267	-0.01167	-0.01211	-0.01246	-0.01238	-0.01233	-0.01253	-0.01287	-0.01213	-0.01224	-0.01238	-0.0127	-0.01217	-0.01236	-0.01362	-0.01255	-0.01332	-0.01438	-0.01407	-0.01423	-0.01443	-0.01378	-0.01401	-0.0145	-0.01416	-0.0146	-0.01429	-0.01437
1.79767	-0.01193	-0.01236	-0.01316	-0.01221	-0.01225	-0.01278	-0.01321	-0.01342	-0.01294	-0.01298	-0.01355	-0.01314	-0.01246	-0.01288	-0.01306	-0.01303	-0.01336	-0.01398	-0.0143	-0.0136	-0.01448	-0.01425	-0.01316	-0.0136	-0.01389	-0.0137	-0.0138	-0.01393	-0.01448	-0.01368	-0.01381	-0.01389	-0.01405	-0.01364	-0.01361	-0.01505	-0.01412	-0.01469	-0.0158	-0.01534	-0.01562	-0.01573	-0.0151	-0.01542	-0.01591	-0.01564	-0.01605	-0.01573	-0.01577
1.79742	-0.01345	-0.01417	-0.01465	-0.0141	-0.01382	-0.01441	-0.01476	-0.01495	-0.01464	-0.0146	-0.01515	-0.01465	-0.01422	-0.01442	-0.0146	-0.01459	-0.01511	-0.01563	-0.01576	-0.01501	-0.01597	-0.01593	-0.01478	-0.01505	-0.0154	-0.01533	-0.01517	-0.0155	-0.01594	-0.01509	-0.01548	-0.01545	-0.01578	-0.01517	-0.01522	-0.01658	-0.01563	-0.01605	-0.01719	-0.01686	-0.01705	-0.01702	-0.0166	-0.01696	-0.01746	-0.01716	-0.01737	-0.01711	-0.01718
1.79716	-0.01487	-0.01586	-0.01606	-0.01565	-0.01537	-0.01599	-0.01622	-0.01641	-0.0162	-0.01595	-0.01656	-0.01611	-0.01603	-0.01593	-0.01605	-0.01591	-0.01657	-0.01692	-0.01694	-0.01622	-0.01735	-0.01736	-0.01636	-0.01656	-0.01673	-0.01673	-0.01647	-0.01702	-0.01735	-0.01647	-0.017	-0.01683	-0.01718	-0.01662	-0.01655	-0.01802	-0.01701	-0.01749	-0.01854	-0.01829	-0.01833	-0.01843	-0.01802	-0.01831	-0.01892	-0.01863	-0.01858	-0.01851	-0.01862
1.7969	-0.01651	-0.01736	-0.01743	-0.01729	-0.01711	-0.01744	-0.0178	-0.01795	-0.01788	-0.01765	-0.01803	-0.01771	-0.01776	-0.01747	-0.01754	-0.0174	-0.01822	-0.01834	-0.01812	-0.01778	-0.01873	-0.01888	-0.01776	-0.01817	-0.01828	-0.01839	-0.01797	-0.01835	-0.01895	-0.01797	-0.0185	-0.01833	-0.01868	-0.01799	-0.01788	-0.01951	-0.01847	-0.01897	-0.01998	-0.01972	-0.01942	-0.01972	-0.01936	-0.01996	-0.02023	-0.02008	-0.02016	-0.02003	-0.01985
1.79664	-0.01827	-0.01908	-0.01913	-0.01897	-0.01871	-0.01912	-0.01939	-0.0197	-0.01945	-0.01933	-0.01963	-0.01942	-0.01949	-0.01912	-0.01905	-0.01902	-0.01981	-0.01984	-0.01978	-0.01927	-0.02027	-0.02049	-0.01919	-0.01968	-0.01984	-0.01992	-0.0196	-0.01982	-0.0205	-0.01957	-0.02002	-0.01988	-0.02025	-0.01961	-0.01944	-0.02093	-0.02	-0.02046	-0.02147	-0.02131	-0.02096	-0.02126	-0.0207	-0.02157	-0.02166	-0.02157	-0.02168	-0.0216	-0.02123
1.79638	-0.01985	-0.02043	-0.0205	-0.02034	-0.02015	-0.02045	-0.02073	-0.02112	-0.02072	-0.02055	-0.02102	-0.02078	-0.02104	-0.02053	-0.02049	-0.02053	-0.02128	-0.02141	-0.02104	-0.02057	-0.02173	-0.02182	-0.02055	-0.02102	-0.02119	-0.0214	-0.02094	-0.02127	-0.02169	-0.02105	-0.02148	-0.02108	-0.02155	-0.02095	-0.02085	-0.02234	-0.02131	-0.02192	-0.02289	-0.02255	-0.02236	-0.02271	-0.02206	-0.02287	-0.02305	-0.02282	-0.02298	-0.02289	-0.0224
1.79612	-0.02131	-0.02177	-0.02184	-0.02174	-0.02161	-0.02177	-0.0221	-0.02236	-0.02196	-0.02186	-0.0223	-0.02224	-0.02259	-0.02187	-0.02168	-0.02188	-0.02259	-0.02277	-0.02234	-0.02186	-0.02297	-0.02313	-0.02181	-0.02242	-0.02251	-0.02292	-0.02216	-0.02262	-0.02308	-0.02246	-0.02288	-0.02251	-0.02292	-0.02235	-0.02218	-0.02357	-0.02264	-0.02313	-0.02406	-0.02377	-0.0236	-0.02406	-0.02333	-0.02431	-0.0242	-0.02414	-0.02417	-0.02414	-0.02364
1.79587	-0.02272	-0.02309	-0.02312	-0.02285	-0.02273	-0.02303	-0.02329	-0.02371	-0.02308	-0.02319	-0.02353	-0.0234	-0.02398	-0.02313	-0.02317	-0.02335	-0.0238	-0.02401	-0.02351	-0.02303	-0.02422	-0.02432	-0.0232	-0.02373	-0.02385	-0.02419	-0.02331	-0.02386	-0.02439	-0.02367	-0.02429	-0.0238	-0.02425	-0.02352	-0.02351	-0.02474	-0.02388	-0.02436	-0.0254	-0.0251	-0.025	-0.02539	-0.0246	-0.02554	-0.0255	-0.0255	-0.02543	-0.02533	-0.02494
1.79561	-0.02427	-0.02452	-0.02464	-0.02439	-0.02409	-0.02455	-0.02473	-0.02504	-0.02446	-0.02438	-0.02484	-0.02482	-0.02562	-0.02458	-0.02457	-0.02492	-0.02519	-0.02538	-0.02492	-0.0243	-0.0256	-0.02575	-0.02452	-0.02514	-0.02525	-0.0255	-0.0247	-0.02528	-0.02572	-0.02501	-0.02571	-0.02517	-0.02553	-0.02499	-0.02501	-0.02607	-0.02527	-0.02569	-0.02695	-0.02653	-0.02636	-0.02673	-0.02594	-0.02696	-0.02687	-0.0268	-0.02685	-0.02675	-0.02633
1.79535	-0.02584	-0.02602	-0.02608	-0.02591	-0.02552	-0.02583	-0.02624	-0.02646	-0.02604	-0.02585	-0.02615	-0.02617	-0.02711	-0.02595	-0.02592	-0.02626	-0.02674	-0.02683	-0.02633	-0.0256	-0.02699	-0.02725	-0.02589	-0.02661	-0.02644	-0.0269	-0.02611	-0.02669	-0.02713	-0.02637	-0.02727	-0.02654	-0.02691	-0.02644	-0.02639	-0.02723	-0.02648	-0.02723	-0.02831	-0.02775	-0.02783	-0.02806	-0.02727	-0.02839	-0.02818	-0.02799	-0.02811	-0.0282	-0.0277
1.79509	-0.02724	-0.02743	-0.02735	-0.02709	-0.02691	-0.02719	-0.02758	-0.02771	-0.02736	-0.02726	-0.02738	-0.02734	-0.02837	-0.02737	-0.02724	-0.02757	-0.02821	-0.02816	-0.02765	-0.02683	-0.02823	-0.02864	-0.02728	-0.02802	-0.02779	-0.02839	-0.02756	-0.02825	-0.0286	-0.02777	-0.02867	-0.02787	-0.02823	-0.02782	-0.02797	-0.02855	-0.02786	-0.02863	-0.02973	-0.02907	-0.02927	-0.02947	-0.02888	-0.02965	-0.02951	-0.02931	-0.02935	-0.02957	-0.02906
1.79483	-0.02847	-0.02862	-0.02831	-0.02826	-0.02812	-0.02819	-0.02862	-0.02872	-0.02847	-0.02844	-0.02847	-0.02859	-0.02951	-0.02857	-0.02816	-0.02876	-0.02946	-0.02922	-0.02891	-0.02801	-0.02962	-0.02976	-0.0284	-0.02924	-0.02883	-0.02936	-0.0286	-0.02942	-0.02959	-0.02888	-0.02975	-0.02896	-0.02937	-0.02902	-0.02926	-0.02953	-0.02906	-0.02979	-0.0309	-0.03017	-0.03055	-0.03063	-0.03	-0.03082	-0.03065	-0.03056	-0.03048	-0.03084	-0.03024
1.79458	-0.02991	-0.02994	-0.02951	-0.02954	-0.02951	-0.0295	-0.02997	-0.03004	-0.02986	-0.02982	-0.02988	-0.03009	-0.03103	-0.02999	-0.02944	-0.03014	-0.03093	-0.03049	-0.03036	-0.0294	-0.03096	-0.03095	-0.02979	-0.03064	-0.03004	-0.03048	-0.02994	-0.03072	-0.03099	-0.03026	-0.03105	-0.03011	-0.03075	-0.03024	-0.03072	-0.03079	-0.03052	-0.03095	-0.0322	-0.03159	-0.03173	-0.03189	-0.03139	-0.03216	-0.03202	-0.03196	-0.03173	-0.03214	-0.03163
1.79432	-0.03123	-0.03119	-0.0308	-0.03067	-0.03063	-0.03084	-0.03107	-0.03117	-0.03133	-0.03109	-0.03113	-0.03121	-0.0323	-0.03134	-0.0306	-0.03137	-0.03217	-0.03158	-0.03156	-0.0306	-0.03217	-0.03208	-0.031	-0.03187	-0.03127	-0.03164	-0.03109	-0.03193	-0.0322	-0.03148	-0.0323	-0.0313	-0.03204	-0.03161	-0.03212	-0.03189	-0.03167	-0.03224	-0.03346	-0.0328	-0.03297	-0.03314	-0.03254	-0.03337	-0.03336	-0.03323	-0.03301	-0.03354	-0.03296
1.79406	-0.0325	-0.03242	-0.032	-0.03178	-0.03187	-0.03208	-0.03216	-0.03234	-0.03258	-0.03232	-0.03236	-0.03248	-0.03339	-0.03267	-0.03207	-0.0328	-0.03334	-0.03273	-0.03271	-0.0319	-0.0334	-0.03333	-0.03232	-0.03312	-0.03255	-0.03288	-0.03225	-0.03297	-0.03346	-0.03291	-0.0334	-0.03266	-0.03316	-0.03287	-0.03334	-0.03298	-0.03302	-0.03348	-0.03479	-0.03397	-0.03418	-0.03445	-0.03389	-0.03459	-0.03453	-0.03441	-0.03409	-0.03477	-0.03419
1.7938	-0.03379	-0.0337	-0.03298	-0.03296	-0.03299	-0.03327	-0.03327	-0.03335	-0.03356	-0.03361	-0.0336	-0.03354	-0.03442	-0.03373	-0.03317	-0.03416	-0.0344	-0.03371	-0.03367	-0.03296	-0.03442	-0.0345	-0.03333	-0.03425	-0.03362	-0.03397	-0.03347	-0.03412	-0.0345	-0.03411	-0.03463	-0.034	-0.03418	-0.03398	-0.03448	-0.03382	-0.0341	-0.03458	-0.03609	-0.03504	-0.03543	-0.0357	-0.03525	-0.03577	-0.03565	-0.03562	-0.03518	-0.036	-0.03533
1.79355	-0.03494	-0.03483	-0.03427	-0.03412	-0.03415	-0.03431	-0.03439	-0.03435	-0.03478	-0.03479	-0.03476	-0.03471	-0.03553	-0.03492	-0.03438	-0.03532	-0.0355	-0.03484	-0.03486	-0.03411	-0.03547	-0.03572	-0.03448	-0.03533	-0.03465	-0.03518	-0.03474	-0.03529	-0.0355	-0.03541	-0.03571	-0.03528	-0.03522	-0.03526	-0.03588	-0.03495	-0.03547	-0.03588	-0.03736	-0.03615	-0.03676	-0.03704	-0.03656	-0.03694	-0.03693	-0.03688	-0.03642	-0.03734	-0.03648
1.79329	-0.03633	-0.03614	-0.0356	-0.03544	-0.03566	-0.03566	-0.03564	-0.03544	-0.03621	-0.03606	-0.03616	-0.03597	-0.0368	-0.03631	-0.03556	-0.0367	-0.03674	-0.03621	-0.03621	-0.03552	-0.03677	-0.03706	-0.03579	-0.03667	-0.03605	-0.03653	-0.03604	-0.03659	-0.0368	-0.03656	-0.03706	-0.03682	-0.03653	-0.03674	-0.03722	-0.03618	-0.03677	-0.03707	-0.03874	-0.03744	-0.03814	-0.03834	-0.0379	-0.0382	-0.03822	-0.03818	-0.0378	-0.03867	-0.03789
1.79303	-0.03727	-0.03696	-0.03666	-0.03625	-0.03654	-0.03661	-0.03655	-0.03636	-0.03717	-0.03714	-0.03705	-0.03691	-0.03753	-0.03715	-0.03639	-0.0376	-0.03768	-0.03719	-0.03714	-0.03657	-0.03779	-0.03804	-0.03669	-0.03762	-0.03692	-0.03742	-0.03703	-0.03751	-0.0377	-0.03754	-0.03801	-0.03783	-0.03745	-0.03779	-0.03816	-0.0371	-0.03751	-0.03796	-0.03953	-0.03818	-0.03901	-0.03939	-0.03889	-0.03916	-0.03916	-0.03921	-0.03873	-0.03964	-0.03893
1.79278	-0.03842	-0.03796	-0.03757	-0.03717	-0.03764	-0.0376	-0.03752	-0.03743	-0.0382	-0.0383	-0.03819	-0.03805	-0.03858	-0.0382	-0.03744	-0.03888	-0.03868	-0.03829	-0.03838	-0.03781	-0.03906	-0.03919	-0.03767	-0.03875	-0.03814	-0.03834	-0.03823	-0.03858	-0.03891	-0.03875	-0.03899	-0.03893	-0.03851	-0.03882	-0.03941	-0.03824	-0.03854	-0.03906	-0.0407	-0.03932	-0.04011	-0.04055	-0.04002	-0.04016	-0.04041	-0.04029	-0.03973	-0.04076	-0.04012
1.79252	-0.03955	-0.03906	-0.03874	-0.03841	-0.03885	-0.03875	-0.03875	-0.03872	-0.03926	-0.03923	-0.03931	-0.03905	-0.03966	-0.03928	-0.0384	-0.03999	-0.03979	-0.03943	-0.03957	-0.0391	-0.04016	-0.04041	-0.03876	-0.0398	-0.03927	-0.03933	-0.03929	-0.03967	-0.04005	-0.03983	-0.0401	-0.04014	-0.03968	-0.04004	-0.04068	-0.03932	-0.03967	-0.04016	-0.04189	-0.04048	-0.04112	-0.04175	-0.0412	-0.04119	-0.04153	-0.04146	-0.04092	-0.04182	-0.04127
1.79226	-0.04062	-0.04005	-0.03971	-0.03955	-0.03967	-0.03965	-0.03985	-0.03979	-0.04018	-0.04018	-0.04023	-0.03999	-0.04053	-0.04022	-0.03957	-0.04113	-0.04069	-0.04044	-0.04075	-0.04015	-0.04124	-0.04116	-0.03984	-0.04093	-0.0404	-0.04034	-0.04037	-0.04071	-0.04104	-0.04086	-0.04123	-0.04124	-0.04072	-0.04118	-0.04183	-0.04037	-0.04061	-0.04114	-0.04294	-0.04152	-0.04224	-0.04273	-0.04221	-0.04239	-0.04267	-0.04238	-0.0418	-0.04281	-0.04242
1.792	-0.04172	-0.041	-0.04061	-0.04058	-0.04062	-0.04061	-0.04087	-0.04097	-0.0413	-0.04111	-0.04138	-0.04097	-0.04141	-0.04121	-0.04059	-0.04214	-0.0417	-0.04137	-0.04167	-0.04114	-0.04231	-0.04216	-0.04093	-0.04184	-0.04145	-0.04134	-0.04142	-0.04186	-0.04197	-0.04187	-0.04214	-0.04238	-0.04185	-0.04232	-0.04297	-0.04157	-0.04166	-0.04212	-0.04408	-0.04256	-0.04328	-0.04381	-0.04347	-0.04346	-0.0437	-0.04354	-0.04274	-0.044	-0.04344
1.79175	-0.04285	-0.04198	-0.04167	-0.04168	-0.04164	-0.04182	-0.0419	-0.04196	-0.04234	-0.04214	-0.04248	-0.0419	-0.04219	-0.04228	-0.04167	-0.0432	-0.04262	-0.04249	-0.0428	-0.04235	-0.04336	-0.04316	-0.04191	-0.0428	-0.04247	-0.0423	-0.04253	-0.0429	-0.04285	-0.04276	-0.04317	-0.04346	-0.04255	-0.04339	-0.04409	-0.04249	-0.04261	-0.04315	-0.04503	-0.04355	-0.04432	-0.04487	-0.04443	-0.04451	-0.04473	-0.04466	-0.04363	-0.04491	-0.04449
1.79149	-0.04368	-0.04287	-0.04254	-0.04273	-0.04246	-0.04264	-0.04279	-0.04296	-0.04314	-0.0429	-0.0436	-0.04298	-0.04289	-0.04314	-0.04265	-0.04406	-0.04346	-0.04338	-0.04373	-0.04334	-0.04435	-0.044	-0.04281	-0.04379	-0.04352	-0.04333	-0.04348	-0.04376	-0.04372	-0.04367	-0.04396	-0.04444	-0.04351	-0.04433	-0.04496	-0.04351	-0.04355	-0.04403	-0.04589	-0.0446	-0.04514	-0.0457	-0.04539	-0.04556	-0.04566	-0.04558	-0.04453	-0.04585	-0.04523
1.79123	-0.04433	-0.04359	-0.04337	-0.04342	-0.04326	-0.04346	-0.04347	-0.04369	-0.04384	-0.04376	-0.04441	-0.04379	-0.0436	-0.04388	-0.04368	-0.04501	-0.04413	-0.0443	-0.04474	-0.04422	-0.04518	-0.04487	-0.04374	-0.04472	-0.04445	-0.04416	-0.04437	-0.04466	-0.04464	-0.04455	-0.0449	-0.04512	-0.04428	-0.04521	-0.04587	-0.04438	-0.04456	-0.04498	-0.04664	-0.04554	-0.04607	-0.04659	-0.04614	-0.04631	-0.04655	-0.04658	-0.04538	-0.04683	-0.04607
1.79098	-0.04522	-0.04445	-0.04422	-0.04431	-0.04414	-0.04446	-0.04439	-0.04468	-0.0447	-0.04469	-0.04551	-0.04472	-0.04443	-0.04484	-0.04484	-0.04592	-0.04513	-0.04538	-0.04572	-0.04523	-0.04616	-0.04565	-0.04473	-0.04569	-0.04541	-0.04518	-0.04534	-0.04556	-0.04559	-0.04537	-0.04594	-0.0462	-0.04537	-0.04646	-0.04676	-0.04542	-0.04555	-0.046	-0.04748	-0.04654	-0.047	-0.04746	-0.04706	-0.04733	-0.04737	-0.04758	-0.04628	-0.04772	-0.04714
1.79072	-0.04606	-0.04516	-0.04511	-0.04529	-0.04496	-0.04537	-0.04528	-0.04576	-0.04559	-0.0456	-0.0464	-0.04562	-0.04535	-0.04581	-0.04579	-0.04653	-0.04589	-0.04606	-0.04665	-0.04625	-0.04695	-0.04633	-0.04567	-0.04659	-0.04639	-0.04609	-0.04635	-0.04653	-0.04651	-0.04631	-0.04679	-0.04695	-0.04648	-0.04753	-0.04753	-0.04625	-0.0465	-0.04686	-0.04852	-0.04743	-0.0479	-0.04822	-0.04774	-0.04826	-0.04826	-0.04853	-0.04712	-0.04849	-0.04811
1.79047	-0.04704	-0.04611	-0.04615	-0.04622	-0.0458	-0.04654	-0.04622	-0.04667	-0.04657	-0.04665	-0.04726	-0.04675	-0.04628	-0.04675	-0.04675	-0.04743	-0.04689	-0.0471	-0.04766	-0.04732	-0.04794	-0.04731	-0.04667	-0.04771	-0.04745	-0.04708	-0.04746	-0.04754	-0.04753	-0.04735	-0.04777	-0.04788	-0.04759	-0.0485	-0.04845	-0.04723	-0.04752	-0.04793	-0.0495	-0.04839	-0.04874	-0.04917	-0.04867	-0.04936	-0.04931	-0.04937	-0.04824	-0.04947	-0.04917
1.79021	-0.04802	-0.04703	-0.04728	-0.04734	-0.04686	-0.0473	-0.04722	-0.0478	-0.04765	-0.04766	-0.04816	-0.04775	-0.04717	-0.04782	-0.04792	-0.04846	-0.04778	-0.04813	-0.04879	-0.0484	-0.04902	-0.04824	-0.0476	-0.04875	-0.04849	-0.04821	-0.04848	-0.04856	-0.04847	-0.04838	-0.04886	-0.04889	-0.04867	-0.04944	-0.0495	-0.04818	-0.04876	-0.04902	-0.05031	-0.04949	-0.04965	-0.05002	-0.04964	-0.05027	-0.05013	-0.05042	-0.04907	-0.05018	-0.05021
1.78995	-0.04902	-0.04794	-0.04827	-0.04813	-0.04789	-0.04844	-0.0482	-0.04878	-0.04853	-0.04862	-0.04912	-0.04865	-0.04817	-0.04875	-0.04891	-0.04928	-0.04876	-0.04914	-0.04955	-0.04956	-0.05007	-0.04923	-0.0486	-0.04975	-0.04952	-0.04914	-0.04967	-0.04938	-0.04946	-0.04949	-0.04992	-0.04992	-0.04964	-0.05048	-0.0505	-0.04912	-0.04962	-0.05007	-0.0512	-0.05041	-0.05062	-0.05077	-0.05069	-0.05122	-0.05121	-0.05125	-0.04995	-0.0511	-0.05129
1.7897	-0.04964	-0.04875	-0.04908	-0.04887	-0.04869	-0.04915	-0.04901	-0.04963	-0.04927	-0.04923	-0.04978	-0.04946	-0.04878	-0.04955	-0.04977	-0.04987	-0.04948	-0.04993	-0.05034	-0.05048	-0.05092	-0.04992	-0.04939	-0.05061	-0.05039	-0.04996	-0.05057	-0.05025	-0.05017	-0.05009	-0.05077	-0.05081	-0.0503	-0.05139	-0.05123	-0.05003	-0.05051	-0.05093	-0.05194	-0.05116	-0.05151	-0.05158	-0.05141	-0.05212	-0.05201	-0.05208	-0.05075	-0.05194	-0.05224
1.78944	-0.05018	-0.04921	-0.04979	-0.04957	-0.04952	-0.04985	-0.04977	-0.05034	-0.04994	-0.04975	-0.05057	-0.05008	-0.04953	-0.05025	-0.05053	-0.05059	-0.05024	-0.05079	-0.05101	-0.05104	-0.05161	-0.05047	-0.0503	-0.05134	-0.05118	-0.05091	-0.05126	-0.05118	-0.05086	-0.05076	-0.05161	-0.05156	-0.05087	-0.05221	-0.05198	-0.0508	-0.05138	-0.05176	-0.05261	-0.05195	-0.05218	-0.05223	-0.05216	-0.05271	-0.05274	-0.05282	-0.05161	-0.05289	-0.05307
1.78918	-0.05105	-0.0498	-0.0507	-0.0504	-0.05023	-0.05073	-0.05061	-0.05133	-0.05076	-0.05053	-0.05132	-0.05097	-0.05023	-0.05107	-0.05145	-0.05134	-0.0511	-0.05172	-0.05188	-0.05191	-0.05244	-0.05142	-0.05107	-0.0522	-0.05202	-0.05168	-0.05215	-0.05211	-0.05177	-0.05157	-0.05239	-0.05236	-0.05163	-0.05301	-0.05277	-0.05161	-0.05222	-0.05268	-0.0534	-0.05276	-0.05302	-0.05308	-0.05299	-0.05349	-0.05349	-0.05363	-0.05262	-0.05384	-0.05391
1.78893	-0.0518	-0.05061	-0.05165	-0.05114	-0.05124	-0.05146	-0.05147	-0.05221	-0.05148	-0.05126	-0.05197	-0.05183	-0.05104	-0.05187	-0.05221	-0.05213	-0.05189	-0.05246	-0.05255	-0.05266	-0.05331	-0.05225	-0.05181	-0.05289	-0.05269	-0.05259	-0.05296	-0.05283	-0.05267	-0.05241	-0.05317	-0.05323	-0.05242	-0.05377	-0.05339	-0.05238	-0.05309	-0.05336	-0.05404	-0.05363	-0.05391	-0.05384	-0.0538	-0.05421	-0.05419	-0.05439	-0.05353	-0.05444	-0.05467
1.78867	-0.05248	-0.05135	-0.05239	-0.05182	-0.05193	-0.05205	-0.0524	-0.05305	-0.05219	-0.05199	-0.05263	-0.05248	-0.05172	-0.05261	-0.05296	-0.05297	-0.05251	-0.05327	-0.05322	-0.05328	-0.05404	-0.05312	-0.05248	-0.05378	-0.05343	-0.05341	-0.0536	-0.05352	-0.05328	-0.05308	-0.05395	-0.05406	-0.05306	-0.05452	-0.05411	-0.05317	-0.05393	-0.05419	-0.05465	-0.05424	-0.05445	-0.05453	-0.05468	-0.05511	-0.05478	-0.05507	-0.05423	-0.05512	-0.05546
1.78842	-0.05323	-0.05211	-0.05325	-0.05277	-0.05274	-0.05281	-0.05332	-0.05383	-0.05297	-0.05289	-0.05349	-0.05328	-0.05279	-0.05354	-0.05396	-0.05371	-0.05352	-0.05423	-0.05411	-0.05414	-0.05492	-0.05401	-0.05342	-0.05467	-0.0542	-0.05418	-0.05425	-0.05433	-0.05416	-0.05374	-0.05486	-0.05504	-0.05395	-0.05545	-0.05483	-0.05409	-0.05491	-0.05523	-0.0553	-0.05514	-0.05523	-0.0554	-0.0556	-0.05616	-0.0558	-0.05594	-0.0551	-0.05605	-0.05619
1.78816	-0.05399	-0.05277	-0.05407	-0.05362	-0.05349	-0.05356	-0.05408	-0.0545	-0.05372	-0.05368	-0.05434	-0.05412	-0.05368	-0.05418	-0.05464	-0.05459	-0.05425	-0.05504	-0.05478	-0.05499	-0.05564	-0.05488	-0.05435	-0.0555	-0.05497	-0.05493	-0.05508	-0.05497	-0.05496	-0.05454	-0.05563	-0.05583	-0.05477	-0.05625	-0.05562	-0.05492	-0.05582	-0.05598	-0.05617	-0.05597	-0.05602	-0.05618	-0.05637	-0.05691	-0.05655	-0.05679	-0.05597	-0.05667	-0.05704
1.78791	-0.05477	-0.05376	-0.05489	-0.05446	-0.05422	-0.05453	-0.05494	-0.05544	-0.05457	-0.05456	-0.05508	-0.0549	-0.05465	-0.05507	-0.05548	-0.05543	-0.05524	-0.05603	-0.05555	-0.05584	-0.05658	-0.05591	-0.05533	-0.05657	-0.05602	-0.05595	-0.05593	-0.05593	-0.05589	-0.05547	-0.05647	-0.05664	-0.05564	-0.05715	-0.05658	-0.05581	-0.05691	-0.05676	-0.05693	-0.05695	-0.05696	-0.05689	-0.05739	-0.05778	-0.05737	-0.05763	-0.05704	-0.05764	-0.05788
1.78765	-0.05539	-0.05442	-0.05551	-0.05524	-0.05492	-0.05526	-0.05567	-0.05612	-0.05539	-0.05514	-0.05571	-0.05551	-0.05552	-0.05587	-0.05625	-0.05601	-0.05597	-0.05664	-0.05614	-0.05658	-0.05727	-0.05664	-0.05609	-0.05714	-0.05675	-0.05682	-0.05647	-0.05651	-0.05639	-0.05611	-0.05725	-0.05733	-0.05638	-0.05784	-0.05737	-0.0565	-0.05761	-0.05753	-0.05757	-0.05766	-0.05753	-0.05766	-0.05801	-0.0585	-0.05803	-0.05828	-0.05778	-0.05818	-0.0584
1.7874	-0.05616	-0.05501	-0.05629	-0.05571	-0.05581	-0.05585	-0.05649	-0.05687	-0.05609	-0.0558	-0.05638	-0.05623	-0.05623	-0.05665	-0.05697	-0.05664	-0.0567	-0.05749	-0.05686	-0.05721	-0.05788	-0.05734	-0.05674	-0.05814	-0.05746	-0.05764	-0.05728	-0.05713	-0.05724	-0.05695	-0.05794	-0.05796	-0.05702	-0.05854	-0.058	-0.05721	-0.05817	-0.05843	-0.0584	-0.05843	-0.05813	-0.05851	-0.05859	-0.05909	-0.0586	-0.05903	-0.05869	-0.05897	-0.05915
1.78714	-0.05692	-0.05555	-0.05701	-0.05629	-0.05646	-0.05649	-0.05718	-0.05766	-0.05667	-0.0565	-0.05703	-0.05686	-0.05701	-0.05742	-0.05773	-0.05735	-0.0576	-0.05844	-0.0576	-0.05811	-0.05867	-0.05809	-0.05738	-0.05884	-0.05827	-0.05846	-0.0581	-0.05785	-0.05808	-0.05773	-0.05869	-0.05879	-0.05782	-0.05929	-0.05864	-0.05804	-0.05889	-0.0592	-0.05905	-0.0592	-0.05892	-0.0593	-0.05935	-0.05995	-0.05913	-0.05971	-0.05977	-0.0598	-0.05987
1.78689	-0.05751	-0.05622	-0.05785	-0.0568	-0.05693	-0.05729	-0.05786	-0.0583	-0.05719	-0.05698	-0.05764	-0.05754	-0.05781	-0.05814	-0.05842	-0.05811	-0.05834	-0.05922	-0.05832	-0.05874	-0.05934	-0.05869	-0.05821	-0.05956	-0.059	-0.05924	-0.05882	-0.05855	-0.05872	-0.05851	-0.05942	-0.05948	-0.05843	-0.06005	-0.05931	-0.05864	-0.05961	-0.06002	-0.05979	-0.06	-0.05986	-0.06005	-0.06011	-0.06075	-0.05979	-0.0604	-0.06045	-0.0603	-0.06078
1.78663	-0.05788	-0.05679	-0.0583	-0.05723	-0.05739	-0.05771	-0.05832	-0.05863	-0.05776	-0.05762	-0.05815	-0.05817	-0.05853	-0.05876	-0.05899	-0.05864	-0.05894	-0.05992	-0.05879	-0.05935	-0.05987	-0.05929	-0.05879	-0.06019	-0.05961	-0.05999	-0.05919	-0.05926	-0.05921	-0.05912	-0.0601	-0.05998	-0.05904	-0.06068	-0.06012	-0.0593	-0.0602	-0.0606	-0.06031	-0.06062	-0.06056	-0.06081	-0.06082	-0.06145	-0.06036	-0.06103	-0.06105	-0.06082	-0.06139
1.78637	-0.05835	-0.05754	-0.05885	-0.05791	-0.058	-0.0583	-0.05896	-0.0592	-0.0583	-0.05831	-0.0587	-0.05889	-0.05919	-0.05943	-0.05964	-0.05922	-0.05969	-0.06051	-0.05941	-0.05994	-0.06033	-0.05992	-0.05939	-0.06095	-0.06028	-0.06061	-0.05984	-0.05982	-0.05988	-0.05977	-0.06085	-0.06069	-0.05953	-0.06142	-0.06085	-0.05996	-0.06094	-0.06121	-0.06102	-0.06147	-0.06124	-0.06154	-0.06153	-0.06225	-0.0609	-0.06177	-0.06182	-0.06149	-0.06211
1.78612	-0.05887	-0.05816	-0.05938	-0.05847	-0.0585	-0.05887	-0.05964	-0.0596	-0.05898	-0.0588	-0.05926	-0.05947	-0.0598	-0.06002	-0.06018	-0.05982	-0.06033	-0.0611	-0.06005	-0.06046	-0.06101	-0.06058	-0.0601	-0.06169	-0.06092	-0.0611	-0.06033	-0.06046	-0.06045	-0.06045	-0.06146	-0.06118	-0.06009	-0.06198	-0.06127	-0.06056	-0.06146	-0.06195	-0.06169	-0.06229	-0.06191	-0.06224	-0.06212	-0.0629	-0.06133	-0.06247	-0.06247	-0.06219	-0.06279
1.78587	-0.05945	-0.05888	-0.06002	-0.05923	-0.05911	-0.0595	-0.06036	-0.06008	-0.05973	-0.05929	-0.05995	-0.06016	-0.06057	-0.06055	-0.06063	-0.06041	-0.06125	-0.06174	-0.06067	-0.06106	-0.06163	-0.06123	-0.06078	-0.06246	-0.06151	-0.06175	-0.06092	-0.06116	-0.0612	-0.06126	-0.06209	-0.06183	-0.06059	-0.06264	-0.06209	-0.06134	-0.06207	-0.06268	-0.06232	-0.06289	-0.0625	-0.06298	-0.06282	-0.06359	-0.06207	-0.06314	-0.06321	-0.06297	-0.06349
1.78561	-0.06002	-0.05962	-0.06058	-0.05994	-0.05996	-0.06024	-0.06113	-0.06074	-0.06054	-0.06016	-0.06075	-0.06096	-0.06128	-0.06131	-0.06134	-0.06109	-0.06215	-0.06257	-0.06143	-0.06172	-0.06225	-0.06206	-0.06165	-0.06325	-0.06219	-0.06245	-0.0616	-0.06197	-0.06194	-0.06217	-0.06282	-0.06261	-0.06134	-0.0633	-0.06282	-0.06205	-0.06283	-0.06353	-0.06288	-0.06351	-0.06339	-0.06373	-0.06374	-0.06428	-0.06288	-0.0639	-0.06402	-0.06366	-0.0643
1.78536	-0.06055	-0.06001	-0.06099	-0.06035	-0.06036	-0.06072	-0.06139	-0.06113	-0.06095	-0.06078	-0.06125	-0.0617	-0.0618	-0.06176	-0.06172	-0.06162	-0.0626	-0.06312	-0.06191	-0.06222	-0.06292	-0.06259	-0.06223	-0.06359	-0.06274	-0.06296	-0.06205	-0.06251	-0.06247	-0.06292	-0.06323	-0.0631	-0.06186	-0.06376	-0.06339	-0.06282	-0.06344	-0.06406	-0.06356	-0.06417	-0.06398	-0.06432	-0.06456	-0.06479	-0.06358	-0.06443	-0.06468	-0.0643	-0.06486
1.7851	-0.06109	-0.06071	-0.06157	-0.06108	-0.06102	-0.06129	-0.06197	-0.06168	-0.06155	-0.06134	-0.06204	-0.06241	-0.06257	-0.06243	-0.06212	-0.06225	-0.06311	-0.06365	-0.06261	-0.0627	-0.0636	-0.06316	-0.06291	-0.06425	-0.0633	-0.06351	-0.06261	-0.06304	-0.06304	-0.06368	-0.06369	-0.06364	-0.06248	-0.06431	-0.06405	-0.06351	-0.06414	-0.06483	-0.06414	-0.06477	-0.06457	-0.06508	-0.06513	-0.06551	-0.06424	-0.06505	-0.06541	-0.065	-0.0655
1.78485	-0.06199	-0.06169	-0.0626	-0.06179	-0.06181	-0.06225	-0.06286	-0.06262	-0.06259	-0.06233	-0.06306	-0.06322	-0.06343	-0.06344	-0.06307	-0.06302	-0.06389	-0.06458	-0.06339	-0.06354	-0.06435	-0.06396	-0.06384	-0.06497	-0.06419	-0.06436	-0.06355	-0.06387	-0.06404	-0.06469	-0.06449	-0.06458	-0.06368	-0.06501	-0.06494	-0.06454	-0.06497	-0.06562	-0.06501	-0.06558	-0.06551	-0.06612	-0.06614	-0.06623	-0.06515	-0.06582	-0.0662	-0.06591	-0.06637
1.78459	-0.0627	-0.0625	-0.0633	-0.06259	-0.06252	-0.06299	-0.06353	-0.06316	-0.06336	-0.063	-0.0637	-0.06395	-0.06415	-0.06421	-0.06379	-0.06374	-0.0647	-0.06536	-0.06409	-0.06434	-0.0651	-0.06477	-0.06465	-0.06566	-0.06502	-0.06505	-0.06421	-0.06462	-0.0648	-0.06561	-0.06524	-0.06554	-0.06461	-0.06572	-0.06567	-0.0652	-0.06566	-0.06649	-0.06574	-0.06631	-0.06635	-0.06685	-0.06696	-0.06704	-0.06594	-0.06661	-0.06716	-0.06686	-0.06709
1.78434	-0.06328	-0.06328	-0.06392	-0.06332	-0.06321	-0.06363	-0.06402	-0.06371	-0.06386	-0.06359	-0.06439	-0.06447	-0.06477	-0.06471	-0.06448	-0.06441	-0.06527	-0.06608	-0.06485	-0.06513	-0.06566	-0.06529	-0.06538	-0.06622	-0.06553	-0.06566	-0.06497	-0.06532	-0.06555	-0.06642	-0.06584	-0.06623	-0.06537	-0.06632	-0.06635	-0.06593	-0.06645	-0.0671	-0.06653	-0.06705	-0.06717	-0.06769	-0.06781	-0.06769	-0.06659	-0.06731	-0.06787	-0.06752	-0.06779
1.78408	-0.06425	-0.06424	-0.06474	-0.06426	-0.06415	-0.06456	-0.06497	-0.06438	-0.06473	-0.06438	-0.0652	-0.06531	-0.06565	-0.06554	-0.0652	-0.06532	-0.06617	-0.06693	-0.06572	-0.0661	-0.0664	-0.066	-0.06606	-0.06689	-0.06616	-0.06646	-0.06578	-0.06622	-0.06645	-0.06722	-0.06662	-0.06703	-0.06639	-0.06697	-0.06708	-0.0668	-0.06715	-0.06802	-0.06749	-0.0678	-0.06795	-0.06858	-0.06873	-0.06851	-0.06738	-0.06833	-0.06888	-0.06821	-0.06864
1.78383	-0.06497	-0.06496	-0.06557	-0.06508	-0.06506	-0.06544	-0.06585	-0.06515	-0.06567	-0.06522	-0.06598	-0.0662	-0.06645	-0.06626	-0.06594	-0.06599	-0.06696	-0.0677	-0.06675	-0.06701	-0.06724	-0.06691	-0.06691	-0.06759	-0.06687	-0.06737	-0.06666	-0.06692	-0.06731	-0.06781	-0.06722	-0.06788	-0.06741	-0.06775	-0.06789	-0.06772	-0.06818	-0.06893	-0.06831	-0.0687	-0.06868	-0.06951	-0.0696	-0.06923	-0.06828	-0.06908	-0.06969	-0.06906	-0.06948
1.78357	-0.06595	-0.06588	-0.06646	-0.06592	-0.06597	-0.06617	-0.06659	-0.06585	-0.06655	-0.06599	-0.06686	-0.06698	-0.06707	-0.06712	-0.06673	-0.06686	-0.06778	-0.06867	-0.06752	-0.06796	-0.06804	-0.06757	-0.06765	-0.06829	-0.06757	-0.06808	-0.06748	-0.06775	-0.06816	-0.06848	-0.06819	-0.06871	-0.06829	-0.06834	-0.06871	-0.06863	-0.06888	-0.0695	-0.06924	-0.06958	-0.06947	-0.07041	-0.07038	-0.06996	-0.06918	-0.06969	-0.07046	-0.0698	-0.07027
1.78332	-0.06654	-0.06653	-0.06719	-0.06653	-0.06667	-0.06678	-0.06727	-0.06668	-0.0672	-0.06674	-0.06747	-0.06763	-0.0677	-0.06773	-0.06743	-0.0675	-0.0684	-0.06943	-0.06827	-0.06864	-0.06869	-0.06842	-0.06824	-0.06891	-0.06819	-0.06866	-0.06819	-0.06824	-0.0689	-0.06925	-0.06903	-0.06932	-0.06905	-0.06894	-0.06951	-0.06952	-0.06952	-0.07037	-0.06996	-0.07028	-0.07005	-0.0713	-0.07103	-0.07069	-0.07001	-0.0704	-0.07103	-0.07054	-0.07097
1.78307	-0.06752	-0.06751	-0.06797	-0.06753	-0.06745	-0.06746	-0.06821	-0.06744	-0.06809	-0.06749	-0.06834	-0.06838	-0.0686	-0.0685	-0.06829	-0.06841	-0.06909	-0.07014	-0.06901	-0.06956	-0.0694	-0.06936	-0.06907	-0.06972	-0.06896	-0.06948	-0.06897	-0.06919	-0.06973	-0.06994	-0.06977	-0.0701	-0.07	-0.06969	-0.07049	-0.07033	-0.07048	-0.07122	-0.07084	-0.0713	-0.07092	-0.07216	-0.07183	-0.07155	-0.07101	-0.07108	-0.07172	-0.07138	-0.07184
1.78281	-0.06836	-0.06839	-0.06872	-0.06849	-0.06828	-0.0683	-0.0691	-0.06836	-0.06893	-0.06811	-0.0691	-0.06926	-0.06934	-0.06923	-0.06926	-0.06922	-0.06984	-0.07093	-0.06986	-0.07035	-0.07007	-0.06997	-0.06995	-0.07046	-0.0697	-0.07032	-0.06983	-0.07034	-0.07045	-0.07069	-0.07064	-0.07093	-0.07083	-0.07043	-0.07122	-0.07121	-0.07129	-0.07191	-0.07168	-0.07204	-0.0716	-0.07314	-0.07255	-0.07226	-0.07185	-0.07198	-0.07253	-0.07227	-0.07263
1.78256	-0.06913	-0.06916	-0.06946	-0.06917	-0.06905	-0.0691	-0.06983	-0.06915	-0.06968	-0.06888	-0.06999	-0.07006	-0.06999	-0.07004	-0.07012	-0.06994	-0.07052	-0.07165	-0.07065	-0.07097	-0.07081	-0.07054	-0.0708	-0.07126	-0.07051	-0.07117	-0.07066	-0.07123	-0.0711	-0.0714	-0.0713	-0.07154	-0.07165	-0.071	-0.07189	-0.07202	-0.07203	-0.07261	-0.07225	-0.07286	-0.07255	-0.07372	-0.07323	-0.07296	-0.07265	-0.07277	-0.073	-0.07311	-0.07334
1.78231	-0.06986	-0.06978	-0.07006	-0.06978	-0.06966	-0.06977	-0.07039	-0.06993	-0.07053	-0.06949	-0.07077	-0.07066	-0.07055	-0.07062	-0.07072	-0.07066	-0.07119	-0.07215	-0.07125	-0.07162	-0.07149	-0.07121	-0.07145	-0.07178	-0.07114	-0.07184	-0.0713	-0.07184	-0.07165	-0.07204	-0.07199	-0.07221	-0.07219	-0.07176	-0.07251	-0.0727	-0.07271	-0.0733	-0.07293	-0.07368	-0.07309	-0.07444	-0.07389	-0.07358	-0.07352	-0.07352	-0.07341	-0.07371	-0.07387
1.78205	-0.07051	-0.07066	-0.07099	-0.07066	-0.0706	-0.07061	-0.0712	-0.0708	-0.07146	-0.07038	-0.07147	-0.0715	-0.07117	-0.07148	-0.0716	-0.07146	-0.07201	-0.07295	-0.07223	-0.07251	-0.07226	-0.0719	-0.07222	-0.07274	-0.07193	-0.07278	-0.07211	-0.07254	-0.07245	-0.07279	-0.07279	-0.07289	-0.07295	-0.07242	-0.07329	-0.07346	-0.07353	-0.074	-0.07363	-0.07453	-0.07387	-0.07522	-0.07454	-0.07427	-0.0744	-0.0744	-0.07418	-0.07439	-0.0748
1.7818	-0.07106	-0.07133	-0.07163	-0.07158	-0.07126	-0.07117	-0.07188	-0.07166	-0.07213	-0.07107	-0.07225	-0.07227	-0.07188	-0.07207	-0.07228	-0.0722	-0.07273	-0.07351	-0.07295	-0.07327	-0.07304	-0.07249	-0.07291	-0.07343	-0.07277	-0.07356	-0.07287	-0.07328	-0.07317	-0.07354	-0.07362	-0.07359	-0.07381	-0.07311	-0.07395	-0.07411	-0.07436	-0.0747	-0.07446	-0.07525	-0.07457	-0.076	-0.07514	-0.07492	-0.07516	-0.07526	-0.07468	-0.07499	-0.07542
1.78154	-0.0718	-0.07213	-0.07233	-0.07213	-0.0721	-0.07204	-0.07258	-0.07234	-0.07289	-0.07195	-0.07291	-0.07269	-0.07267	-0.07285	-0.07316	-0.07307	-0.07343	-0.0741	-0.0737	-0.07409	-0.07374	-0.0732	-0.07369	-0.07409	-0.07331	-0.07418	-0.0736	-0.07413	-0.07397	-0.07421	-0.07446	-0.07438	-0.07464	-0.07393	-0.07455	-0.07502	-0.07498	-0.07556	-0.07535	-0.07601	-0.07526	-0.07663	-0.07575	-0.0755	-0.07583	-0.07595	-0.07546	-0.07572	-0.07619
1.78129	-0.07253	-0.07302	-0.07296	-0.07294	-0.07284	-0.0727	-0.07322	-0.07313	-0.07359	-0.07259	-0.07378	-0.07352	-0.07338	-0.07358	-0.07385	-0.07376	-0.07423	-0.07463	-0.07425	-0.07485	-0.07447	-0.07382	-0.07426	-0.07478	-0.07397	-0.07494	-0.07443	-0.07468	-0.07469	-0.07491	-0.07515	-0.07505	-0.07555	-0.07473	-0.07513	-0.07581	-0.07572	-0.07621	-0.07625	-0.07675	-0.07599	-0.07737	-0.07647	-0.07634	-0.07662	-0.0769	-0.07603	-0.0764	-0.07697
1.78104	-0.07322	-0.07367	-0.07386	-0.07376	-0.07345	-0.07339	-0.07392	-0.07396	-0.07421	-0.07332	-0.0745	-0.07418	-0.07413	-0.07424	-0.07455	-0.07444	-0.07507	-0.07527	-0.07486	-0.07543	-0.0752	-0.07456	-0.07487	-0.07551	-0.07476	-0.07563	-0.07514	-0.07534	-0.07536	-0.07556	-0.07562	-0.07557	-0.07637	-0.07541	-0.07583	-0.07647	-0.07643	-0.07695	-0.07691	-0.07733	-0.07667	-0.07807	-0.07703	-0.07703	-0.07743	-0.07755	-0.07676	-0.077	-0.07772
1.78078	-0.07405	-0.07452	-0.07461	-0.07446	-0.07405	-0.07413	-0.07463	-0.07473	-0.07502	-0.07414	-0.07513	-0.07493	-0.07477	-0.07495	-0.07529	-0.07524	-0.07568	-0.076	-0.07556	-0.07625	-0.07606	-0.07534	-0.0755	-0.07637	-0.07554	-0.07649	-0.0759	-0.07606	-0.07607	-0.07622	-0.07641	-0.07628	-0.07709	-0.07608	-0.0767	-0.07731	-0.07732	-0.07783	-0.07757	-0.07809	-0.07744	-0.07888	-0.07795	-0.07783	-0.07829	-0.07828	-0.07759	-0.07773	-0.0784
1.78053	-0.07461	-0.07516	-0.07505	-0.07495	-0.0747	-0.07457	-0.07522	-0.0754	-0.07548	-0.07469	-0.07586	-0.0753	-0.07521	-0.07576	-0.07586	-0.07601	-0.07624	-0.07651	-0.07607	-0.07682	-0.07669	-0.07595	-0.07603	-0.07672	-0.07617	-0.07706	-0.07653	-0.07657	-0.07664	-0.07653	-0.07706	-0.07679	-0.07761	-0.07656	-0.07733	-0.07812	-0.07788	-0.07855	-0.0781	-0.07881	-0.07825	-0.07943	-0.07862	-0.07837	-0.07889	-0.07903	-0.07823	-0.07839	-0.0789
1.78028	-0.07527	-0.07566	-0.07561	-0.07523	-0.07513	-0.07535	-0.07573	-0.07576	-0.07595	-0.0753	-0.07635	-0.0757	-0.07561	-0.07636	-0.07637	-0.07656	-0.07682	-0.07694	-0.07649	-0.07735	-0.07736	-0.07661	-0.0766	-0.0773	-0.07683	-0.07742	-0.07719	-0.07716	-0.07712	-0.07705	-0.07754	-0.07734	-0.07811	-0.07717	-0.07785	-0.07879	-0.07838	-0.07902	-0.07867	-0.07939	-0.07873	-0.07996	-0.07918	-0.07893	-0.0795	-0.07953	-0.07877	-0.07912	-0.07944
1.78002	-0.07562	-0.07615	-0.07622	-0.07591	-0.07571	-0.07573	-0.07633	-0.0762	-0.0765	-0.07574	-0.07688	-0.07625	-0.076	-0.07697	-0.07703	-0.07705	-0.0774	-0.0774	-0.07706	-0.07786	-0.07795	-0.07726	-0.07712	-0.07781	-0.07749	-0.07804	-0.07765	-0.0778	-0.07769	-0.07745	-0.07793	-0.07786	-0.07853	-0.07776	-0.07843	-0.07941	-0.07912	-0.07967	-0.07942	-0.08001	-0.0793	-0.08054	-0.07986	-0.07955	-0.08015	-0.08017	-0.07932	-0.07978	-0.07999
1.77977	-0.07634	-0.07679	-0.07682	-0.07666	-0.07633	-0.07643	-0.07706	-0.07689	-0.07715	-0.07635	-0.07747	-0.0768	-0.07661	-0.07759	-0.07762	-0.07779	-0.0781	-0.07823	-0.07762	-0.07842	-0.07871	-0.07794	-0.07774	-0.07842	-0.07827	-0.0787	-0.07837	-0.07842	-0.07844	-0.07804	-0.07866	-0.07844	-0.07933	-0.07849	-0.079	-0.08005	-0.07966	-0.08021	-0.08009	-0.08079	-0.07988	-0.08113	-0.08068	-0.08022	-0.08085	-0.08089	-0.08	-0.08048	-0.08057
1.77952	-0.07707	-0.07737	-0.07725	-0.07724	-0.07665	-0.07692	-0.07758	-0.0774	-0.07754	-0.07696	-0.07799	-0.07738	-0.07714	-0.07819	-0.07805	-0.07822	-0.07872	-0.07868	-0.07807	-0.07896	-0.07921	-0.0785	-0.0782	-0.07886	-0.07875	-0.07906	-0.07905	-0.0789	-0.07914	-0.07866	-0.07915	-0.079	-0.08	-0.07913	-0.07943	-0.08067	-0.08017	-0.08078	-0.08066	-0.08129	-0.0805	-0.0816	-0.08122	-0.08079	-0.08142	-0.08152	-0.08047	-0.08097	-0.081
1.77927	-0.07768	-0.07821	-0.07785	-0.07784	-0.0773	-0.07753	-0.07833	-0.07796	-0.07822	-0.0777	-0.07869	-0.07805	-0.07805	-0.07902	-0.07863	-0.07917	-0.07939	-0.07927	-0.07857	-0.07969	-0.07992	-0.07917	-0.07878	-0.07941	-0.07962	-0.07977	-0.0797	-0.07953	-0.07975	-0.07932	-0.0797	-0.07969	-0.08075	-0.07979	-0.08021	-0.08121	-0.08085	-0.08143	-0.08121	-0.08201	-0.08133	-0.08233	-0.08196	-0.08154	-0.08216	-0.08232	-0.08106	-0.08179	-0.08151
1.77901	-0.07817	-0.07871	-0.07835	-0.07852	-0.07771	-0.07826	-0.07889	-0.07842	-0.07883	-0.07845	-0.07933	-0.07857	-0.07863	-0.07958	-0.07924	-0.0798	-0.0799	-0.07978	-0.07922	-0.08015	-0.08055	-0.07984	-0.0795	-0.08	-0.08035	-0.08026	-0.08024	-0.08	-0.08039	-0.07997	-0.08034	-0.08021	-0.0814	-0.08048	-0.08086	-0.08179	-0.08151	-0.08213	-0.08196	-0.08262	-0.08176	-0.08283	-0.08256	-0.08219	-0.08281	-0.08298	-0.08149	-0.0824	-0.08202
1.77876	-0.07855	-0.07911	-0.07879	-0.07895	-0.07805	-0.07866	-0.07934	-0.0788	-0.07918	-0.07899	-0.07979	-0.07906	-0.07924	-0.08008	-0.07981	-0.08027	-0.0805	-0.08021	-0.07972	-0.08071	-0.08111	-0.08041	-0.08	-0.08039	-0.08107	-0.08066	-0.08088	-0.08048	-0.08097	-0.0806	-0.0809	-0.08064	-0.08195	-0.08111	-0.08163	-0.08224	-0.08217	-0.08272	-0.08252	-0.0834	-0.08235	-0.08344	-0.08314	-0.08277	-0.08344	-0.08352	-0.08227	-0.083	-0.08256
1.77851	-0.0789	-0.07945	-0.0789	-0.07922	-0.07832	-0.07902	-0.07965	-0.07925	-0.07938	-0.07937	-0.08012	-0.07948	-0.07965	-0.08032	-0.08	-0.08077	-0.08081	-0.08057	-0.07998	-0.08113	-0.08122	-0.0809	-0.08039	-0.0807	-0.08159	-0.0812	-0.08129	-0.081	-0.08132	-0.08109	-0.08125	-0.08096	-0.08227	-0.08146	-0.08207	-0.08247	-0.08245	-0.083	-0.08296	-0.08381	-0.08297	-0.08366	-0.08354	-0.08317	-0.08364	-0.08392	-0.08284	-0.08356	-0.08307
1.77826	-0.0794	-0.08002	-0.07941	-0.07975	-0.07902	-0.07954	-0.0802	-0.07985	-0.0799	-0.08	-0.0805	-0.07994	-0.08024	-0.08111	-0.08071	-0.0812	-0.08148	-0.08113	-0.08065	-0.08168	-0.0819	-0.08158	-0.08087	-0.08138	-0.08234	-0.08191	-0.0818	-0.0816	-0.08194	-0.08176	-0.08189	-0.08151	-0.08281	-0.08216	-0.08269	-0.08315	-0.08292	-0.08357	-0.08346	-0.0844	-0.08357	-0.08406	-0.08425	-0.08389	-0.08413	-0.08442	-0.08365	-0.08413	-0.0836
1.778	-0.07974	-0.08016	-0.07967	-0.08017	-0.07948	-0.07991	-0.08066	-0.08016	-0.08043	-0.08034	-0.08091	-0.08045	-0.08069	-0.08145	-0.08105	-0.08161	-0.08184	-0.0816	-0.08107	-0.08204	-0.08223	-0.08212	-0.08128	-0.0818	-0.08266	-0.08252	-0.08226	-0.08211	-0.08233	-0.08215	-0.08242	-0.0819	-0.0832	-0.08256	-0.08313	-0.08366	-0.08332	-0.08399	-0.08391	-0.0847	-0.08396	-0.08464	-0.08469	-0.08437	-0.08454	-0.0848	-0.08407	-0.08462	-0.08394
1.77775	-0.08017	-0.08078	-0.08017	-0.08044	-0.07986	-0.08032	-0.08129	-0.08064	-0.08065	-0.08094	-0.08138	-0.08091	-0.0812	-0.08195	-0.08155	-0.08206	-0.08238	-0.08215	-0.0816	-0.08243	-0.08274	-0.0826	-0.0816	-0.08256	-0.08323	-0.08297	-0.08292	-0.08255	-0.08291	-0.0826	-0.08287	-0.08239	-0.08377	-0.0829	-0.08359	-0.08408	-0.08364	-0.08444	-0.0844	-0.08526	-0.08451	-0.08507	-0.08533	-0.08498	-0.0848	-0.08522	-0.08466	-0.08513	-0.08453
1.7775	-0.08069	-0.08126	-0.08048	-0.08093	-0.08016	-0.08088	-0.08183	-0.08109	-0.08102	-0.08153	-0.08186	-0.08147	-0.08181	-0.08245	-0.0821	-0.08253	-0.08282	-0.08268	-0.08207	-0.0828	-0.08337	-0.08309	-0.08227	-0.0831	-0.08382	-0.08363	-0.08337	-0.08316	-0.08335	-0.0833	-0.08338	-0.08296	-0.08419	-0.0834	-0.08421	-0.08462	-0.08426	-0.08492	-0.08479	-0.08577	-0.08512	-0.08565	-0.08581	-0.08579	-0.08534	-0.08564	-0.08521	-0.08571	-0.08509
1.77725	-0.08106	-0.08182	-0.08092	-0.08133	-0.0806	-0.08127	-0.08231	-0.0814	-0.08148	-0.08204	-0.0822	-0.08211	-0.08235	-0.08288	-0.08243	-0.08297	-0.08326	-0.08297	-0.08247	-0.08305	-0.08394	-0.08354	-0.08278	-0.08368	-0.08421	-0.08422	-0.08386	-0.0837	-0.08382	-0.08396	-0.08376	-0.08342	-0.08448	-0.08389	-0.08476	-0.08488	-0.08476	-0.08546	-0.08533	-0.08628	-0.08552	-0.08608	-0.0861	-0.08635	-0.08573	-0.08617	-0.0856	-0.08605	-0.08558
1.77699	-0.08136	-0.08225	-0.08121	-0.08168	-0.08109	-0.08158	-0.08277	-0.08178	-0.08188	-0.08257	-0.08267	-0.08267	-0.08276	-0.08333	-0.08282	-0.08335	-0.08367	-0.08352	-0.08307	-0.08339	-0.0844	-0.08403	-0.0831	-0.08407	-0.08473	-0.08459	-0.08428	-0.08414	-0.08433	-0.0845	-0.08409	-0.08382	-0.0849	-0.08445	-0.08527	-0.08543	-0.08516	-0.08572	-0.08569	-0.08658	-0.08598	-0.08659	-0.08646	-0.0867	-0.08611	-0.08655	-0.0861	-0.08652	-0.08595
1.77674	-0.08192	-0.08256	-0.08178	-0.08222	-0.08164	-0.08216	-0.08341	-0.08238	-0.08233	-0.08299	-0.08324	-0.08324	-0.08329	-0.08372	-0.08333	-0.08381	-0.08425	-0.08402	-0.08365	-0.08389	-0.08488	-0.08448	-0.08373	-0.08456	-0.08534	-0.08504	-0.08495	-0.08453	-0.08503	-0.0852	-0.08463	-0.08443	-0.08528	-0.08514	-0.08575	-0.08591	-0.08571	-0.08645	-0.08624	-0.08703	-0.08662	-0.08691	-0.08715	-0.08719	-0.08661	-0.08702	-0.08681	-0.08703	-0.08647
1.77649	-0.08236	-0.08305	-0.08232	-0.08264	-0.08216	-0.08271	-0.084	-0.08295	-0.08286	-0.08347	-0.08368	-0.08374	-0.08379	-0.08404	-0.08385	-0.08429	-0.0847	-0.08458	-0.08413	-0.0845	-0.08545	-0.0849	-0.08431	-0.08512	-0.08591	-0.08563	-0.08543	-0.08524	-0.08561	-0.08581	-0.08504	-0.08507	-0.08593	-0.08553	-0.08628	-0.08633	-0.08624	-0.08701	-0.08652	-0.08736	-0.08719	-0.0874	-0.08765	-0.08774	-0.08714	-0.08741	-0.08745	-0.08753	-0.08711
1.77624	-0.08285	-0.08341	-0.08283	-0.08295	-0.08263	-0.0833	-0.08434	-0.0834	-0.08322	-0.08402	-0.08401	-0.08421	-0.08426	-0.08441	-0.08416	-0.08462	-0.08509	-0.08513	-0.08452	-0.08504	-0.08597	-0.08535	-0.08481	-0.08561	-0.08635	-0.08617	-0.08593	-0.08564	-0.08613	-0.08632	-0.08542	-0.08554	-0.0863	-0.08612	-0.08685	-0.08676	-0.08669	-0.08743	-0.08702	-0.08753	-0.08774	-0.08772	-0.08811	-0.08806	-0.0877	-0.0878	-0.08806	-0.08805	-0.08759
1.77599	-0.08354	-0.08397	-0.08351	-0.08372	-0.08344	-0.0841	-0.08483	-0.08401	-0.08402	-0.08481	-0.08464	-0.08498	-0.0851	-0.08516	-0.08477	-0.08519	-0.0857	-0.08593	-0.08522	-0.08578	-0.0867	-0.08605	-0.08547	-0.08626	-0.0871	-0.08688	-0.08665	-0.08635	-0.08682	-0.087	-0.08606	-0.08628	-0.08703	-0.08687	-0.08735	-0.0873	-0.08746	-0.0881	-0.08751	-0.08817	-0.08849	-0.08834	-0.08883	-0.08868	-0.08834	-0.08832	-0.0889	-0.0888	-0.08842
1.77574	-0.08403	-0.08428	-0.08404	-0.08401	-0.08372	-0.08434	-0.08523	-0.08432	-0.08438	-0.08513	-0.0849	-0.08526	-0.08564	-0.08532	-0.08506	-0.0855	-0.08601	-0.08636	-0.08558	-0.08622	-0.0871	-0.08623	-0.08593	-0.08654	-0.08745	-0.08723	-0.0871	-0.0867	-0.08733	-0.08741	-0.08633	-0.08667	-0.08735	-0.08718	-0.08771	-0.08776	-0.08797	-0.08843	-0.08788	-0.0886	-0.08888	-0.08877	-0.08934	-0.0892	-0.08866	-0.08848	-0.08926	-0.08932	-0.08884
1.77548	-0.08466	-0.08494	-0.08487	-0.08457	-0.08447	-0.08493	-0.08605	-0.08503	-0.08519	-0.08574	-0.08557	-0.08584	-0.08635	-0.08609	-0.08571	-0.08616	-0.08655	-0.08697	-0.08647	-0.08687	-0.08766	-0.08692	-0.08667	-0.08729	-0.08819	-0.08791	-0.08798	-0.08747	-0.08812	-0.08807	-0.08708	-0.08761	-0.0882	-0.08785	-0.08861	-0.08822	-0.08877	-0.08913	-0.08848	-0.08917	-0.0896	-0.08943	-0.09012	-0.08991	-0.08935	-0.08936	-0.08991	-0.09003	-0.08964
1.77523	-0.08538	-0.0856	-0.08557	-0.0852	-0.08521	-0.0856	-0.08657	-0.08561	-0.08593	-0.08637	-0.08602	-0.08648	-0.08713	-0.08674	-0.08636	-0.08671	-0.08725	-0.08767	-0.08728	-0.08761	-0.08831	-0.08746	-0.08747	-0.08787	-0.0888	-0.08858	-0.08865	-0.08809	-0.0887	-0.08855	-0.08768	-0.08844	-0.0892	-0.08844	-0.08911	-0.08882	-0.08923	-0.08961	-0.08907	-0.0899	-0.09035	-0.09008	-0.09078	-0.09051	-0.08992	-0.08996	-0.09055	-0.09059	-0.09028
1.77498	-0.08594	-0.08613	-0.08599	-0.0859	-0.08573	-0.08612	-0.087	-0.08605	-0.08643	-0.0868	-0.08649	-0.08698	-0.08767	-0.08708	-0.08682	-0.08731	-0.08797	-0.08819	-0.08801	-0.08832	-0.08881	-0.08788	-0.08811	-0.08842	-0.08939	-0.08913	-0.08922	-0.08876	-0.08926	-0.08896	-0.08823	-0.08904	-0.08966	-0.0889	-0.08953	-0.08933	-0.0898	-0.0902	-0.08948	-0.09049	-0.09084	-0.09042	-0.09119	-0.09113	-0.09048	-0.09043	-0.0911	-0.09106	-0.09086
1.77473	-0.08649	-0.08656	-0.08659	-0.08651	-0.08633	-0.08671	-0.08738	-0.08653	-0.08696	-0.08731	-0.08677	-0.08755	-0.08821	-0.08753	-0.08728	-0.08774	-0.0883	-0.08873	-0.08862	-0.08891	-0.08917	-0.08818	-0.08863	-0.08877	-0.08991	-0.08969	-0.08995	-0.08941	-0.08974	-0.08948	-0.08889	-0.08962	-0.09012	-0.08956	-0.08995	-0.09001	-0.09034	-0.09069	-0.08998	-0.09094	-0.09121	-0.09084	-0.0919	-0.09163	-0.09102	-0.09096	-0.09151	-0.09153	-0.09142
1.77448	-0.08729	-0.08703	-0.08733	-0.08726	-0.08698	-0.08734	-0.0881	-0.08729	-0.0877	-0.08806	-0.08735	-0.08818	-0.08891	-0.0883	-0.08798	-0.08836	-0.08902	-0.08942	-0.08926	-0.08959	-0.08994	-0.08891	-0.08926	-0.0894	-0.09053	-0.09035	-0.09051	-0.08994	-0.09033	-0.09007	-0.08958	-0.09031	-0.09089	-0.09022	-0.09046	-0.09059	-0.0909	-0.09129	-0.09056	-0.09146	-0.09179	-0.09151	-0.09248	-0.09213	-0.09165	-0.09153	-0.09212	-0.09221	-0.09214
1.77423	-0.08789	-0.08754	-0.0879	-0.08788	-0.08771	-0.08779	-0.08867	-0.08804	-0.08814	-0.08878	-0.08787	-0.08866	-0.08929	-0.08881	-0.08853	-0.0888	-0.08944	-0.08993	-0.08988	-0.0901	-0.0905	-0.08958	-0.08999	-0.08993	-0.09106	-0.09095	-0.09122	-0.0904	-0.09081	-0.09058	-0.09018	-0.09099	-0.09143	-0.09075	-0.09113	-0.09103	-0.0915	-0.09167	-0.09114	-0.09219	-0.09234	-0.09216	-0.09297	-0.09269	-0.09236	-0.09189	-0.09277	-0.09274	-0.09267
1.77398	-0.08844	-0.08788	-0.08854	-0.0883	-0.08825	-0.088	-0.089	-0.0884	-0.08847	-0.08904	-0.08817	-0.08905	-0.08966	-0.08929	-0.08897	-0.08919	-0.08981	-0.09036	-0.0902	-0.09064	-0.09083	-0.08988	-0.09043	-0.09033	-0.09138	-0.09131	-0.09145	-0.09087	-0.0911	-0.09098	-0.09079	-0.09152	-0.09186	-0.09111	-0.09146	-0.09148	-0.09192	-0.09204	-0.0916	-0.09255	-0.09277	-0.09259	-0.09325	-0.09301	-0.09276	-0.0923	-0.09299	-0.09318	-0.09306
1.77372	-0.08881	-0.08818	-0.08892	-0.08863	-0.08868	-0.08828	-0.08943	-0.08889	-0.08894	-0.08951	-0.08852	-0.08949	-0.0902	-0.08964	-0.08955	-0.08951	-0.09036	-0.09077	-0.0906	-0.09112	-0.09123	-0.09024	-0.091	-0.09083	-0.09188	-0.09168	-0.0919	-0.0914	-0.09147	-0.09143	-0.09132	-0.09193	-0.09217	-0.09164	-0.09182	-0.09188	-0.09231	-0.09255	-0.09197	-0.09303	-0.09312	-0.09307	-0.09378	-0.09337	-0.09321	-0.09282	-0.09335	-0.09354	-0.09344
1.77347	-0.08941	-0.08869	-0.08944	-0.08919	-0.08902	-0.08876	-0.08989	-0.08942	-0.08943	-0.08993	-0.08901	-0.0899	-0.09058	-0.09005	-0.08994	-0.09004	-0.09079	-0.09128	-0.09104	-0.09162	-0.09164	-0.09059	-0.09161	-0.09135	-0.09232	-0.09221	-0.09231	-0.09213	-0.09192	-0.09187	-0.0917	-0.09242	-0.09266	-0.09217	-0.0924	-0.09226	-0.09282	-0.09291	-0.09244	-0.09357	-0.09362	-0.09361	-0.09431	-0.09374	-0.09378	-0.09323	-0.09382	-0.09399	-0.0942
1.77322	-0.08971	-0.08907	-0.08983	-0.08953	-0.08951	-0.0893	-0.09029	-0.0898	-0.08989	-0.09039	-0.08949	-0.09032	-0.09091	-0.0905	-0.09038	-0.09046	-0.09136	-0.09162	-0.09154	-0.09199	-0.09209	-0.09094	-0.09208	-0.09181	-0.09273	-0.09265	-0.09255	-0.09264	-0.09221	-0.09257	-0.09213	-0.09291	-0.09303	-0.09248	-0.09271	-0.09295	-0.0933	-0.09322	-0.09305	-0.09407	-0.09412	-0.09406	-0.09462	-0.09406	-0.09425	-0.09387	-0.09405	-0.09446	-0.09459
1.77297	-0.09022	-0.08961	-0.09047	-0.09003	-0.09008	-0.08972	-0.09082	-0.0903	-0.0904	-0.0908	-0.09009	-0.0907	-0.0913	-0.09108	-0.09088	-0.09094	-0.09184	-0.09212	-0.09206	-0.09255	-0.09273	-0.09162	-0.0926	-0.09242	-0.09326	-0.09325	-0.09302	-0.09301	-0.09272	-0.09307	-0.09258	-0.09345	-0.09369	-0.09305	-0.09321	-0.09337	-0.09386	-0.09378	-0.0936	-0.09479	-0.09485	-0.09447	-0.09511	-0.09467	-0.09485	-0.09446	-0.09441	-0.09481	-0.09509
1.77272	-0.09054	-0.09004	-0.09082	-0.09065	-0.09044	-0.09011	-0.0913	-0.09074	-0.09083	-0.09109	-0.09048	-0.09096	-0.09165	-0.09132	-0.09128	-0.09151	-0.09219	-0.09253	-0.09241	-0.09315	-0.09318	-0.09202	-0.09302	-0.09295	-0.09361	-0.09359	-0.09348	-0.09329	-0.09307	-0.09355	-0.09315	-0.09389	-0.09403	-0.09362	-0.09363	-0.09373	-0.09429	-0.09424	-0.09416	-0.09517	-0.09518	-0.09499	-0.09562	-0.09502	-0.09532	-0.09497	-0.09477	-0.09506	-0.09555
1.77247	-0.09089	-0.0905	-0.09134	-0.09114	-0.0911	-0.09052	-0.0917	-0.09122	-0.09138	-0.09134	-0.0909	-0.09144	-0.09207	-0.0917	-0.09169	-0.09192	-0.09259	-0.093	-0.09303	-0.09363	-0.09361	-0.09239	-0.09338	-0.09347	-0.09391	-0.09406	-0.09376	-0.09379	-0.09343	-0.09391	-0.09365	-0.09424	-0.09458	-0.0941	-0.09416	-0.09421	-0.0947	-0.09467	-0.09468	-0.09568	-0.09572	-0.09541	-0.09601	-0.09545	-0.09573	-0.09548	-0.09516	-0.09548	-0.0961
1.77222	-0.09134	-0.09105	-0.09164	-0.09153	-0.09155	-0.09102	-0.09217	-0.09162	-0.0917	-0.09174	-0.09152	-0.092	-0.09262	-0.09203	-0.09234	-0.09252	-0.09318	-0.09331	-0.09359	-0.09423	-0.09405	-0.093	-0.09381	-0.09395	-0.0942	-0.09449	-0.09414	-0.09427	-0.09395	-0.09441	-0.09417	-0.09473	-0.09511	-0.09464	-0.09447	-0.0947	-0.09513	-0.09522	-0.09527	-0.09611	-0.09615	-0.09591	-0.09636	-0.09588	-0.09606	-0.09596	-0.0955	-0.09588	-0.0964
1.77197	-0.09177	-0.09153	-0.092	-0.09178	-0.09189	-0.09145	-0.09249	-0.09186	-0.09195	-0.09195	-0.09202	-0.09226	-0.09302	-0.09244	-0.09291	-0.09298	-0.09358	-0.09363	-0.09399	-0.09463	-0.09438	-0.09331	-0.09427	-0.09419	-0.0943	-0.09484	-0.09455	-0.09456	-0.09442	-0.09473	-0.09482	-0.09516	-0.0956	-0.09516	-0.09482	-0.09515	-0.09568	-0.09565	-0.09569	-0.09663	-0.09663	-0.09622	-0.0968	-0.09632	-0.09654	-0.09638	-0.09598	-0.09624	-0.09685
1.77172	-0.09224	-0.09214	-0.09241	-0.09235	-0.09216	-0.09177	-0.09297	-0.09232	-0.09233	-0.09229	-0.09248	-0.09283	-0.09333	-0.09303	-0.0932	-0.0935	-0.09417	-0.09412	-0.0946	-0.09502	-0.09475	-0.09396	-0.09473	-0.09468	-0.09473	-0.0953	-0.095	-0.09486	-0.09491	-0.09511	-0.09531	-0.09547	-0.09614	-0.09562	-0.09539	-0.09541	-0.09622	-0.09597	-0.09605	-0.09716	-0.09717	-0.09668	-0.09729	-0.09676	-0.0972	-0.09688	-0.09642	-0.09651	-0.09734
1.77147	-0.09266	-0.09248	-0.09284	-0.09268	-0.09246	-0.09224	-0.09336	-0.09274	-0.09259	-0.09272	-0.09286	-0.09299	-0.09375	-0.09352	-0.09357	-0.09374	-0.09446	-0.0945	-0.09493	-0.09529	-0.09514	-0.09436	-0.09513	-0.09518	-0.09526	-0.09562	-0.09529	-0.09537	-0.09532	-0.09533	-0.09555	-0.096	-0.09637	-0.09605	-0.09578	-0.09599	-0.09655	-0.09646	-0.09642	-0.0976	-0.09752	-0.09704	-0.09763	-0.09707	-0.09757	-0.09729	-0.09693	-0.09673	-0.09775
1.77122	-0.09309	-0.09297	-0.0931	-0.09304	-0.0928	-0.09272	-0.09371	-0.09297	-0.09301	-0.09309	-0.09337	-0.09347	-0.09401	-0.09412	-0.094	-0.09412	-0.09476	-0.09481	-0.09541	-0.09584	-0.09543	-0.09479	-0.0957	-0.0956	-0.09568	-0.09596	-0.09563	-0.0958	-0.09571	-0.09572	-0.09615	-0.09637	-0.09689	-0.09643	-0.09619	-0.09654	-0.09704	-0.09693	-0.09699	-0.09803	-0.09804	-0.09749	-0.09819	-0.09764	-0.09816	-0.0978	-0.09727	-0.09727	-0.09807
1.77097	-0.09341	-0.09341	-0.09331	-0.09331	-0.09329	-0.09315	-0.09402	-0.09314	-0.0933	-0.09342	-0.09379	-0.0937	-0.09417	-0.09473	-0.09443	-0.0946	-0.09526	-0.09527	-0.09572	-0.09626	-0.09591	-0.09521	-0.09605	-0.09575	-0.09599	-0.09606	-0.096	-0.0964	-0.09613	-0.09605	-0.09652	-0.09673	-0.09731	-0.09693	-0.09654	-0.09693	-0.09726	-0.09726	-0.09743	-0.0984	-0.09845	-0.09776	-0.0985	-0.09806	-0.09857	-0.09829	-0.0975	-0.09755	-0.09835
1.77072	-0.09388	-0.09386	-0.09395	-0.09396	-0.09377	-0.09368	-0.09447	-0.09363	-0.09377	-0.09379	-0.09419	-0.09436	-0.09452	-0.09522	-0.09506	-0.09509	-0.09569	-0.09573	-0.09614	-0.09683	-0.09628	-0.09582	-0.09653	-0.09634	-0.09647	-0.09638	-0.09636	-0.09692	-0.09657	-0.09674	-0.09708	-0.09734	-0.09782	-0.0975	-0.09706	-0.09743	-0.09781	-0.09773	-0.09791	-0.0989	-0.09879	-0.09823	-0.09912	-0.0987	-0.09911	-0.09876	-0.09797	-0.09814	-0.09876
1.77047	-0.09429	-0.09441	-0.09438	-0.09462	-0.09432	-0.09431	-0.0949	-0.09415	-0.09417	-0.09428	-0.09474	-0.09477	-0.09506	-0.09578	-0.09545	-0.0956	-0.09634	-0.09637	-0.0966	-0.09734	-0.09673	-0.09643	-0.097	-0.09681	-0.09705	-0.09681	-0.09678	-0.09751	-0.09719	-0.09716	-0.09749	-0.0979	-0.09814	-0.09819	-0.0975	-0.09796	-0.09827	-0.09821	-0.09867	-0.09947	-0.09934	-0.09874	-0.09973	-0.0994	-0.09985	-0.09945	-0.09856	-0.0986	-0.0994
1.77022	-0.09476	-0.09491	-0.09483	-0.09503	-0.0945	-0.09473	-0.09535	-0.09469	-0.09457	-0.09468	-0.09521	-0.09515	-0.09536	-0.09634	-0.09573	-0.09623	-0.09673	-0.09689	-0.09694	-0.09781	-0.09715	-0.09691	-0.09738	-0.09709	-0.09757	-0.0972	-0.09724	-0.09802	-0.09774	-0.09769	-0.0979	-0.09833	-0.09874	-0.09865	-0.09786	-0.09837	-0.09855	-0.09866	-0.09918	-0.09986	-0.09984	-0.09919	-0.1002	-0.0998	-0.10037	-0.09995	-0.09885	-0.09904	-0.09975
1.76997	-0.095	-0.09524	-0.09496	-0.09518	-0.09473	-0.09509	-0.09555	-0.09488	-0.09483	-0.09494	-0.09557	-0.09547	-0.09575	-0.0968	-0.0961	-0.09652	-0.09695	-0.09724	-0.09721	-0.09808	-0.09728	-0.09732	-0.09768	-0.09731	-0.09787	-0.09733	-0.09755	-0.09838	-0.09807	-0.09801	-0.09821	-0.09864	-0.09913	-0.09907	-0.09826	-0.09879	-0.09901	-0.09883	-0.09955	-0.10024	-0.1002	-0.0995	-0.10046	-0.10001	-0.10077	-0.10033	-0.09924	-0.09948	-0.10003
1.76972	-0.09545	-0.09584	-0.09552	-0.09563	-0.09536	-0.09566	-0.09619	-0.09532	-0.09531	-0.09546	-0.09603	-0.09603	-0.09629	-0.09729	-0.09664	-0.09733	-0.09734	-0.0978	-0.09777	-0.09863	-0.09777	-0.09811	-0.09812	-0.09781	-0.09855	-0.0979	-0.09788	-0.09889	-0.09865	-0.09873	-0.09864	-0.09909	-0.0997	-0.09969	-0.09891	-0.09941	-0.09963	-0.0995	-0.10021	-0.1008	-0.10071	-0.1	-0.10105	-0.10057	-0.10147	-0.10084	-0.09991	-0.10007	-0.10053
1.76947	-0.09566	-0.09615	-0.09583	-0.09601	-0.09586	-0.09607	-0.09648	-0.09564	-0.09548	-0.09584	-0.09641	-0.09646	-0.09654	-0.09776	-0.09704	-0.09761	-0.09764	-0.09827	-0.09811	-0.09884	-0.09807	-0.09864	-0.09846	-0.09817	-0.0988	-0.0984	-0.09822	-0.09942	-0.09904	-0.09905	-0.09922	-0.09935	-0.10005	-0.10003	-0.0993	-0.09991	-0.10019	-0.09996	-0.10072	-0.10115	-0.10099	-0.10038	-0.10151	-0.10097	-0.10189	-0.10111	-0.10034	-0.1004	-0.10096
1.76922	-0.09605	-0.09652	-0.09601	-0.09622	-0.09615	-0.09632	-0.0968	-0.09607	-0.09579	-0.0962	-0.09664	-0.09679	-0.0968	-0.0982	-0.09739	-0.09803	-0.0981	-0.09852	-0.09845	-0.09929	-0.09822	-0.09927	-0.09858	-0.09856	-0.09923	-0.09878	-0.09868	-0.09999	-0.09941	-0.0994	-0.09949	-0.09972	-0.10032	-0.10045	-0.09981	-0.1004	-0.10049	-0.1004	-0.1012	-0.10158	-0.10143	-0.10096	-0.10198	-0.10136	-0.10234	-0.10148	-0.10092	-0.10106	-0.10146
1.76897	-0.09657	-0.09698	-0.09647	-0.09689	-0.09685	-0.09686	-0.0973	-0.0967	-0.09632	-0.09662	-0.09727	-0.09731	-0.09726	-0.09871	-0.09776	-0.09861	-0.09858	-0.09913	-0.09906	-0.09964	-0.09848	-0.0998	-0.099	-0.09923	-0.09956	-0.09943	-0.09896	-0.10059	-0.0999	-0.09989	-0.09999	-0.10009	-0.10087	-0.10097	-0.1003	-0.10111	-0.10092	-0.10099	-0.10177	-0.10192	-0.10199	-0.10147	-0.10246	-0.10195	-0.10279	-0.10199	-0.1016	-0.10168	-0.10198
1.76872	-0.09708	-0.09747	-0.09704	-0.0974	-0.09746	-0.0974	-0.0979	-0.0972	-0.09681	-0.09708	-0.09784	-0.09796	-0.09766	-0.0994	-0.09837	-0.09913	-0.09918	-0.09964	-0.09964	-0.10013	-0.09917	-0.10036	-0.09948	-0.1	-0.10002	-0.09996	-0.09949	-0.10114	-0.10055	-0.10046	-0.10058	-0.10058	-0.10137	-0.1016	-0.10091	-0.10185	-0.10151	-0.10175	-0.10239	-0.10242	-0.10262	-0.10208	-0.10317	-0.10253	-0.10334	-0.10248	-0.10218	-0.10211	-0.10267
1.76847	-0.09753	-0.09795	-0.09729	-0.09768	-0.09785	-0.09795	-0.09836	-0.09768	-0.09725	-0.09753	-0.09828	-0.09843	-0.09814	-0.09972	-0.09872	-0.09958	-0.09966	-0.10022	-0.09985	-0.1005	-0.09955	-0.10087	-0.0999	-0.10048	-0.10018	-0.10054	-0.10005	-0.10174	-0.10102	-0.10069	-0.101	-0.10109	-0.10189	-0.10212	-0.10149	-0.10222	-0.10203	-0.10232	-0.10293	-0.10274	-0.1031	-0.10263	-0.10361	-0.10284	-0.10382	-0.10287	-0.10263	-0.10262	-0.10313
1.76822	-0.09806	-0.09862	-0.09788	-0.09805	-0.09841	-0.09856	-0.09902	-0.09826	-0.09765	-0.09825	-0.09887	-0.09895	-0.09874	-0.10048	-0.09938	-0.10006	-0.10022	-0.10079	-0.10041	-0.10112	-0.10016	-0.10128	-0.10038	-0.1012	-0.10078	-0.10104	-0.10067	-0.10221	-0.10167	-0.10141	-0.10148	-0.10173	-0.10255	-0.10264	-0.10214	-0.1027	-0.10261	-0.10302	-0.10364	-0.10331	-0.10366	-0.10329	-0.10407	-0.10344	-0.10435	-0.1035	-0.10338	-0.10326	-0.10389
1.76797	-0.09847	-0.09903	-0.09818	-0.09854	-0.09904	-0.09914	-0.0994	-0.0987	-0.09815	-0.09868	-0.09924	-0.09944	-0.09923	-0.10092	-0.09987	-0.10057	-0.10067	-0.10125	-0.10091	-0.10159	-0.10068	-0.10178	-0.10092	-0.10173	-0.10116	-0.10153	-0.10124	-0.10287	-0.1021	-0.10203	-0.10192	-0.10232	-0.10298	-0.10325	-0.10271	-0.10334	-0.10324	-0.10354	-0.10412	-0.10361	-0.10418	-0.10383	-0.10446	-0.10398	-0.10499	-0.10402	-0.10395	-0.10404	-0.10452
1.76772	-0.09873	-0.09954	-0.09864	-0.09899	-0.09962	-0.09979	-0.09978	-0.09931	-0.09872	-0.09912	-0.09968	-0.10005	-0.09974	-0.10138	-0.10044	-0.1011	-0.10121	-0.10181	-0.10133	-0.10216	-0.10116	-0.10229	-0.10145	-0.10235	-0.1017	-0.10213	-0.1018	-0.10352	-0.10269	-0.10263	-0.10253	-0.10288	-0.1035	-0.1039	-0.10325	-0.10398	-0.10383	-0.10409	-0.10485	-0.10405	-0.10481	-0.10429	-0.10516	-0.10446	-0.10542	-0.10468	-0.10469	-0.10457	-0.10506
1.76747	-0.09909	-0.09992	-0.09922	-0.09946	-0.10017	-0.10052	-0.10024	-0.09995	-0.09929	-0.09976	-0.10013	-0.10057	-0.10004	-0.10177	-0.10093	-0.10172	-0.10157	-0.10246	-0.10193	-0.10275	-0.10168	-0.10273	-0.10194	-0.103	-0.10249	-0.10273	-0.10232	-0.10401	-0.1033	-0.10314	-0.10315	-0.10351	-0.10418	-0.10459	-0.10393	-0.10467	-0.10444	-0.10457	-0.10537	-0.10438	-0.10553	-0.10476	-0.10588	-0.10508	-0.10612	-0.10522	-0.10549	-0.10519	-0.10571
1.76722	-0.09974	-0.10053	-0.09992	-0.10011	-0.10058	-0.10118	-0.10077	-0.10049	-0.10005	-0.10035	-0.10062	-0.10114	-0.10058	-0.1022	-0.1014	-0.10234	-0.10217	-0.10294	-0.10241	-0.10342	-0.10224	-0.10337	-0.10249	-0.10363	-0.10306	-0.10336	-0.10304	-0.10465	-0.10393	-0.10375	-0.10374	-0.10425	-0.10479	-0.10524	-0.10464	-0.10522	-0.10517	-0.1054	-0.10596	-0.105	-0.10613	-0.10522	-0.10652	-0.10574	-0.10679	-0.10577	-0.10611	-0.1059	-0.10635
1.76698	-0.10027	-0.10114	-0.10032	-0.10049	-0.10112	-0.10169	-0.10121	-0.10099	-0.10066	-0.10092	-0.1009	-0.10172	-0.10112	-0.10258	-0.10192	-0.10284	-0.10276	-0.10343	-0.10286	-0.10383	-0.10296	-0.10399	-0.10295	-0.10424	-0.10364	-0.10407	-0.10359	-0.10537	-0.10442	-0.10408	-0.10427	-0.10489	-0.10526	-0.10577	-0.10522	-0.10577	-0.10573	-0.10586	-0.10644	-0.10542	-0.10662	-0.10595	-0.107	-0.10639	-0.10729	-0.10638	-0.10676	-0.10661	-0.10706
1.76673	-0.10086	-0.10149	-0.10082	-0.101	-0.10156	-0.10222	-0.10166	-0.10139	-0.10123	-0.10135	-0.10129	-0.10236	-0.10173	-0.10304	-0.10232	-0.10314	-0.10339	-0.10394	-0.10341	-0.1043	-0.10356	-0.10453	-0.10349	-0.10471	-0.10427	-0.10454	-0.10407	-0.10558	-0.10509	-0.10459	-0.10483	-0.10524	-0.10573	-0.1065	-0.10571	-0.10629	-0.10632	-0.10641	-0.10701	-0.10589	-0.1072	-0.10655	-0.10757	-0.10694	-0.10784	-0.10697	-0.10741	-0.10739	-0.10767
1.76648	-0.10132	-0.10215	-0.10157	-0.10187	-0.10224	-0.10279	-0.10237	-0.10217	-0.10205	-0.10189	-0.10205	-0.10297	-0.10242	-0.1036	-0.10307	-0.10377	-0.10412	-0.10454	-0.10402	-0.105	-0.10418	-0.10513	-0.10407	-0.10549	-0.10503	-0.10535	-0.1049	-0.10637	-0.10584	-0.10522	-0.10554	-0.10605	-0.10635	-0.10726	-0.10659	-0.10706	-0.10715	-0.10725	-0.10755	-0.10681	-0.10797	-0.10743	-0.10843	-0.10784	-0.10856	-0.10764	-0.10829	-0.1083	-0.10855
1.76623	-0.102	-0.10265	-0.10232	-0.10234	-0.10268	-0.10324	-0.10295	-0.10295	-0.10243	-0.10252	-0.10261	-0.10356	-0.10299	-0.10406	-0.10354	-0.10452	-0.10465	-0.10489	-0.1047	-0.1055	-0.10479	-0.10577	-0.10466	-0.10597	-0.10574	-0.106	-0.10563	-0.10696	-0.10631	-0.10573	-0.10624	-0.10665	-0.10698	-0.10788	-0.10727	-0.10779	-0.10765	-0.10777	-0.1081	-0.10742	-0.10862	-0.10817	-0.10913	-0.10854	-0.10912	-0.10824	-0.10874	-0.10888	-0.1091
1.76598	-0.10259	-0.10328	-0.10285	-0.10298	-0.10331	-0.10386	-0.10341	-0.10368	-0.10308	-0.10315	-0.1032	-0.10435	-0.10345	-0.10476	-0.1041	-0.1051	-0.10528	-0.1053	-0.10544	-0.10606	-0.10552	-0.10643	-0.10522	-0.10666	-0.10658	-0.10664	-0.10638	-0.10747	-0.10696	-0.10643	-0.10682	-0.10728	-0.10774	-0.10852	-0.10797	-0.10831	-0.108	-0.10851	-0.10872	-0.10813	-0.10923	-0.10882	-0.10972	-0.10913	-0.10966	-0.10906	-0.1094	-0.10953	-0.10973
1.76573	-0.10306	-0.10385	-0.10338	-0.10359	-0.10388	-0.10453	-0.10386	-0.1043	-0.10364	-0.10372	-0.10383	-0.1049	-0.10391	-0.10524	-0.10468	-0.1057	-0.1059	-0.10589	-0.10594	-0.10652	-0.1062	-0.10681	-0.10575	-0.10714	-0.10731	-0.10725	-0.10688	-0.1079	-0.10749	-0.10699	-0.10733	-0.10771	-0.10832	-0.1088	-0.10827	-0.10894	-0.10855	-0.10903	-0.10926	-0.10878	-0.10973	-0.10949	-0.11014	-0.10978	-0.11011	-0.1095	-0.11009	-0.11027	-0.11022
1.76548	-0.1036	-0.10417	-0.10389	-0.10419	-0.10408	-0.10493	-0.10432	-0.10499	-0.1039	-0.10429	-0.10437	-0.10544	-0.10428	-0.10566	-0.10525	-0.10613	-0.10639	-0.10638	-0.10641	-0.10712	-0.10672	-0.10729	-0.10631	-0.10755	-0.10795	-0.10775	-0.10757	-0.10841	-0.10807	-0.10766	-0.10788	-0.10818	-0.10871	-0.10928	-0.10882	-0.10958	-0.10908	-0.10951	-0.1098	-0.10926	-0.11004	-0.11	-0.11075	-0.11029	-0.11061	-0.11012	-0.11066	-0.11105	-0.11081
1.76524	-0.1043	-0.10456	-0.10451	-0.10484	-0.10481	-0.10555	-0.10489	-0.10576	-0.10464	-0.10504	-0.10484	-0.10608	-0.10489	-0.10632	-0.10593	-0.1067	-0.10681	-0.10709	-0.10702	-0.10757	-0.1073	-0.1078	-0.10693	-0.10807	-0.10845	-0.10826	-0.10815	-0.10889	-0.10874	-0.10834	-0.10859	-0.1088	-0.10924	-0.10994	-0.10934	-0.11017	-0.10972	-0.11018	-0.11038	-0.10976	-0.11051	-0.11071	-0.11149	-0.11092	-0.11101	-0.11095	-0.11137	-0.11185	-0.11147
1.76499	-0.10505	-0.1052	-0.10535	-0.1054	-0.10545	-0.106	-0.10549	-0.1065	-0.10523	-0.10592	-0.10567	-0.10654	-0.10546	-0.10687	-0.10671	-0.10733	-0.10748	-0.10765	-0.10754	-0.10826	-0.108	-0.10858	-0.10765	-0.10873	-0.10905	-0.10884	-0.10878	-0.10931	-0.10952	-0.10908	-0.10928	-0.10945	-0.11009	-0.11047	-0.10994	-0.11057	-0.1103	-0.11082	-0.11106	-0.11038	-0.11121	-0.11146	-0.11196	-0.11158	-0.11156	-0.11157	-0.11205	-0.11255	-0.11211
1.76474	-0.10548	-0.10575	-0.10583	-0.10583	-0.10598	-0.10659	-0.10612	-0.10703	-0.10582	-0.10664	-0.10613	-0.10709	-0.10593	-0.10733	-0.10727	-0.10777	-0.10799	-0.10815	-0.10805	-0.10879	-0.10856	-0.10909	-0.10841	-0.1093	-0.10978	-0.10943	-0.10948	-0.1099	-0.11018	-0.10961	-0.10987	-0.10999	-0.11069	-0.11083	-0.1105	-0.1111	-0.11102	-0.11145	-0.1116	-0.11118	-0.11168	-0.11207	-0.11255	-0.11219	-0.11192	-0.1122	-0.11275	-0.11301	-0.11254
1.76449	-0.1061	-0.10642	-0.10661	-0.10653	-0.10659	-0.10722	-0.10687	-0.1076	-0.10667	-0.10715	-0.10706	-0.10797	-0.10674	-0.10808	-0.10803	-0.10841	-0.1087	-0.10894	-0.10868	-0.10954	-0.10921	-0.10982	-0.10915	-0.11004	-0.11045	-0.10996	-0.11011	-0.11067	-0.11085	-0.11023	-0.11053	-0.11072	-0.11134	-0.11145	-0.11117	-0.11182	-0.1118	-0.11222	-0.11229	-0.11176	-0.11242	-0.11286	-0.11333	-0.11291	-0.11249	-0.11275	-0.11327	-0.11369	-0.11328
1.76424	-0.10668	-0.1072	-0.10727	-0.1072	-0.10719	-0.10802	-0.10756	-0.10836	-0.10759	-0.10792	-0.10782	-0.10863	-0.10737	-0.10863	-0.10875	-0.10903	-0.10951	-0.10962	-0.10953	-0.11017	-0.10995	-0.11041	-0.10993	-0.11079	-0.11125	-0.11058	-0.11094	-0.11145	-0.11164	-0.11101	-0.11122	-0.11144	-0.11191	-0.11216	-0.11204	-0.11237	-0.11265	-0.11299	-0.11307	-0.11253	-0.11315	-0.11371	-0.11412	-0.11372	-0.11323	-0.11358	-0.11404	-0.1144	-0.11401
1.76399	-0.10727	-0.10785	-0.10801	-0.10795	-0.10783	-0.10882	-0.10816	-0.10899	-0.10823	-0.10864	-0.10856	-0.10919	-0.10801	-0.10936	-0.10933	-0.10956	-0.11005	-0.11022	-0.11018	-0.11072	-0.1106	-0.11122	-0.11064	-0.11148	-0.11199	-0.11143	-0.1116	-0.11209	-0.11233	-0.11164	-0.11196	-0.11214	-0.11262	-0.11267	-0.11272	-0.11296	-0.11342	-0.11378	-0.11373	-0.11331	-0.11394	-0.11438	-0.11459	-0.11443	-0.11389	-0.1142	-0.11463	-0.11511	-0.11485
1.76375	-0.10789	-0.10858	-0.10855	-0.10858	-0.10842	-0.10946	-0.10907	-0.10968	-0.10904	-0.10929	-0.10934	-0.10972	-0.1087	-0.10984	-0.11	-0.11025	-0.11072	-0.11076	-0.11094	-0.11139	-0.11135	-0.11192	-0.11131	-0.11226	-0.11265	-0.1121	-0.11233	-0.11275	-0.11289	-0.11229	-0.11267	-0.11286	-0.11325	-0.11321	-0.1134	-0.11371	-0.11423	-0.11447	-0.1145	-0.11407	-0.1148	-0.11502	-0.11515	-0.11526	-0.11456	-0.11489	-0.11519	-0.11562	-0.11526
1.7635	-0.10859	-0.10932	-0.10931	-0.10929	-0.10916	-0.11021	-0.10986	-0.11067	-0.10985	-0.11007	-0.11005	-0.11042	-0.10952	-0.1105	-0.11084	-0.111	-0.11138	-0.11156	-0.11195	-0.11216	-0.11216	-0.11266	-0.11217	-0.11296	-0.11341	-0.11282	-0.11325	-0.11343	-0.11357	-0.11287	-0.11358	-0.11361	-0.11403	-0.11382	-0.11432	-0.11427	-0.11495	-0.11536	-0.11522	-0.11484	-0.11554	-0.11587	-0.11604	-0.11609	-0.11523	-0.11554	-0.11608	-0.11641	-0.11611
1.76325	-0.1093	-0.11007	-0.11012	-0.11009	-0.10983	-0.1111	-0.11074	-0.11156	-0.1107	-0.11073	-0.11097	-0.11123	-0.1106	-0.11119	-0.11163	-0.11172	-0.1122	-0.11232	-0.11291	-0.113	-0.11289	-0.11336	-0.11319	-0.11386	-0.11421	-0.11354	-0.11409	-0.11424	-0.11447	-0.11369	-0.11452	-0.11442	-0.11468	-0.11455	-0.11521	-0.11503	-0.11572	-0.11624	-0.1161	-0.11576	-0.11624	-0.11676	-0.11692	-0.11685	-0.11594	-0.11633	-0.11683	-0.11738	-0.11694
1.763	-0.11002	-0.11082	-0.11092	-0.1108	-0.11063	-0.11173	-0.11155	-0.11231	-0.11164	-0.1114	-0.11185	-0.11193	-0.11145	-0.11193	-0.11238	-0.11243	-0.11312	-0.11308	-0.11388	-0.11364	-0.11368	-0.11419	-0.11395	-0.11469	-0.11498	-0.11428	-0.11459	-0.11491	-0.11524	-0.11434	-0.11531	-0.11509	-0.11548	-0.11526	-0.11612	-0.11582	-0.11647	-0.11689	-0.11689	-0.11662	-0.11702	-0.11748	-0.11741	-0.11764	-0.11668	-0.11719	-0.11761	-0.11826	-0.11768
1.76276	-0.11058	-0.11169	-0.11152	-0.11157	-0.11122	-0.11243	-0.1123	-0.11282	-0.11219	-0.11221	-0.11264	-0.11261	-0.11215	-0.11262	-0.11315	-0.11319	-0.11376	-0.11391	-0.11451	-0.11439	-0.11417	-0.11494	-0.11484	-0.11537	-0.11571	-0.11501	-0.1154	-0.11556	-0.11601	-0.115	-0.11616	-0.11589	-0.11626	-0.11575	-0.11672	-0.11639	-0.11722	-0.11742	-0.11765	-0.11721	-0.11768	-0.11827	-0.11797	-0.11835	-0.11741	-0.11791	-0.11838	-0.11892	-0.11823
1.76251	-0.11131	-0.11245	-0.11219	-0.11227	-0.11195	-0.11307	-0.11295	-0.11346	-0.11286	-0.11288	-0.1134	-0.1133	-0.11287	-0.1134	-0.11371	-0.11371	-0.11444	-0.11472	-0.11506	-0.11492	-0.11491	-0.11568	-0.11579	-0.11593	-0.11655	-0.11577	-0.11614	-0.11628	-0.11686	-0.11556	-0.11704	-0.11675	-0.11693	-0.11648	-0.11749	-0.11692	-0.11815	-0.11809	-0.11831	-0.11809	-0.11848	-0.11899	-0.11869	-0.11925	-0.11838	-0.1188	-0.11893	-0.11949	-0.11895
1.76226	-0.11216	-0.11324	-0.11305	-0.11307	-0.11272	-0.11373	-0.11374	-0.11427	-0.11358	-0.11371	-0.11392	-0.1139	-0.11363	-0.1142	-0.11444	-0.11449	-0.11518	-0.11539	-0.11579	-0.11552	-0.11569	-0.11648	-0.11664	-0.11691	-0.11756	-0.11637	-0.11676	-0.11698	-0.11768	-0.11638	-0.11762	-0.11748	-0.11777	-0.11706	-0.11828	-0.11768	-0.11873	-0.1188	-0.119	-0.11887	-0.11913	-0.11989	-0.11941	-0.12001	-0.1193	-0.11957	-0.11975	-0.12016	-0.11966
1.76201	-0.11285	-0.11394	-0.11387	-0.11364	-0.11365	-0.11463	-0.11437	-0.11488	-0.11426	-0.11442	-0.11471	-0.11452	-0.11452	-0.11496	-0.11532	-0.11517	-0.11573	-0.11608	-0.11649	-0.11626	-0.11642	-0.11712	-0.1174	-0.11759	-0.1183	-0.11701	-0.11762	-0.11789	-0.11845	-0.11701	-0.11836	-0.11822	-0.11855	-0.11787	-0.119	-0.11858	-0.11945	-0.11958	-0.11982	-0.11972	-0.11995	-0.12082	-0.12008	-0.12079	-0.12002	-0.12055	-0.12035	-0.12098	-0.12052
1.76177	-0.1136	-0.11486	-0.11469	-0.11447	-0.11455	-0.11545	-0.11527	-0.11567	-0.1152	-0.1152	-0.11561	-0.11534	-0.11531	-0.11588	-0.11632	-0.11617	-0.11655	-0.11693	-0.11742	-0.11714	-0.11718	-0.11791	-0.11833	-0.11828	-0.11905	-0.11775	-0.11849	-0.11864	-0.11918	-0.11796	-0.11935	-0.11907	-0.11955	-0.11879	-0.11994	-0.11931	-0.12024	-0.12042	-0.12074	-0.12053	-0.12085	-0.12178	-0.12086	-0.12184	-0.12092	-0.12143	-0.12108	-0.12199	-0.12133
1.76152	-0.11437	-0.11572	-0.11557	-0.11528	-0.11548	-0.11606	-0.1161	-0.11655	-0.11603	-0.11606	-0.11634	-0.11612	-0.11614	-0.11668	-0.11725	-0.11702	-0.11756	-0.11801	-0.11826	-0.11789	-0.11825	-0.11875	-0.11903	-0.11905	-0.11998	-0.11851	-0.11931	-0.11969	-0.12004	-0.11876	-0.12028	-0.11986	-0.12041	-0.11973	-0.12064	-0.12019	-0.12109	-0.12109	-0.12148	-0.12151	-0.12156	-0.12262	-0.12181	-0.12258	-0.12172	-0.12223	-0.12177	-0.12279	-0.12216
1.76127	-0.11518	-0.11635	-0.11636	-0.11587	-0.11629	-0.11682	-0.11699	-0.11745	-0.11681	-0.11685	-0.11711	-0.1169	-0.11706	-0.11736	-0.11812	-0.11769	-0.11839	-0.11887	-0.11899	-0.11849	-0.11896	-0.11966	-0.1197	-0.11983	-0.12092	-0.11932	-0.12006	-0.12019	-0.12086	-0.11959	-0.12109	-0.12066	-0.12105	-0.12036	-0.12135	-0.12107	-0.12204	-0.12178	-0.12231	-0.1223	-0.12225	-0.12361	-0.12263	-0.12335	-0.12269	-0.12301	-0.12269	-0.12367	-0.12308
1.76102	-0.11613	-0.11707	-0.11707	-0.11643	-0.11701	-0.11767	-0.11767	-0.11819	-0.11766	-0.11775	-0.11787	-0.11748	-0.11787	-0.11818	-0.11883	-0.11845	-0.11922	-0.11981	-0.11976	-0.11918	-0.11976	-0.12046	-0.12039	-0.1205	-0.1218	-0.12019	-0.12095	-0.12103	-0.12167	-0.12039	-0.12183	-0.12148	-0.1219	-0.12125	-0.1221	-0.12167	-0.12296	-0.12252	-0.12334	-0.12314	-0.12302	-0.12448	-0.12345	-0.12399	-0.12361	-0.12385	-0.12325	-0.12434	-0.12413
1.76078	-0.11697	-0.11797	-0.11797	-0.11711	-0.11785	-0.1185	-0.11856	-0.11898	-0.11841	-0.11855	-0.1187	-0.11839	-0.11863	-0.11907	-0.1197	-0.11928	-0.12007	-0.12084	-0.12043	-0.12006	-0.12068	-0.12113	-0.12136	-0.12119	-0.12271	-0.12104	-0.12179	-0.12184	-0.12254	-0.12122	-0.12277	-0.12234	-0.12286	-0.122	-0.1231	-0.12264	-0.12382	-0.12333	-0.12419	-0.12391	-0.12384	-0.12544	-0.12438	-0.12472	-0.12451	-0.12465	-0.12384	-0.1253	-0.12499
1.76053	-0.11792	-0.11873	-0.11855	-0.11782	-0.11871	-0.11934	-0.11925	-0.11965	-0.11918	-0.11931	-0.1193	-0.11923	-0.11949	-0.11978	-0.12059	-0.11998	-0.12074	-0.12183	-0.12108	-0.12087	-0.12146	-0.12174	-0.12215	-0.12203	-0.12339	-0.12178	-0.12259	-0.12253	-0.1233	-0.12202	-0.12366	-0.12318	-0.12368	-0.12286	-0.124	-0.12352	-0.12472	-0.12401	-0.12491	-0.12492	-0.12474	-0.1263	-0.12515	-0.12548	-0.12537	-0.12551	-0.12466	-0.12618	-0.12599
1.76028	-0.119	-0.11958	-0.1195	-0.11863	-0.11979	-0.1201	-0.12008	-0.12057	-0.11998	-0.11999	-0.1201	-0.12022	-0.12045	-0.12072	-0.12138	-0.12107	-0.12157	-0.12269	-0.12193	-0.1218	-0.12233	-0.1225	-0.12293	-0.12301	-0.12413	-0.12284	-0.12349	-0.12339	-0.12433	-0.12293	-0.12455	-0.12396	-0.12447	-0.12373	-0.12487	-0.12444	-0.12555	-0.12511	-0.12586	-0.12575	-0.12556	-0.12726	-0.1261	-0.12643	-0.12631	-0.12649	-0.12561	-0.12696	-0.12689
1.76004	-0.11991	-0.12045	-0.12034	-0.11955	-0.12061	-0.12098	-0.12093	-0.12147	-0.12092	-0.12101	-0.12115	-0.12115	-0.12144	-0.12181	-0.12224	-0.12195	-0.12263	-0.12375	-0.12272	-0.12282	-0.12327	-0.12341	-0.12391	-0.12392	-0.12498	-0.12383	-0.12443	-0.12441	-0.12521	-0.12377	-0.12551	-0.12491	-0.12527	-0.12451	-0.12599	-0.12534	-0.1264	-0.12601	-0.12668	-0.12675	-0.12654	-0.12826	-0.12703	-0.12744	-0.12731	-0.1275	-0.12654	-0.12795	-0.12787
1.75979	-0.12078	-0.12131	-0.12114	-0.12019	-0.12116	-0.12163	-0.12174	-0.12237	-0.12166	-0.12173	-0.12181	-0.12181	-0.12218	-0.12249	-0.12296	-0.12271	-0.12343	-0.12446	-0.12363	-0.12365	-0.124	-0.12413	-0.12464	-0.12467	-0.12571	-0.12459	-0.12519	-0.12513	-0.12593	-0.12478	-0.12629	-0.12579	-0.12593	-0.12547	-0.12667	-0.1261	-0.12713	-0.12685	-0.12766	-0.12755	-0.12746	-0.12913	-0.1278	-0.12823	-0.12818	-0.12818	-0.12744	-0.12887	-0.12874
1.75954	-0.12169	-0.12225	-0.1222	-0.12117	-0.12216	-0.1226	-0.12278	-0.12339	-0.12251	-0.12264	-0.12284	-0.12287	-0.1233	-0.1236	-0.12402	-0.12372	-0.12445	-0.12565	-0.12459	-0.12481	-0.12505	-0.12496	-0.12553	-0.12576	-0.12655	-0.12582	-0.12599	-0.12617	-0.12693	-0.12581	-0.12742	-0.12687	-0.12683	-0.12667	-0.12779	-0.12714	-0.12816	-0.12787	-0.1287	-0.12846	-0.12848	-0.12996	-0.12873	-0.12916	-0.12928	-0.12911	-0.1286	-0.12982	-0.12969
1.7593	-0.12257	-0.12313	-0.12291	-0.12184	-0.1229	-0.12358	-0.12366	-0.1241	-0.12325	-0.12347	-0.1237	-0.12363	-0.12412	-0.12456	-0.12494	-0.12461	-0.12522	-0.12663	-0.12538	-0.12584	-0.12599	-0.1258	-0.12655	-0.12666	-0.12724	-0.12686	-0.12697	-0.12713	-0.12785	-0.12662	-0.12819	-0.12797	-0.12778	-0.12758	-0.12877	-0.12791	-0.1291	-0.12889	-0.12974	-0.12946	-0.12949	-0.13077	-0.12965	-0.13004	-0.1303	-0.13	-0.12937	-0.13065	-0.13083
1.75905	-0.12354	-0.12415	-0.12384	-0.12299	-0.12393	-0.12468	-0.12461	-0.12507	-0.12429	-0.12464	-0.12466	-0.12463	-0.12523	-0.12559	-0.12585	-0.12568	-0.12604	-0.12773	-0.12613	-0.12677	-0.12708	-0.12672	-0.12754	-0.12767	-0.12809	-0.12807	-0.12809	-0.12818	-0.12876	-0.12768	-0.12919	-0.12922	-0.12902	-0.12869	-0.1298	-0.12891	-0.13012	-0.12985	-0.13081	-0.13054	-0.1306	-0.13173	-0.13073	-0.13103	-0.1314	-0.1312	-0.13063	-0.13182	-0.13195
1.7588	-0.12466	-0.12526	-0.12494	-0.12407	-0.12483	-0.12553	-0.12562	-0.12613	-0.1254	-0.12565	-0.12573	-0.12573	-0.1262	-0.12656	-0.12683	-0.12678	-0.12702	-0.1288	-0.1273	-0.12781	-0.12805	-0.12762	-0.12854	-0.12874	-0.12909	-0.12902	-0.12902	-0.12916	-0.12975	-0.12891	-0.13017	-0.13033	-0.13007	-0.1296	-0.13078	-0.12998	-0.13117	-0.13076	-0.13196	-0.13162	-0.13171	-0.13275	-0.13184	-0.13201	-0.13242	-0.13248	-0.13175	-0.13302	-0.13316
1.75856	-0.1257	-0.12619	-0.1258	-0.12509	-0.12577	-0.12652	-0.12642	-0.12697	-0.12663	-0.12644	-0.12662	-0.12677	-0.1272	-0.12741	-0.12776	-0.12783	-0.12806	-0.1296	-0.12824	-0.12869	-0.12906	-0.1286	-0.12937	-0.12964	-0.12997	-0.13007	-0.12988	-0.13015	-0.13054	-0.12989	-0.13127	-0.13136	-0.13107	-0.13053	-0.13183	-0.13115	-0.13215	-0.13156	-0.13287	-0.13263	-0.13277	-0.13341	-0.13288	-0.13303	-0.13335	-0.13353	-0.13273	-0.13398	-0.13409
1.75831	-0.12666	-0.12727	-0.12685	-0.12608	-0.1267	-0.12751	-0.12739	-0.12798	-0.12756	-0.12736	-0.1277	-0.12779	-0.12816	-0.12829	-0.12887	-0.12887	-0.12903	-0.13066	-0.12916	-0.12967	-0.13007	-0.1297	-0.13056	-0.1308	-0.1311	-0.1313	-0.13096	-0.13124	-0.13166	-0.13101	-0.13241	-0.13237	-0.13206	-0.13161	-0.13283	-0.13221	-0.13322	-0.13257	-0.13413	-0.13366	-0.13392	-0.13431	-0.13388	-0.13407	-0.13445	-0.13479	-0.13391	-0.13493	-0.13522
1.75807	-0.1277	-0.12821	-0.12804	-0.12717	-0.12773	-0.12849	-0.12848	-0.12898	-0.12865	-0.12845	-0.12863	-0.1289	-0.12916	-0.12927	-0.12971	-0.13011	-0.13008	-0.13162	-0.13033	-0.13078	-0.13127	-0.13083	-0.13145	-0.13186	-0.13216	-0.13241	-0.13199	-0.13227	-0.13285	-0.13209	-0.13337	-0.13354	-0.13321	-0.13278	-0.13406	-0.13329	-0.13422	-0.1338	-0.13505	-0.13485	-0.13501	-0.13531	-0.13501	-0.13513	-0.13567	-0.13585	-0.1351	-0.13607	-0.13648
1.75782	-0.12887	-0.12931	-0.12892	-0.12826	-0.12864	-0.12934	-0.12965	-0.12986	-0.12969	-0.12945	-0.12968	-0.12994	-0.13014	-0.13021	-0.13084	-0.13105	-0.13116	-0.13243	-0.13132	-0.1317	-0.13238	-0.13203	-0.13222	-0.13273	-0.13309	-0.13339	-0.13307	-0.13341	-0.134	-0.13319	-0.13435	-0.13451	-0.13418	-0.13402	-0.13512	-0.13421	-0.13532	-0.13494	-0.13604	-0.13604	-0.1362	-0.13645	-0.13604	-0.13604	-0.13675	-0.13688	-0.1361	-0.13715	-0.13745
1.75757	-0.13004	-0.13029	-0.12993	-0.12922	-0.12967	-0.13035	-0.13066	-0.13103	-0.13053	-0.13036	-0.1307	-0.13099	-0.13127	-0.13113	-0.13199	-0.13201	-0.13222	-0.13331	-0.13225	-0.13282	-0.13353	-0.13288	-0.13326	-0.13367	-0.13412	-0.1345	-0.13397	-0.1345	-0.13514	-0.13422	-0.13539	-0.13549	-0.13515	-0.13519	-0.13608	-0.13527	-0.13632	-0.13591	-0.13702	-0.13704	-0.13728	-0.13766	-0.13715	-0.13712	-0.13787	-0.13799	-0.13736	-0.13827	-0.13853
1.75733	-0.13136	-0.13144	-0.13105	-0.13041	-0.13079	-0.13141	-0.13181	-0.1323	-0.1318	-0.13132	-0.13207	-0.13213	-0.13224	-0.13236	-0.13328	-0.13317	-0.13333	-0.13442	-0.13355	-0.13415	-0.13463	-0.13398	-0.13425	-0.1348	-0.13521	-0.13566	-0.13514	-0.13546	-0.13625	-0.13559	-0.13649	-0.13657	-0.13643	-0.13638	-0.13714	-0.13644	-0.13745	-0.13695	-0.1383	-0.13813	-0.1386	-0.13892	-0.13835	-0.13838	-0.13901	-0.13903	-0.13871	-0.13943	-0.13983
1.75708	-0.13272	-0.13269	-0.1323	-0.13163	-0.13212	-0.13272	-0.13302	-0.13359	-0.13292	-0.13254	-0.13339	-0.13323	-0.13334	-0.13362	-0.13451	-0.13459	-0.13438	-0.13549	-0.1347	-0.13543	-0.13587	-0.13515	-0.13543	-0.13605	-0.13643	-0.13713	-0.13653	-0.13677	-0.13747	-0.13694	-0.13771	-0.13776	-0.13773	-0.13756	-0.13846	-0.13773	-0.13861	-0.1381	-0.13937	-0.13943	-0.1398	-0.13999	-0.1396	-0.13962	-0.14014	-0.14026	-0.14	-0.14066	-0.14103
1.75684	-0.13392	-0.13371	-0.13349	-0.13264	-0.13324	-0.13386	-0.13417	-0.13474	-0.13413	-0.13378	-0.13455	-0.13442	-0.1344	-0.13473	-0.13558	-0.13583	-0.13545	-0.13653	-0.13594	-0.13655	-0.1372	-0.13629	-0.13662	-0.13709	-0.13751	-0.13831	-0.13766	-0.13788	-0.13863	-0.13805	-0.1388	-0.13875	-0.13899	-0.13858	-0.13948	-0.13895	-0.13967	-0.13906	-0.1403	-0.14049	-0.14091	-0.14102	-0.14071	-0.14075	-0.14133	-0.14146	-0.14103	-0.14155	-0.1421
1.75659	-0.13489	-0.13484	-0.13438	-0.1338	-0.13434	-0.13507	-0.13547	-0.13569	-0.13527	-0.1349	-0.13572	-0.13563	-0.13524	-0.13583	-0.13668	-0.13684	-0.13654	-0.13767	-0.13695	-0.13768	-0.13823	-0.13731	-0.13772	-0.13821	-0.13853	-0.13925	-0.1388	-0.13908	-0.1398	-0.13935	-0.13969	-0.13996	-0.14007	-0.13951	-0.14053	-0.14011	-0.14063	-0.14024	-0.14134	-0.1416	-0.14199	-0.14199	-0.14176	-0.14193	-0.14236	-0.14253	-0.14232	-0.14276	-0.14318
1.75635	-0.13614	-0.13591	-0.13573	-0.13514	-0.13549	-0.13641	-0.13676	-0.13689	-0.13649	-0.13616	-0.13703	-0.1368	-0.13648	-0.13704	-0.13803	-0.13818	-0.13763	-0.13899	-0.13819	-0.13899	-0.13942	-0.13852	-0.13908	-0.13936	-0.13965	-0.14055	-0.14	-0.14048	-0.14108	-0.14064	-0.14099	-0.14136	-0.14141	-0.14076	-0.14143	-0.14156	-0.14196	-0.14148	-0.14249	-0.14281	-0.14306	-0.14319	-0.14298	-0.14332	-0.1437	-0.14368	-0.14345	-0.14404	-0.14435
1.7561	-0.13767	-0.13719	-0.13698	-0.13658	-0.13684	-0.13783	-0.13805	-0.13829	-0.13764	-0.13756	-0.13836	-0.1382	-0.13789	-0.13841	-0.13937	-0.13938	-0.13902	-0.14013	-0.1395	-0.14044	-0.14068	-0.13979	-0.14058	-0.14096	-0.14076	-0.14185	-0.14133	-0.1419	-0.14258	-0.14188	-0.14217	-0.14281	-0.14279	-0.14223	-0.1426	-0.14303	-0.14318	-0.14282	-0.14367	-0.144	-0.14445	-0.14431	-0.14435	-0.14465	-0.14513	-0.14499	-0.14472	-0.14534	-0.14578
1.75585	-0.13902	-0.13853	-0.13823	-0.13782	-0.13826	-0.13932	-0.13938	-0.13949	-0.13919	-0.13901	-0.13973	-0.13944	-0.13908	-0.13971	-0.14058	-0.14058	-0.1402	-0.14133	-0.14081	-0.14182	-0.14188	-0.14092	-0.14187	-0.14225	-0.142	-0.14305	-0.1426	-0.14337	-0.14397	-0.14322	-0.14336	-0.14408	-0.14395	-0.14342	-0.14388	-0.14426	-0.14446	-0.14427	-0.14476	-0.14518	-0.14578	-0.14548	-0.14562	-0.14599	-0.14642	-0.14617	-0.146	-0.14643	-0.14704
1.75561	-0.14018	-0.13986	-0.13947	-0.13906	-0.13936	-0.14051	-0.14065	-0.14058	-0.14039	-0.14024	-0.14104	-0.14071	-0.14037	-0.14095	-0.14183	-0.14178	-0.14143	-0.1423	-0.14196	-0.14312	-0.14313	-0.14228	-0.14316	-0.14346	-0.14319	-0.14411	-0.14398	-0.14473	-0.1451	-0.14459	-0.14443	-0.14526	-0.14538	-0.14468	-0.145	-0.14529	-0.14556	-0.14538	-0.14599	-0.14646	-0.14701	-0.14664	-0.14685	-0.14717	-0.14762	-0.14724	-0.14729	-0.14756	-0.14826
1.75536	-0.14126	-0.14099	-0.14058	-0.14035	-0.14049	-0.14198	-0.14202	-0.14174	-0.14171	-0.14143	-0.14229	-0.14195	-0.14162	-0.14235	-0.14299	-0.14291	-0.14266	-0.14335	-0.14317	-0.14434	-0.14438	-0.14341	-0.1444	-0.14467	-0.14452	-0.14523	-0.14515	-0.14614	-0.14615	-0.14589	-0.14545	-0.14644	-0.14646	-0.14585	-0.14621	-0.14663	-0.14688	-0.14668	-0.14719	-0.14778	-0.14829	-0.14787	-0.14821	-0.1483	-0.14879	-0.14841	-0.14868	-0.14871	-0.14952
1.75512	-0.14247	-0.14239	-0.14186	-0.14177	-0.14195	-0.14322	-0.1434	-0.14316	-0.14313	-0.14273	-0.14378	-0.14338	-0.14296	-0.14373	-0.14432	-0.14433	-0.14393	-0.14458	-0.14464	-0.14574	-0.14551	-0.14476	-0.14572	-0.14604	-0.14577	-0.14652	-0.1465	-0.14751	-0.14739	-0.14732	-0.14661	-0.14798	-0.14763	-0.14719	-0.14753	-0.14796	-0.14806	-0.14808	-0.14859	-0.14912	-0.14967	-0.14921	-0.1497	-0.14958	-0.15023	-0.14957	-0.14992	-0.14995	-0.15084
1.75487	-0.14364	-0.14367	-0.14322	-0.14294	-0.14317	-0.14447	-0.14456	-0.14438	-0.14442	-0.14405	-0.14485	-0.14452	-0.14413	-0.14488	-0.14548	-0.14551	-0.1453	-0.14573	-0.14603	-0.14701	-0.14674	-0.14594	-0.14692	-0.14734	-0.14711	-0.14778	-0.14779	-0.14876	-0.14856	-0.14856	-0.14792	-0.14915	-0.14888	-0.14839	-0.14887	-0.14928	-0.14928	-0.14954	-0.14981	-0.15061	-0.15086	-0.15048	-0.15105	-0.15075	-0.15158	-0.15106	-0.15119	-0.15122	-0.15201
1.75463	-0.14482	-0.14494	-0.14454	-0.14426	-0.14441	-0.14579	-0.14586	-0.14552	-0.14571	-0.14552	-0.14621	-0.14566	-0.14548	-0.14633	-0.14673	-0.14673	-0.14655	-0.14703	-0.14731	-0.14826	-0.14797	-0.14732	-0.14819	-0.1487	-0.14832	-0.1491	-0.14896	-0.15005	-0.14959	-0.14989	-0.1494	-0.15024	-0.15025	-0.14953	-0.15007	-0.15081	-0.15048	-0.15092	-0.15103	-0.15201	-0.15199	-0.15181	-0.15252	-0.15202	-0.15287	-0.1523	-0.15249	-0.15242	-0.15339
1.75438	-0.14606	-0.14625	-0.14587	-0.14564	-0.14566	-0.14703	-0.14732	-0.14683	-0.14709	-0.14685	-0.14746	-0.14678	-0.14679	-0.14753	-0.14789	-0.14814	-0.14784	-0.14832	-0.14883	-0.14958	-0.14935	-0.14863	-0.14943	-0.14994	-0.14964	-0.15036	-0.15027	-0.15147	-0.15081	-0.15128	-0.15077	-0.15158	-0.15161	-0.1509	-0.15148	-0.15223	-0.15184	-0.15221	-0.15252	-0.1535	-0.15326	-0.15314	-0.15401	-0.1534	-0.15423	-0.15373	-0.15385	-0.15376	-0.15466
1.75414	-0.14725	-0.14759	-0.14734	-0.14722	-0.14703	-0.1484	-0.14858	-0.14815	-0.14844	-0.14822	-0.1487	-0.14824	-0.1483	-0.14892	-0.14922	-0.1494	-0.14922	-0.14979	-0.1503	-0.15099	-0.15075	-0.15011	-0.15072	-0.15125	-0.15112	-0.15164	-0.15152	-0.15286	-0.15218	-0.15282	-0.15214	-0.15304	-0.15321	-0.15228	-0.15292	-0.15367	-0.15312	-0.15369	-0.15396	-0.15508	-0.15462	-0.15457	-0.1555	-0.15486	-0.15575	-0.15522	-0.15534	-0.15528	-0.15611
1.75389	-0.14858	-0.14893	-0.14864	-0.14875	-0.14852	-0.14976	-0.15003	-0.1494	-0.14978	-0.14954	-0.15014	-0.14966	-0.14982	-0.15026	-0.15051	-0.15083	-0.1506	-0.15128	-0.15167	-0.15241	-0.15197	-0.1517	-0.15212	-0.15274	-0.15247	-0.15301	-0.15284	-0.15431	-0.15365	-0.1542	-0.15361	-0.15443	-0.15471	-0.15384	-0.15429	-0.15503	-0.15475	-0.15499	-0.15537	-0.15665	-0.15604	-0.15609	-0.15682	-0.15632	-0.15723	-0.1568	-0.1567	-0.15654	-0.15755
1.75365	-0.14969	-0.15029	-0.14979	-0.15022	-0.14999	-0.15089	-0.15122	-0.15057	-0.1511	-0.15103	-0.15139	-0.15086	-0.15093	-0.15158	-0.15174	-0.15215	-0.15196	-0.15278	-0.15283	-0.1536	-0.15325	-0.15314	-0.15316	-0.15393	-0.15384	-0.15436	-0.15403	-0.15556	-0.15474	-0.15553	-0.15497	-0.15554	-0.15624	-0.15522	-0.15563	-0.15639	-0.15607	-0.15615	-0.15668	-0.15788	-0.15739	-0.15743	-0.15805	-0.15777	-0.15862	-0.15814	-0.15805	-0.15771	-0.15883
1.7534	-0.15087	-0.15169	-0.1511	-0.15149	-0.1514	-0.15239	-0.15244	-0.1518	-0.15246	-0.15249	-0.15266	-0.15227	-0.15228	-0.15302	-0.15315	-0.15343	-0.15329	-0.15419	-0.15415	-0.15496	-0.15456	-0.1546	-0.15463	-0.15528	-0.15526	-0.15566	-0.15551	-0.15694	-0.15616	-0.15692	-0.15633	-0.15698	-0.15765	-0.15661	-0.15702	-0.15763	-0.15757	-0.15761	-0.15813	-0.15924	-0.15873	-0.15895	-0.15956	-0.1593	-0.16	-0.15939	-0.15931	-0.15895	-0.1602
1.75316	-0.15253	-0.15318	-0.15268	-0.15295	-0.15311	-0.15409	-0.15401	-0.15343	-0.15396	-0.15422	-0.15414	-0.15372	-0.15391	-0.15469	-0.15486	-0.15493	-0.15481	-0.15551	-0.15578	-0.15642	-0.15618	-0.15622	-0.15622	-0.1567	-0.15682	-0.15723	-0.15713	-0.15848	-0.15775	-0.15841	-0.1579	-0.15849	-0.15918	-0.15838	-0.15872	-0.15915	-0.15916	-0.15938	-0.15966	-0.16103	-0.16038	-0.16063	-0.16128	-0.16094	-0.16158	-0.16114	-0.16076	-0.16048	-0.16194
1.75292	-0.15405	-0.15458	-0.15438	-0.15467	-0.15463	-0.15555	-0.15544	-0.15497	-0.15543	-0.15576	-0.15545	-0.15517	-0.15553	-0.15619	-0.15646	-0.15665	-0.15636	-0.15692	-0.15734	-0.15797	-0.1577	-0.15763	-0.15767	-0.15825	-0.15836	-0.15856	-0.15871	-0.15985	-0.15918	-0.15992	-0.15963	-0.15987	-0.16077	-0.1599	-0.16023	-0.16075	-0.16046	-0.16093	-0.16118	-0.16253	-0.16184	-0.16215	-0.1629	-0.16254	-0.16301	-0.16273	-0.16237	-0.16214	-0.16348
1.75267	-0.15549	-0.15596	-0.15592	-0.15611	-0.15612	-0.15715	-0.15691	-0.15641	-0.15697	-0.15731	-0.15715	-0.15674	-0.1571	-0.15776	-0.15812	-0.15813	-0.15789	-0.15861	-0.1589	-0.1596	-0.15931	-0.15923	-0.15917	-0.15966	-0.15983	-0.16011	-0.16047	-0.1614	-0.16061	-0.16136	-0.16121	-0.16143	-0.16228	-0.16163	-0.16168	-0.16232	-0.1621	-0.16255	-0.16288	-0.16405	-0.16314	-0.16374	-0.16448	-0.16416	-0.1644	-0.16427	-0.16373	-0.16376	-0.16502
1.75243	-0.15707	-0.15742	-0.15746	-0.15772	-0.15757	-0.15856	-0.15849	-0.15809	-0.15875	-0.159	-0.15879	-0.15846	-0.15878	-0.15928	-0.15976	-0.15964	-0.15961	-0.16038	-0.16039	-0.16108	-0.16089	-0.1608	-0.1608	-0.16123	-0.16149	-0.16163	-0.16186	-0.16285	-0.16212	-0.16286	-0.16283	-0.16298	-0.16392	-0.16307	-0.16332	-0.16388	-0.16379	-0.16415	-0.16459	-0.16565	-0.16472	-0.16549	-0.16625	-0.16582	-0.16603	-0.16576	-0.1654	-0.16545	-0.16647
1.75218	-0.15862	-0.15874	-0.15904	-0.15919	-0.15918	-0.16009	-0.15996	-0.15985	-0.1602	-0.16059	-0.16032	-0.16009	-0.16029	-0.16075	-0.16135	-0.16107	-0.1614	-0.16214	-0.1618	-0.16259	-0.16245	-0.16253	-0.16234	-0.16262	-0.16324	-0.16328	-0.16349	-0.16441	-0.16372	-0.16435	-0.16448	-0.16445	-0.16543	-0.16476	-0.16483	-0.16547	-0.16556	-0.16573	-0.16607	-0.16723	-0.16623	-0.16712	-0.16797	-0.16741	-0.16764	-0.1673	-0.16697	-0.16704	-0.16811
1.75194	-0.16027	-0.16018	-0.16065	-0.16075	-0.16077	-0.16188	-0.16156	-0.16153	-0.16184	-0.16225	-0.16188	-0.16175	-0.16199	-0.16236	-0.16286	-0.16258	-0.16294	-0.16369	-0.16325	-0.16423	-0.16384	-0.16423	-0.16395	-0.16409	-0.16485	-0.16493	-0.1651	-0.16592	-0.16531	-0.16592	-0.16606	-0.16616	-0.16681	-0.16619	-0.16668	-0.16695	-0.16737	-0.16756	-0.16776	-0.16882	-0.16784	-0.16889	-0.16959	-0.16916	-0.16936	-0.16899	-0.16868	-0.16857	-0.16975
1.75169	-0.1621	-0.16173	-0.16242	-0.16245	-0.16249	-0.16371	-0.16303	-0.16314	-0.16337	-0.16389	-0.1636	-0.16334	-0.16375	-0.16408	-0.16439	-0.16429	-0.16453	-0.16549	-0.16471	-0.16613	-0.16547	-0.16586	-0.16568	-0.16584	-0.16655	-0.16663	-0.16675	-0.16763	-0.16691	-0.16753	-0.16769	-0.16799	-0.16838	-0.16804	-0.16844	-0.1684	-0.16907	-0.16932	-0.16953	-0.17053	-0.16945	-0.17058	-0.1714	-0.17086	-0.17104	-0.17072	-0.1703	-0.17028	-0.17145
1.75145	-0.16368	-0.1633	-0.16415	-0.16412	-0.16411	-0.16527	-0.16443	-0.16475	-0.16479	-0.16543	-0.16511	-0.1651	-0.16537	-0.16562	-0.16604	-0.16597	-0.16612	-0.16716	-0.16624	-0.16773	-0.16728	-0.16746	-0.1674	-0.16746	-0.16817	-0.16815	-0.16838	-0.16929	-0.16847	-0.16916	-0.16932	-0.16948	-0.16983	-0.16968	-0.17012	-0.17008	-0.17048	-0.171	-0.17121	-0.17218	-0.17111	-0.17228	-0.17296	-0.17247	-0.17272	-0.17244	-0.17187	-0.17177	-0.17306
1.75121	-0.16534	-0.16496	-0.16585	-0.16581	-0.16575	-0.16672	-0.16592	-0.16638	-0.16633	-0.16696	-0.16664	-0.16671	-0.16706	-0.16726	-0.16769	-0.16754	-0.16762	-0.16879	-0.16773	-0.1693	-0.16886	-0.16932	-0.16882	-0.16913	-0.16953	-0.16987	-0.17004	-0.17077	-0.17025	-0.17085	-0.17087	-0.17107	-0.17138	-0.17149	-0.17169	-0.17149	-0.17204	-0.17267	-0.1729	-0.17379	-0.17275	-0.17386	-0.17453	-0.17417	-0.17436	-0.17425	-0.17361	-0.17349	-0.17467
1.75096	-0.16703	-0.16669	-0.1677	-0.16756	-0.16748	-0.16839	-0.1677	-0.16808	-0.16799	-0.16871	-0.16841	-0.16853	-0.16889	-0.16906	-0.16915	-0.16935	-0.16941	-0.17057	-0.16951	-0.17103	-0.1706	-0.17116	-0.17056	-0.17085	-0.17122	-0.17162	-0.17187	-0.17248	-0.17179	-0.17251	-0.17261	-0.17283	-0.17297	-0.17323	-0.1735	-0.17328	-0.17388	-0.17438	-0.17465	-0.1755	-0.17434	-0.17552	-0.17618	-0.17605	-0.17612	-0.17607	-0.17565	-0.17534	-0.1763
1.75072	-0.16868	-0.1684	-0.16959	-0.16922	-0.16905	-0.16995	-0.16957	-0.16981	-0.16966	-0.17061	-0.17011	-0.17018	-0.17062	-0.17072	-0.17091	-0.171	-0.1712	-0.17237	-0.17123	-0.1728	-0.17242	-0.173	-0.17235	-0.17244	-0.17285	-0.17351	-0.17352	-0.17425	-0.17354	-0.17435	-0.1745	-0.17473	-0.17459	-0.17503	-0.17552	-0.17492	-0.17565	-0.17608	-0.17656	-0.17736	-0.17627	-0.17724	-0.17779	-0.17783	-0.17802	-0.17778	-0.17734	-0.17715	-0.17809
1.75047	-0.17034	-0.17024	-0.17145	-0.17095	-0.1708	-0.17166	-0.17127	-0.17169	-0.17125	-0.17215	-0.17184	-0.17189	-0.17246	-0.17253	-0.1727	-0.1728	-0.17294	-0.17408	-0.17315	-0.17456	-0.17409	-0.17483	-0.17407	-0.17411	-0.17455	-0.1753	-0.1752	-0.1761	-0.17514	-0.17598	-0.17637	-0.17657	-0.17636	-0.17681	-0.17718	-0.17648	-0.1774	-0.17785	-0.17858	-0.17892	-0.17814	-0.17895	-0.1795	-0.17944	-0.17975	-0.17954	-0.1791	-0.1791	-0.17997
1.75023	-0.17215	-0.1721	-0.17343	-0.17281	-0.17269	-0.17352	-0.17306	-0.17335	-0.1731	-0.17405	-0.17385	-0.17375	-0.17432	-0.17441	-0.17447	-0.1748	-0.17485	-0.17585	-0.17498	-0.17637	-0.17587	-0.17676	-0.17581	-0.17599	-0.17634	-0.17722	-0.177	-0.17785	-0.17703	-0.17767	-0.17815	-0.17843	-0.17814	-0.1786	-0.17933	-0.17822	-0.17934	-0.1797	-0.18043	-0.18079	-0.17999	-0.18078	-0.18122	-0.18121	-0.1817	-0.18149	-0.18105	-0.18101	-0.18186
1.74999	-0.17423	-0.17399	-0.17547	-0.17474	-0.1747	-0.17525	-0.17478	-0.17519	-0.17508	-0.17594	-0.17576	-0.17568	-0.17613	-0.17625	-0.17622	-0.17668	-0.17651	-0.17782	-0.17696	-0.17805	-0.17778	-0.17879	-0.17779	-0.17784	-0.17819	-0.17897	-0.17909	-0.17958	-0.17873	-0.17952	-0.18001	-0.18025	-0.18013	-0.18037	-0.18133	-0.17987	-0.1812	-0.18172	-0.18245	-0.18282	-0.18211	-0.18263	-0.1831	-0.18321	-0.18356	-0.18366	-0.18305	-0.18298	-0.18391
1.74974	-0.17613	-0.17581	-0.17742	-0.17676	-0.17664	-0.17709	-0.17663	-0.17723	-0.177	-0.17787	-0.17775	-0.17781	-0.17822	-0.17804	-0.17809	-0.17861	-0.17852	-0.17967	-0.17871	-0.17978	-0.17966	-0.18081	-0.17984	-0.17972	-0.18025	-0.18089	-0.18096	-0.18144	-0.1807	-0.18144	-0.18201	-0.18217	-0.18202	-0.18224	-0.18331	-0.18175	-0.18308	-0.1836	-0.18437	-0.1846	-0.18418	-0.18461	-0.18511	-0.18512	-0.18545	-0.1857	-0.18518	-0.18504	-0.18586
1.7495	-0.17817	-0.17793	-0.17932	-0.17859	-0.1786	-0.17878	-0.17847	-0.17914	-0.17891	-0.17982	-0.17963	-0.17964	-0.18007	-0.17983	-0.18005	-0.18038	-0.18062	-0.18155	-0.18084	-0.18153	-0.18163	-0.18293	-0.18181	-0.18157	-0.18235	-0.18276	-0.18272	-0.18339	-0.18275	-0.18321	-0.18406	-0.18397	-0.18383	-0.18406	-0.18539	-0.18385	-0.18511	-0.18544	-0.18633	-0.18646	-0.18597	-0.18658	-0.18701	-0.18701	-0.18731	-0.18759	-0.18716	-0.18698	-0.18772
1.74926	-0.17986	-0.17962	-0.18101	-0.18042	-0.1806	-0.18065	-0.1804	-0.1808	-0.18066	-0.18147	-0.18137	-0.18138	-0.1818	-0.18161	-0.18189	-0.1822	-0.18255	-0.18308	-0.18259	-0.18323	-0.18354	-0.18491	-0.18357	-0.18339	-0.18422	-0.18459	-0.18451	-0.18513	-0.18458	-0.18505	-0.18603	-0.18585	-0.18564	-0.18582	-0.18741	-0.18581	-0.18698	-0.18728	-0.18798	-0.18814	-0.18785	-0.18847	-0.18874	-0.18888	-0.1893	-0.18945	-0.18896	-0.18879	-0.18946
1.74901	-0.1818	-0.18134	-0.18269	-0.18219	-0.18242	-0.18235	-0.18229	-0.18253	-0.18218	-0.18335	-0.18321	-0.18302	-0.18331	-0.18327	-0.18373	-0.18394	-0.18444	-0.18495	-0.18443	-0.18513	-0.18535	-0.18687	-0.18539	-0.18527	-0.1861	-0.1864	-0.1863	-0.18702	-0.18668	-0.18685	-0.18782	-0.1876	-0.1875	-0.18774	-0.18927	-0.18747	-0.18886	-0.18918	-0.18984	-0.18993	-0.1897	-0.1904	-0.19059	-0.19075	-0.19127	-0.19138	-0.19094	-0.1907	-0.1913
1.74877	-0.18394	-0.18344	-0.18466	-0.18435	-0.18446	-0.18443	-0.18446	-0.18459	-0.18432	-0.18554	-0.18515	-0.18515	-0.18522	-0.18535	-0.18573	-0.18603	-0.18665	-0.18695	-0.18658	-0.18714	-0.18762	-0.18892	-0.18743	-0.18728	-0.18815	-0.1884	-0.18829	-0.18901	-0.1889	-0.18896	-0.18992	-0.18966	-0.18961	-0.18996	-0.19142	-0.18962	-0.19085	-0.1913	-0.19168	-0.19202	-0.19184	-0.19271	-0.19268	-0.19276	-0.19336	-0.19323	-0.19309	-0.19285	-0.19329
1.74853	-0.18605	-0.18553	-0.18657	-0.18623	-0.18624	-0.18626	-0.18653	-0.18665	-0.18611	-0.18746	-0.18719	-0.18702	-0.18699	-0.18742	-0.18776	-0.18777	-0.18865	-0.18882	-0.18857	-0.18904	-0.18957	-0.19084	-0.1895	-0.18914	-0.19021	-0.19022	-0.19023	-0.19102	-0.19094	-0.19085	-0.19191	-0.19155	-0.19153	-0.19198	-0.19351	-0.19164	-0.19275	-0.1932	-0.19362	-0.19398	-0.19393	-0.19487	-0.19456	-0.19478	-0.19537	-0.19526	-0.19499	-0.1948	-0.19516
1.74828	-0.18821	-0.18757	-0.18869	-0.18817	-0.18828	-0.18819	-0.18871	-0.18895	-0.18808	-0.18937	-0.18918	-0.18903	-0.18911	-0.18949	-0.18976	-0.18997	-0.19091	-0.19086	-0.19068	-0.19117	-0.19161	-0.1927	-0.19171	-0.19125	-0.1923	-0.19237	-0.19227	-0.19306	-0.19291	-0.19286	-0.19386	-0.19368	-0.19355	-0.19393	-0.19555	-0.19381	-0.19478	-0.19527	-0.19563	-0.19595	-0.1958	-0.19699	-0.19655	-0.19704	-0.19743	-0.19744	-0.19707	-0.19689	-0.19725
1.74804	-0.1903	-0.18954	-0.19065	-0.19017	-0.19045	-0.19045	-0.19084	-0.19092	-0.19033	-0.19153	-0.19128	-0.19104	-0.19093	-0.19171	-0.19175	-0.19226	-0.19296	-0.19288	-0.19289	-0.19319	-0.19373	-0.19481	-0.19382	-0.19336	-0.19438	-0.1946	-0.19432	-0.19511	-0.19506	-0.19489	-0.19595	-0.19575	-0.19576	-0.19607	-0.19778	-0.19591	-0.19695	-0.19736	-0.19761	-0.1978	-0.19807	-0.1991	-0.19876	-0.19926	-0.19946	-0.19942	-0.19915	-0.19903	-0.19941
1.7478	-0.19243	-0.19154	-0.19257	-0.19207	-0.19263	-0.19272	-0.19307	-0.19291	-0.19235	-0.19361	-0.19322	-0.19308	-0.19297	-0.1938	-0.19357	-0.19438	-0.19508	-0.19489	-0.19479	-0.19524	-0.19587	-0.19672	-0.19612	-0.19551	-0.19661	-0.19679	-0.19632	-0.19718	-0.19717	-0.19694	-0.19805	-0.1977	-0.19791	-0.19822	-0.19992	-0.19806	-0.199	-0.19951	-0.19936	-0.19994	-0.20006	-0.20093	-0.20081	-0.20142	-0.20154	-0.20146	-0.20112	-0.20113	-0.20153
1.74755	-0.19435	-0.19362	-0.19452	-0.19402	-0.19475	-0.1948	-0.1953	-0.19499	-0.19454	-0.1958	-0.1952	-0.19522	-0.19496	-0.1958	-0.19561	-0.19642	-0.19719	-0.19701	-0.1969	-0.1973	-0.19803	-0.19864	-0.19815	-0.19766	-0.19866	-0.19881	-0.1983	-0.1993	-0.19934	-0.19887	-0.19997	-0.19993	-0.19989	-0.2003	-0.2019	-0.20028	-0.20095	-0.2017	-0.20142	-0.20196	-0.20222	-0.20305	-0.20287	-0.20369	-0.20373	-0.20354	-0.20335	-0.20313	-0.20359
1.74731	-0.19647	-0.19574	-0.19638	-0.19605	-0.19683	-0.19689	-0.19742	-0.19691	-0.19659	-0.1979	-0.19733	-0.19746	-0.19696	-0.19785	-0.19774	-0.19856	-0.19934	-0.19898	-0.19903	-0.19936	-0.19984	-0.20066	-0.20013	-0.19979	-0.20089	-0.20071	-0.20036	-0.20146	-0.20151	-0.20099	-0.20182	-0.20212	-0.20195	-0.2023	-0.20387	-0.20234	-0.20296	-0.20371	-0.20352	-0.2041	-0.20423	-0.2051	-0.20505	-0.20581	-0.20578	-0.20539	-0.20547	-0.20535	-0.20566
1.74707	-0.1987	-0.19777	-0.19849	-0.19818	-0.199	-0.19897	-0.19942	-0.19906	-0.19874	-0.19985	-0.19934	-0.19971	-0.19913	-0.20002	-0.19987	-0.20057	-0.20141	-0.20103	-0.20125	-0.20162	-0.20213	-0.20255	-0.20238	-0.20207	-0.20318	-0.20299	-0.20236	-0.20367	-0.20374	-0.2031	-0.20397	-0.20425	-0.20417	-0.20445	-0.20586	-0.20449	-0.20515	-0.20597	-0.20556	-0.20627	-0.20637	-0.20718	-0.20718	-0.20794	-0.20787	-0.20733	-0.2075	-0.20747	-0.2079
1.74683	-0.20082	-0.20004	-0.20045	-0.20005	-0.20113	-0.20116	-0.20142	-0.2012	-0.20102	-0.20199	-0.20142	-0.20194	-0.2012	-0.20223	-0.202	-0.20256	-0.20354	-0.20297	-0.20345	-0.20388	-0.20426	-0.20453	-0.2045	-0.20438	-0.20533	-0.20511	-0.20449	-0.20563	-0.20586	-0.20529	-0.20586	-0.20616	-0.20621	-0.20659	-0.20816	-0.20658	-0.2073	-0.20817	-0.2077	-0.2085	-0.2086	-0.20929	-0.20935	-0.21006	-0.20995	-0.2094	-0.20977	-0.20967	-0.21022
1.74658	-0.20262	-0.20206	-0.20234	-0.20187	-0.20297	-0.20297	-0.20332	-0.20312	-0.20313	-0.20393	-0.20316	-0.20398	-0.20299	-0.2043	-0.20387	-0.20457	-0.20562	-0.20509	-0.20549	-0.20586	-0.2061	-0.20641	-0.20643	-0.20618	-0.2073	-0.20705	-0.20663	-0.20747	-0.20771	-0.20743	-0.20789	-0.20792	-0.20816	-0.20858	-0.21023	-0.20855	-0.20927	-0.21018	-0.20957	-0.21047	-0.21045	-0.21133	-0.21148	-0.212	-0.21176	-0.21131	-0.21182	-0.21159	-0.21225
1.74634	-0.20451	-0.20415	-0.20426	-0.20375	-0.20508	-0.20481	-0.20537	-0.20504	-0.20506	-0.20582	-0.20515	-0.20621	-0.20508	-0.20651	-0.20587	-0.20662	-0.20772	-0.20715	-0.2075	-0.20778	-0.20817	-0.20841	-0.20852	-0.20833	-0.20945	-0.20902	-0.20867	-0.20952	-0.20962	-0.20963	-0.20992	-0.20992	-0.2104	-0.21062	-0.21213	-0.21063	-0.21142	-0.21218	-0.21167	-0.2125	-0.21262	-0.21329	-0.21368	-0.21382	-0.21368	-0.21335	-0.21395	-0.21357	-0.21427
1.7461	-0.20655	-0.20632	-0.20623	-0.20559	-0.20714	-0.20693	-0.20745	-0.20713	-0.20713	-0.20775	-0.2072	-0.20838	-0.20706	-0.2087	-0.20793	-0.2086	-0.20963	-0.20929	-0.20974	-0.20992	-0.21024	-0.21037	-0.21051	-0.21048	-0.21158	-0.2112	-0.21069	-0.21157	-0.21176	-0.21185	-0.21196	-0.21197	-0.21241	-0.21258	-0.21417	-0.21299	-0.21355	-0.21441	-0.2136	-0.21472	-0.21455	-0.21536	-0.21595	-0.21587	-0.2158	-0.21535	-0.21602	-0.21564	-0.21632
1.74586	-0.20863	-0.20852	-0.20827	-0.20765	-0.2094	-0.20883	-0.20941	-0.20916	-0.20923	-0.20985	-0.20912	-0.2105	-0.20918	-0.21083	-0.20999	-0.2107	-0.21175	-0.21144	-0.21193	-0.21194	-0.21226	-0.21226	-0.21247	-0.21259	-0.21374	-0.21322	-0.21271	-0.21368	-0.21395	-0.21387	-0.214	-0.21397	-0.21445	-0.21464	-0.21617	-0.21524	-0.21554	-0.21642	-0.21555	-0.21687	-0.21663	-0.21747	-0.21818	-0.21789	-0.21776	-0.21739	-0.21797	-0.21774	-0.21846
1.74561	-0.21069	-0.21071	-0.2104	-0.20982	-0.21151	-0.21079	-0.21141	-0.21107	-0.2114	-0.21197	-0.21127	-0.21256	-0.21125	-0.21285	-0.21189	-0.21271	-0.21384	-0.21357	-0.21405	-0.21394	-0.21447	-0.21428	-0.21433	-0.21467	-0.21578	-0.21525	-0.21469	-0.21577	-0.21586	-0.21593	-0.21614	-0.21591	-0.21667	-0.21675	-0.21835	-0.21755	-0.21775	-0.21852	-0.21748	-0.2191	-0.21868	-0.21952	-0.22037	-0.21996	-0.21981	-0.21958	-0.22021	-0.21987	-0.22056
1.74537	-0.21249	-0.21255	-0.21216	-0.21173	-0.21355	-0.21267	-0.21326	-0.21285	-0.21325	-0.21391	-0.21321	-0.21433	-0.21309	-0.21463	-0.21388	-0.21462	-0.21577	-0.21541	-0.21591	-0.21579	-0.21641	-0.21614	-0.21609	-0.2166	-0.21756	-0.21733	-0.21657	-0.21769	-0.21779	-0.21785	-0.21822	-0.21777	-0.21865	-0.21875	-0.22006	-0.21947	-0.2198	-0.22032	-0.21945	-0.22089	-0.22056	-0.22143	-0.22242	-0.2219	-0.2216	-0.22145	-0.22214	-0.22175	-0.22264
1.74513	-0.21435	-0.21452	-0.21395	-0.21358	-0.21549	-0.21443	-0.21519	-0.21482	-0.2151	-0.21585	-0.21496	-0.2162	-0.21495	-0.21639	-0.21573	-0.21663	-0.21773	-0.21741	-0.2177	-0.21761	-0.21833	-0.21795	-0.21785	-0.21842	-0.2195	-0.21914	-0.21846	-0.21968	-0.2198	-0.21964	-0.2201	-0.2198	-0.22056	-0.22069	-0.22194	-0.22138	-0.22182	-0.22223	-0.22133	-0.22307	-0.22267	-0.22337	-0.22439	-0.22378	-0.22357	-0.22313	-0.22415	-0.22366	-0.22455
1.74489	-0.21628	-0.21655	-0.21576	-0.21551	-0.2174	-0.21655	-0.21699	-0.21684	-0.21705	-0.21779	-0.21686	-0.21836	-0.21699	-0.21839	-0.21776	-0.21856	-0.21969	-0.2195	-0.21958	-0.21948	-0.22017	-0.21993	-0.21986	-0.22045	-0.2213	-0.22097	-0.22031	-0.22153	-0.22188	-0.22147	-0.22191	-0.22164	-0.22262	-0.22266	-0.2238	-0.22342	-0.22406	-0.22417	-0.22322	-0.22493	-0.22466	-0.22544	-0.22644	-0.22574	-0.22562	-0.22496	-0.2262	-0.22568	-0.22657
1.74465	-0.21821	-0.21841	-0.21751	-0.21729	-0.21934	-0.21847	-0.21883	-0.21876	-0.21896	-0.21979	-0.21888	-0.22033	-0.21889	-0.22021	-0.21991	-0.22044	-0.22172	-0.22145	-0.22157	-0.22129	-0.222	-0.22187	-0.22181	-0.22235	-0.22331	-0.22295	-0.22237	-0.22342	-0.22375	-0.22322	-0.22378	-0.22348	-0.22447	-0.22469	-0.22561	-0.22536	-0.22617	-0.22623	-0.22518	-0.22684	-0.22663	-0.22741	-0.22848	-0.22764	-0.22744	-0.22684	-0.22804	-0.22755	-0.2286
1.7444	-0.22025	-0.22044	-0.21948	-0.21943	-0.22124	-0.22047	-0.22062	-0.22071	-0.22102	-0.22177	-0.22083	-0.22225	-0.22085	-0.2223	-0.22203	-0.2224	-0.22375	-0.2234	-0.22345	-0.22335	-0.22397	-0.22373	-0.22369	-0.22436	-0.22532	-0.22485	-0.22437	-0.22529	-0.22574	-0.2251	-0.22567	-0.22555	-0.22657	-0.22668	-0.22753	-0.2273	-0.22815	-0.22832	-0.22719	-0.22863	-0.22856	-0.22914	-0.23058	-0.22949	-0.22933	-0.22861	-0.22993	-0.22967	-0.23046
1.74416	-0.22219	-0.22228	-0.22151	-0.22124	-0.22318	-0.22251	-0.22241	-0.22262	-0.22307	-0.22356	-0.22287	-0.22427	-0.22294	-0.2243	-0.22415	-0.22432	-0.22569	-0.22517	-0.22541	-0.22527	-0.2259	-0.2256	-0.22574	-0.2264	-0.22735	-0.22674	-0.22642	-0.22732	-0.22779	-0.22697	-0.22758	-0.2276	-0.22865	-0.2286	-0.22929	-0.22916	-0.22993	-0.23035	-0.22906	-0.2306	-0.23047	-0.231	-0.2325	-0.23136	-0.23123	-0.23039	-0.23183	-0.23164	-0.23233
1.74392	-0.22411	-0.22416	-0.22341	-0.22317	-0.22511	-0.22438	-0.22417	-0.22439	-0.22485	-0.22544	-0.22473	-0.22615	-0.22495	-0.22624	-0.2262	-0.2263	-0.22762	-0.22699	-0.22719	-0.22724	-0.22764	-0.22748	-0.2277	-0.22824	-0.22917	-0.22872	-0.22826	-0.22931	-0.22963	-0.22886	-0.22959	-0.22954	-0.23066	-0.23056	-0.23113	-0.23115	-0.2318	-0.23249	-0.2309	-0.23266	-0.23254	-0.23297	-0.23454	-0.2334	-0.23329	-0.2324	-0.23381	-0.23373	-0.23423
1.74368	-0.22588	-0.22592	-0.22529	-0.22515	-0.22685	-0.22613	-0.22592	-0.22624	-0.22676	-0.22712	-0.22664	-0.22807	-0.22695	-0.22794	-0.22825	-0.22817	-0.22957	-0.22895	-0.22893	-0.22917	-0.2295	-0.2293	-0.2296	-0.23026	-0.23113	-0.23048	-0.23013	-0.23117	-0.23161	-0.23076	-0.23154	-0.23146	-0.23259	-0.23222	-0.23272	-0.23303	-0.23371	-0.23443	-0.23278	-0.23449	-0.23435	-0.23485	-0.23632	-0.23516	-0.2352	-0.23429	-0.23555	-0.23566	-0.23606
1.74344	-0.22785	-0.22759	-0.22709	-0.22696	-0.22861	-0.22799	-0.22767	-0.22814	-0.22856	-0.22893	-0.22873	-0.22996	-0.22885	-0.22971	-0.23017	-0.22987	-0.23136	-0.23085	-0.23072	-0.231	-0.23128	-0.23121	-0.2315	-0.2321	-0.23295	-0.2323	-0.23199	-0.23324	-0.23346	-0.23265	-0.2333	-0.23344	-0.23454	-0.23407	-0.23445	-0.23481	-0.2358	-0.23634	-0.23479	-0.23632	-0.23619	-0.23675	-0.23814	-0.23684	-0.23707	-0.23612	-0.23724	-0.23756	-0.23785
1.7432	-0.22966	-0.22933	-0.22891	-0.2288	-0.23056	-0.22993	-0.22951	-0.23002	-0.23046	-0.23071	-0.23059	-0.23186	-0.23091	-0.23158	-0.23188	-0.23168	-0.23325	-0.23284	-0.23252	-0.23281	-0.23297	-0.23321	-0.23333	-0.23398	-0.2348	-0.23408	-0.23379	-0.23508	-0.23538	-0.2345	-0.23508	-0.23534	-0.23654	-0.2359	-0.23643	-0.23665	-0.23779	-0.23819	-0.23667	-0.23824	-0.23818	-0.23877	-0.23998	-0.23869	-0.23907	-0.23807	-0.23914	-0.23939	-0.23971
1.74295	-0.2314	-0.23109	-0.2307	-0.23063	-0.23245	-0.2319	-0.23119	-0.23175	-0.23202	-0.23231	-0.23242	-0.2336	-0.23268	-0.23339	-0.23369	-0.23349	-0.23506	-0.23461	-0.23418	-0.23475	-0.23471	-0.23507	-0.23498	-0.23578	-0.23656	-0.23582	-0.23572	-0.23694	-0.23711	-0.23633	-0.23693	-0.23719	-0.23825	-0.238	-0.23824	-0.23828	-0.23954	-0.24004	-0.23853	-0.24001	-0.24009	-0.24045	-0.24163	-0.24055	-0.24086	-0.23996	-0.24079	-0.2412	-0.24143
1.74271	-0.23309	-0.23299	-0.23254	-0.23247	-0.23419	-0.2338	-0.2329	-0.23326	-0.23377	-0.234	-0.23417	-0.2354	-0.23464	-0.23518	-0.23555	-0.23535	-0.23669	-0.23648	-0.23599	-0.23659	-0.23662	-0.23682	-0.23672	-0.23767	-0.23823	-0.23763	-0.23741	-0.23875	-0.23897	-0.23818	-0.23854	-0.23904	-0.23998	-0.23971	-0.23985	-0.24005	-0.24119	-0.24176	-0.24037	-0.24185	-0.24181	-0.24221	-0.24323	-0.24239	-0.24257	-0.24183	-0.24245	-0.24283	-0.24309
1.74247	-0.23481	-0.2348	-0.23418	-0.23424	-0.23596	-0.23555	-0.23449	-0.2349	-0.23544	-0.23561	-0.23584	-0.23698	-0.23645	-0.23694	-0.23737	-0.23716	-0.23828	-0.23825	-0.23758	-0.23827	-0.23845	-0.23856	-0.23832	-0.23948	-0.2398	-0.2392	-0.23924	-0.24037	-0.24069	-0.23995	-0.24017	-0.24091	-0.24165	-0.24164	-0.24162	-0.24176	-0.24282	-0.24328	-0.24237	-0.24362	-0.24356	-0.24365	-0.24476	-0.24401	-0.24438	-0.24368	-0.24412	-0.24465	-0.24478
1.74223	-0.23638	-0.2366	-0.23605	-0.23601	-0.23763	-0.23716	-0.23619	-0.23673	-0.23725	-0.23734	-0.23731	-0.23878	-0.23824	-0.23848	-0.23905	-0.23904	-0.23998	-0.23992	-0.23936	-0.23984	-0.24023	-0.24044	-0.24001	-0.24113	-0.2413	-0.24091	-0.24105	-0.24214	-0.24242	-0.24174	-0.24193	-0.24258	-0.24349	-0.24334	-0.24327	-0.24357	-0.24447	-0.24492	-0.24413	-0.24526	-0.24529	-0.24527	-0.24617	-0.24565	-0.2461	-0.24545	-0.24582	-0.24638	-0.24655
1.74199	-0.23789	-0.23838	-0.23775	-0.23781	-0.2392	-0.23882	-0.23784	-0.23828	-0.239	-0.23897	-0.23906	-0.24033	-0.24001	-0.24013	-0.24055	-0.24063	-0.24166	-0.24168	-0.24089	-0.24143	-0.24176	-0.24201	-0.24173	-0.24271	-0.24286	-0.24255	-0.2427	-0.24371	-0.24407	-0.24339	-0.24344	-0.24447	-0.24514	-0.24488	-0.24504	-0.24524	-0.24618	-0.24638	-0.24585	-0.24692	-0.24697	-0.2467	-0.2477	-0.24733	-0.24788	-0.2472	-0.24755	-0.24825	-0.24818
1.74175	-0.23928	-0.2399	-0.23921	-0.23922	-0.24067	-0.24028	-0.23949	-0.23974	-0.24057	-0.24047	-0.24071	-0.24191	-0.24156	-0.24172	-0.24218	-0.2424	-0.2433	-0.24321	-0.2425	-0.24304	-0.24335	-0.24352	-0.24357	-0.24427	-0.24466	-0.24401	-0.24437	-0.24539	-0.24548	-0.24495	-0.24507	-0.24613	-0.24665	-0.2463	-0.24672	-0.24684	-0.24783	-0.24777	-0.24741	-0.24849	-0.24861	-0.2482	-0.24919	-0.24879	-0.24955	-0.24884	-0.24911	-0.24989	-0.24985
1.74151	-0.24067	-0.24144	-0.2408	-0.24074	-0.24227	-0.24181	-0.24089	-0.24143	-0.24203	-0.24192	-0.24234	-0.24337	-0.24312	-0.24316	-0.24392	-0.2439	-0.24487	-0.24466	-0.24405	-0.24457	-0.24492	-0.24503	-0.24526	-0.24591	-0.24627	-0.24561	-0.24581	-0.2469	-0.24721	-0.24648	-0.24665	-0.24767	-0.2482	-0.24792	-0.24823	-0.24839	-0.24939	-0.24929	-0.24922	-0.2499	-0.25038	-0.24986	-0.2506	-0.25031	-0.25118	-0.25044	-0.25068	-0.25147	-0.25145
1.74127	-0.24213	-0.24313	-0.24241	-0.24238	-0.24377	-0.24351	-0.24238	-0.24293	-0.24352	-0.2435	-0.24404	-0.24488	-0.24487	-0.24465	-0.24546	-0.24544	-0.2466	-0.24625	-0.24578	-0.24614	-0.24649	-0.24661	-0.24678	-0.24757	-0.24794	-0.24719	-0.24747	-0.2485	-0.24879	-0.24819	-0.2481	-0.24933	-0.24965	-0.24936	-0.24973	-0.25009	-0.25104	-0.25093	-0.25093	-0.25147	-0.25208	-0.25152	-0.25217	-0.25198	-0.25281	-0.25223	-0.25229	-0.25329	-0.25315
1.74103	-0.24373	-0.24459	-0.24407	-0.24384	-0.2451	-0.24509	-0.24386	-0.2444	-0.24511	-0.24519	-0.24558	-0.24642	-0.24628	-0.24615	-0.24696	-0.24689	-0.24811	-0.2477	-0.24727	-0.2475	-0.24815	-0.24815	-0.24837	-0.24912	-0.24955	-0.24883	-0.24916	-0.24993	-0.25029	-0.24984	-0.24971	-0.2508	-0.25117	-0.25096	-0.25135	-0.25164	-0.25277	-0.25252	-0.25252	-0.25321	-0.25359	-0.2532	-0.25367	-0.25351	-0.25452	-0.25382	-0.25393	-0.25492	-0.25455
1.74079	-0.24526	-0.24603	-0.24569	-0.24541	-0.24646	-0.24655	-0.24531	-0.24601	-0.24671	-0.24672	-0.24706	-0.24793	-0.24793	-0.2477	-0.24849	-0.24821	-0.24952	-0.24926	-0.24891	-0.24895	-0.24971	-0.24967	-0.24997	-0.25067	-0.25108	-0.25029	-0.25079	-0.25146	-0.25177	-0.25133	-0.25131	-0.25239	-0.25263	-0.25253	-0.25283	-0.2533	-0.25422	-0.25422	-0.25424	-0.25485	-0.25524	-0.25471	-0.25518	-0.25534	-0.25608	-0.25557	-0.25543	-0.25644	-0.25616
1.74054	-0.24666	-0.24741	-0.24701	-0.24695	-0.24769	-0.24804	-0.24694	-0.24752	-0.24807	-0.24826	-0.24865	-0.2492	-0.24932	-0.24905	-0.24993	-0.24942	-0.25118	-0.25054	-0.25027	-0.25027	-0.2512	-0.25113	-0.25146	-0.25207	-0.25266	-0.25179	-0.25214	-0.25305	-0.25345	-0.25286	-0.25273	-0.25399	-0.25401	-0.25409	-0.25429	-0.25503	-0.25556	-0.25561	-0.25578	-0.25632	-0.2568	-0.25628	-0.25663	-0.25679	-0.25753	-0.25709	-0.25695	-0.25784	-0.2577
1.7403	-0.24804	-0.24901	-0.24842	-0.24852	-0.24904	-0.24934	-0.24837	-0.24892	-0.24964	-0.24977	-0.25003	-0.25045	-0.25063	-0.25052	-0.25131	-0.25075	-0.2526	-0.25184	-0.25178	-0.25168	-0.25286	-0.25262	-0.25283	-0.25349	-0.25393	-0.25317	-0.2534	-0.25455	-0.25493	-0.25429	-0.25419	-0.25556	-0.25551	-0.25564	-0.25582	-0.25669	-0.25706	-0.25704	-0.25722	-0.25794	-0.25831	-0.25784	-0.25811	-0.25825	-0.25909	-0.25868	-0.25846	-0.25937	-0.25911
1.74006	-0.2494	-0.25032	-0.24982	-0.24998	-0.25039	-0.2509	-0.2499	-0.2504	-0.25113	-0.25115	-0.25156	-0.25186	-0.25195	-0.25187	-0.25291	-0.25232	-0.25411	-0.25317	-0.25321	-0.25336	-0.25419	-0.25408	-0.25423	-0.25491	-0.25519	-0.25463	-0.25485	-0.25598	-0.25636	-0.25581	-0.25564	-0.25726	-0.25715	-0.25724	-0.25737	-0.25808	-0.25863	-0.25849	-0.2588	-0.25956	-0.25992	-0.25934	-0.25955	-0.25984	-0.26069	-0.2604	-0.25996	-0.26097	-0.26071
1.73982	-0.25107	-0.25164	-0.25141	-0.25154	-0.25164	-0.25242	-0.25136	-0.25215	-0.25264	-0.2528	-0.25301	-0.25329	-0.25336	-0.25349	-0.2544	-0.25382	-0.25569	-0.25483	-0.25484	-0.25493	-0.25572	-0.25559	-0.25589	-0.25638	-0.25672	-0.25617	-0.25657	-0.25765	-0.25798	-0.25734	-0.25707	-0.25868	-0.25871	-0.25886	-0.25903	-0.25962	-0.26017	-0.26002	-0.2605	-0.26132	-0.26158	-0.26093	-0.2612	-0.26155	-0.26239	-0.2621	-0.26171	-0.26271	-0.26244
1.73958	-0.25254	-0.2534	-0.25321	-0.25337	-0.25343	-0.25415	-0.25328	-0.25414	-0.25438	-0.2545	-0.25463	-0.25488	-0.25515	-0.25531	-0.25605	-0.25567	-0.25733	-0.25648	-0.25652	-0.25662	-0.25752	-0.25722	-0.25774	-0.25794	-0.25852	-0.25785	-0.25831	-0.25939	-0.25966	-0.25912	-0.25889	-0.26052	-0.26031	-0.2606	-0.26091	-0.26156	-0.26192	-0.26183	-0.26229	-0.26304	-0.26322	-0.26281	-0.26299	-0.26333	-0.26413	-0.26378	-0.2635	-0.26446	-0.26418
1.73934	-0.25411	-0.25472	-0.25479	-0.25478	-0.25485	-0.25569	-0.25495	-0.25591	-0.25595	-0.25596	-0.25611	-0.25621	-0.25667	-0.25673	-0.25743	-0.25714	-0.25875	-0.25802	-0.25815	-0.25821	-0.25895	-0.25871	-0.25919	-0.25924	-0.25993	-0.25945	-0.2599	-0.26103	-0.261	-0.26063	-0.26026	-0.26216	-0.26183	-0.2622	-0.26268	-0.26312	-0.26353	-0.2635	-0.26395	-0.2646	-0.26468	-0.26438	-0.26454	-0.26514	-0.26579	-0.26554	-0.26512	-0.26603	-0.26575
1.7391	-0.25577	-0.25615	-0.25628	-0.25633	-0.25658	-0.25741	-0.25666	-0.25755	-0.25786	-0.2575	-0.25756	-0.2577	-0.25824	-0.25825	-0.25889	-0.25894	-0.26033	-0.25957	-0.25979	-0.25989	-0.26058	-0.26024	-0.26068	-0.26095	-0.26149	-0.26111	-0.26166	-0.26262	-0.2625	-0.26233	-0.26194	-0.26392	-0.26344	-0.26383	-0.26423	-0.26474	-0.26521	-0.26526	-0.26562	-0.26617	-0.26629	-0.26598	-0.26626	-0.26701	-0.26765	-0.26727	-0.26693	-0.26771	-0.26759
1.73886	-0.25738	-0.25749	-0.2577	-0.25782	-0.25813	-0.25911	-0.25816	-0.25893	-0.25945	-0.25908	-0.25922	-0.25919	-0.25972	-0.2598	-0.26041	-0.26042	-0.26171	-0.26113	-0.26153	-0.26148	-0.26225	-0.26169	-0.26219	-0.26254	-0.26293	-0.2627	-0.26321	-0.26409	-0.26413	-0.26389	-0.26362	-0.26541	-0.26513	-0.26547	-0.26577	-0.26644	-0.26694	-0.26689	-0.26734	-0.26768	-0.26797	-0.26752	-0.2679	-0.26879	-0.26931	-0.26885	-0.2686	-0.2694	-0.26945
1.73862	-0.25901	-0.25903	-0.25917	-0.25934	-0.25989	-0.26054	-0.2599	-0.26057	-0.26109	-0.2605	-0.26081	-0.26086	-0.26121	-0.26132	-0.26191	-0.26187	-0.26344	-0.26276	-0.26317	-0.26317	-0.26387	-0.26334	-0.26373	-0.26419	-0.26458	-0.26434	-0.26489	-0.26561	-0.26563	-0.26556	-0.26514	-0.26706	-0.2668	-0.26704	-0.26739	-0.2681	-0.26846	-0.26842	-0.26919	-0.26953	-0.26963	-0.26916	-0.26957	-0.27068	-0.2709	-0.27066	-0.27041	-0.27092	-0.27122
1.73838	-0.26035	-0.26052	-0.26087	-0.26095	-0.26145	-0.26194	-0.26147	-0.26213	-0.26264	-0.26217	-0.26246	-0.26264	-0.26278	-0.26272	-0.26363	-0.26335	-0.26495	-0.26444	-0.26482	-0.26492	-0.2654	-0.265	-0.2651	-0.26571	-0.26631	-0.26611	-0.26663	-0.26727	-0.26742	-0.26727	-0.26681	-0.26858	-0.2684	-0.26855	-0.26924	-0.26972	-0.27016	-0.2702	-0.27099	-0.27117	-0.2714	-0.27087	-0.27134	-0.27244	-0.27248	-0.27247	-0.27226	-0.27261	-0.27287
1.73814	-0.26188	-0.26192	-0.26235	-0.26258	-0.26298	-0.26345	-0.26301	-0.2637	-0.26427	-0.26361	-0.26406	-0.26426	-0.26428	-0.26421	-0.26512	-0.26474	-0.26638	-0.26593	-0.26649	-0.26674	-0.26704	-0.26665	-0.26669	-0.2672	-0.26785	-0.26766	-0.2683	-0.26883	-0.26894	-0.26906	-0.26843	-0.27012	-0.27004	-0.27022	-0.27084	-0.27146	-0.27174	-0.27188	-0.27257	-0.27279	-0.27303	-0.27267	-0.27299	-0.2741	-0.27401	-0.27409	-0.2738	-0.27436	-0.27468
1.7379	-0.26356	-0.26354	-0.26406	-0.26424	-0.26457	-0.26502	-0.26465	-0.26541	-0.26588	-0.26509	-0.26559	-0.26598	-0.26588	-0.26615	-0.26669	-0.26641	-0.26787	-0.2676	-0.26827	-0.26852	-0.26886	-0.26838	-0.26855	-0.26896	-0.26963	-0.26953	-0.27001	-0.27048	-0.27051	-0.27085	-0.27017	-0.2718	-0.2718	-0.27207	-0.27261	-0.27321	-0.27355	-0.27374	-0.27438	-0.27456	-0.27493	-0.27453	-0.27462	-0.27595	-0.27565	-0.27585	-0.27555	-0.27601	-0.27665
1.73766	-0.26501	-0.26506	-0.26563	-0.26569	-0.26612	-0.26649	-0.26627	-0.26701	-0.26747	-0.26674	-0.26722	-0.2676	-0.26737	-0.26777	-0.26832	-0.26818	-0.26941	-0.26922	-0.27018	-0.27022	-0.27038	-0.27004	-0.27012	-0.2705	-0.27104	-0.2711	-0.27162	-0.27192	-0.27221	-0.2726	-0.27187	-0.27341	-0.2734	-0.27373	-0.27444	-0.27495	-0.2753	-0.27539	-0.27613	-0.27625	-0.2766	-0.27643	-0.27638	-0.2779	-0.27754	-0.27759	-0.27724	-0.27774	-0.27854
1.73742	-0.26664	-0.26674	-0.26724	-0.2674	-0.26792	-0.26792	-0.268	-0.26871	-0.26904	-0.26841	-0.26884	-0.26931	-0.26887	-0.26957	-0.26981	-0.26993	-0.27114	-0.27106	-0.27192	-0.27189	-0.27207	-0.27172	-0.27187	-0.27199	-0.27271	-0.27296	-0.27336	-0.27371	-0.27389	-0.27444	-0.2737	-0.27501	-0.27519	-0.27536	-0.27609	-0.27669	-0.27711	-0.27703	-0.27783	-0.2779	-0.27842	-0.27829	-0.27831	-0.2796	-0.27932	-0.27935	-0.27908	-0.27948	-0.28052
1.73718	-0.26827	-0.26832	-0.26891	-0.26906	-0.26979	-0.2696	-0.26979	-0.27027	-0.2707	-0.27011	-0.27062	-0.27093	-0.27057	-0.27134	-0.27148	-0.27161	-0.27258	-0.27268	-0.27362	-0.27365	-0.27385	-0.27345	-0.27353	-0.27373	-0.27444	-0.27479	-0.27486	-0.27542	-0.27555	-0.27622	-0.27554	-0.27675	-0.27675	-0.27706	-0.2778	-0.27845	-0.27893	-0.27879	-0.27965	-0.27969	-0.28028	-0.28007	-0.28031	-0.28127	-0.28111	-0.28099	-0.28095	-0.28117	-0.28244
1.73694	-0.26985	-0.26976	-0.27061	-0.27079	-0.2714	-0.27118	-0.27142	-0.27194	-0.27243	-0.27181	-0.27225	-0.27249	-0.27218	-0.27301	-0.27324	-0.27327	-0.27412	-0.27447	-0.27544	-0.27542	-0.27564	-0.27502	-0.27519	-0.27525	-0.2761	-0.27646	-0.27666	-0.2769	-0.27722	-0.27796	-0.27737	-0.27844	-0.27829	-0.2788	-0.27948	-0.28029	-0.28058	-0.28057	-0.28131	-0.28144	-0.28195	-0.282	-0.28215	-0.28301	-0.28283	-0.28259	-0.28269	-0.28305	-0.28431
1.7367	-0.27145	-0.27141	-0.2724	-0.27266	-0.27339	-0.27295	-0.27312	-0.27364	-0.27427	-0.27376	-0.27413	-0.27421	-0.27389	-0.27489	-0.27508	-0.27514	-0.27608	-0.27627	-0.27716	-0.27721	-0.2775	-0.2769	-0.27692	-0.27705	-0.27797	-0.2784	-0.27843	-0.27856	-0.27902	-0.27964	-0.27922	-0.28025	-0.28007	-0.28072	-0.28134	-0.28228	-0.28234	-0.28239	-0.28322	-0.28333	-0.28396	-0.28409	-0.28409	-0.2847	-0.28458	-0.28446	-0.28459	-0.28498	-0.28635
1.73646	-0.27297	-0.27296	-0.27397	-0.27425	-0.27506	-0.27443	-0.27488	-0.27525	-0.27588	-0.27543	-0.27592	-0.27605	-0.27551	-0.27659	-0.27675	-0.27703	-0.2779	-0.27808	-0.27906	-0.27906	-0.27928	-0.27878	-0.27872	-0.27885	-0.27963	-0.28037	-0.2801	-0.28031	-0.28063	-0.28125	-0.28113	-0.28195	-0.2819	-0.28245	-0.28307	-0.28393	-0.28417	-0.2843	-0.28503	-0.28516	-0.28573	-0.28598	-0.28596	-0.2864	-0.28636	-0.28621	-0.28635	-0.28682	-0.28817
1.73623	-0.27464	-0.2745	-0.2757	-0.27587	-0.27695	-0.27619	-0.2767	-0.27711	-0.27743	-0.27714	-0.27756	-0.27779	-0.27715	-0.27836	-0.2788	-0.27887	-0.27983	-0.27986	-0.28094	-0.28101	-0.28116	-0.28059	-0.28052	-0.2806	-0.28154	-0.2822	-0.28194	-0.28204	-0.28264	-0.28305	-0.28307	-0.28374	-0.28371	-0.28429	-0.28479	-0.28574	-0.28605	-0.28621	-0.28695	-0.28695	-0.2876	-0.28798	-0.2879	-0.2882	-0.28823	-0.28801	-0.28808	-0.28864	-0.29012
1.73599	-0.27641	-0.27617	-0.27749	-0.27762	-0.27873	-0.27807	-0.27846	-0.27906	-0.27933	-0.27906	-0.27955	-0.27969	-0.27906	-0.2803	-0.28063	-0.28075	-0.28172	-0.28175	-0.28284	-0.28291	-0.28307	-0.28266	-0.28251	-0.28239	-0.28361	-0.28397	-0.28384	-0.28384	-0.2847	-0.28493	-0.28503	-0.28574	-0.28572	-0.28622	-0.28678	-0.28769	-0.28804	-0.28829	-0.28886	-0.28901	-0.2895	-0.29026	-0.28996	-0.29014	-0.29019	-0.28986	-0.29013	-0.29051	-0.29207
1.73575	-0.27821	-0.27779	-0.27928	-0.27947	-0.2806	-0.28008	-0.2803	-0.28108	-0.28121	-0.28086	-0.28145	-0.28159	-0.28104	-0.28231	-0.28265	-0.28272	-0.28355	-0.28381	-0.28485	-0.2848	-0.28497	-0.28475	-0.28457	-0.28436	-0.28557	-0.2861	-0.28582	-0.28565	-0.28671	-0.2868	-0.28697	-0.28768	-0.28782	-0.28819	-0.28878	-0.28958	-0.29002	-0.29029	-0.29094	-0.29088	-0.29147	-0.29223	-0.29192	-0.29221	-0.29224	-0.29192	-0.29199	-0.2924	-0.2941
1.73551	-0.2801	-0.27968	-0.28108	-0.28134	-0.28247	-0.28194	-0.28221	-0.28309	-0.28326	-0.28271	-0.28341	-0.2835	-0.28307	-0.28426	-0.28475	-0.28482	-0.2855	-0.28575	-0.28689	-0.28688	-0.28707	-0.28688	-0.28667	-0.28646	-0.28778	-0.28815	-0.28791	-0.28766	-0.28874	-0.28898	-0.2892	-0.28998	-0.28995	-0.2903	-0.2909	-0.29147	-0.29197	-0.2925	-0.29293	-0.29293	-0.29365	-0.29427	-0.29401	-0.29421	-0.29435	-0.29394	-0.29397	-0.29431	-0.29612
1.73527	-0.28201	-0.28152	-0.28302	-0.28331	-0.28443	-0.284	-0.28424	-0.28498	-0.28548	-0.28471	-0.28547	-0.28537	-0.28523	-0.28636	-0.28681	-0.28686	-0.28743	-0.28782	-0.28882	-0.28908	-0.28893	-0.28891	-0.28882	-0.28848	-0.28975	-0.29026	-0.28995	-0.28973	-0.29081	-0.2911	-0.29154	-0.29212	-0.29211	-0.29226	-0.29285	-0.29352	-0.29404	-0.29451	-0.29488	-0.29486	-0.29566	-0.29632	-0.29596	-0.29621	-0.29643	-0.29593	-0.29587	-0.29628	-0.2981
1.73503	-0.28367	-0.2833	-0.28489	-0.28495	-0.2863	-0.28597	-0.28621	-0.28682	-0.28736	-0.28649	-0.28752	-0.2874	-0.28716	-0.28841	-0.2887	-0.28874	-0.28943	-0.28989	-0.29079	-0.29114	-0.2911	-0.29108	-0.29084	-0.29044	-0.29185	-0.29245	-0.29196	-0.29186	-0.29283	-0.29327	-0.29359	-0.29411	-0.2942	-0.29428	-0.29456	-0.29554	-0.2959	-0.2965	-0.29689	-0.29705	-0.29769	-0.29861	-0.29812	-0.29818	-0.29844	-0.29803	-0.29787	-0.29826	-0.30007
1.73479	-0.28568	-0.28518	-0.28676	-0.28693	-0.28825	-0.28801	-0.28831	-0.28875	-0.28947	-0.2885	-0.28963	-0.28954	-0.28916	-0.29053	-0.29083	-0.29093	-0.29141	-0.29205	-0.29286	-0.29341	-0.29309	-0.2933	-0.29308	-0.29269	-0.29385	-0.29434	-0.29389	-0.29399	-0.29507	-0.29531	-0.29569	-0.29642	-0.29623	-0.29646	-0.29678	-0.29761	-0.29806	-0.29876	-0.2991	-0.29916	-0.29996	-0.30077	-0.30031	-0.3003	-0.30058	-0.30025	-0.29977	-0.30029	-0.30213
1.73455	-0.28778	-0.28716	-0.28882	-0.28896	-0.29035	-0.2901	-0.29044	-0.29096	-0.29161	-0.29068	-0.29193	-0.29171	-0.29131	-0.29264	-0.29307	-0.29328	-0.29365	-0.29429	-0.29517	-0.2956	-0.29541	-0.29559	-0.29529	-0.29499	-0.29612	-0.29645	-0.29605	-0.29622	-0.2972	-0.29735	-0.29809	-0.2987	-0.29845	-0.29862	-0.29894	-0.29958	-0.30025	-0.30077	-0.30139	-0.30126	-0.30209	-0.3029	-0.30222	-0.30216	-0.30262	-0.30229	-0.30163	-0.30227	-0.30417
1.73431	-0.28984	-0.28919	-0.29098	-0.29102	-0.29228	-0.29209	-0.29251	-0.29308	-0.2938	-0.29288	-0.2942	-0.294	-0.29347	-0.29486	-0.29508	-0.29562	-0.29592	-0.29656	-0.29727	-0.29783	-0.29772	-0.29795	-0.29761	-0.29733	-0.2983	-0.29873	-0.29817	-0.29852	-0.29942	-0.29958	-0.30043	-0.30091	-0.30074	-0.30107	-0.30124	-0.30187	-0.30253	-0.30288	-0.30361	-0.3034	-0.30439	-0.3051	-0.30445	-0.3044	-0.30472	-0.30437	-0.30373	-0.30433	-0.30607
1.73407	-0.2917	-0.2914	-0.29308	-0.29309	-0.29442	-0.29427	-0.29474	-0.29517	-0.29599	-0.29516	-0.29634	-0.29617	-0.2956	-0.29725	-0.29731	-0.29789	-0.29825	-0.29902	-0.29955	-0.30008	-0.29994	-0.30026	-0.29986	-0.29962	-0.3007	-0.30093	-0.30035	-0.30061	-0.30166	-0.30176	-0.3026	-0.3031	-0.303	-0.30318	-0.30342	-0.30405	-0.30463	-0.30498	-0.30566	-0.30555	-0.30652	-0.30715	-0.30655	-0.30656	-0.30676	-0.30651	-0.30587	-0.30625	-0.30802
1.73384	-0.2936	-0.2936	-0.295	-0.29504	-0.29632	-0.29617	-0.29664	-0.29717	-0.2981	-0.29736	-0.29848	-0.29833	-0.29779	-0.29932	-0.29956	-0.30007	-0.30036	-0.30102	-0.30173	-0.30227	-0.30211	-0.30238	-0.30206	-0.3018	-0.30293	-0.30303	-0.3025	-0.30283	-0.30372	-0.30375	-0.30483	-0.30516	-0.30513	-0.3053	-0.30547	-0.30615	-0.30664	-0.30704	-0.30778	-0.30765	-0.30862	-0.309	-0.30852	-0.30851	-0.30869	-0.30855	-0.3078	-0.30839	-0.30988
1.7336	-0.29567	-0.29569	-0.297	-0.29724	-0.29822	-0.29818	-0.29867	-0.29932	-0.30046	-0.2997	-0.30073	-0.30062	-0.30023	-0.30159	-0.30178	-0.30252	-0.30258	-0.30336	-0.30394	-0.30449	-0.3044	-0.3047	-0.30458	-0.30407	-0.30512	-0.30523	-0.30467	-0.30505	-0.3061	-0.30596	-0.30701	-0.30725	-0.30745	-0.3074	-0.30745	-0.30845	-0.30884	-0.3092	-0.30984	-0.30983	-0.31056	-0.31106	-0.3104	-0.31037	-0.31076	-0.31074	-0.30987	-0.31042	-0.31193
1.73336	-0.29783	-0.29789	-0.29921	-0.29931	-0.30027	-0.30043	-0.30095	-0.30161	-0.30284	-0.30225	-0.30318	-0.303	-0.30274	-0.30391	-0.30411	-0.30486	-0.30496	-0.30575	-0.30604	-0.30678	-0.30665	-0.30705	-0.30693	-0.30655	-0.30747	-0.3075	-0.3069	-0.30739	-0.30828	-0.30821	-0.30931	-0.30952	-0.30991	-0.30945	-0.30986	-0.31052	-0.31101	-0.31137	-0.31205	-0.31204	-0.3127	-0.31316	-0.3125	-0.3124	-0.31296	-0.31296	-0.31206	-0.31262	-0.31402
1.73312	-0.29994	-0.29998	-0.30147	-0.30138	-0.30229	-0.30256	-0.30296	-0.30368	-0.30518	-0.30466	-0.30549	-0.30548	-0.30514	-0.30621	-0.30647	-0.3073	-0.30731	-0.30813	-0.30841	-0.30922	-0.30911	-0.30934	-0.30943	-0.30889	-0.30991	-0.30992	-0.30918	-0.30968	-0.31051	-0.31061	-0.31153	-0.31172	-0.31219	-0.31154	-0.31193	-0.31263	-0.31317	-0.31354	-0.31402	-0.31412	-0.31478	-0.31539	-0.31464	-0.31448	-0.31494	-0.31512	-0.31414	-0.31467	-0.316
1.73288	-0.30216	-0.30238	-0.30354	-0.30358	-0.30439	-0.30479	-0.30499	-0.30575	-0.30738	-0.30709	-0.30813	-0.308	-0.30771	-0.30866	-0.30895	-0.30967	-0.30974	-0.31055	-0.3108	-0.31152	-0.31171	-0.31159	-0.31212	-0.31137	-0.31247	-0.31226	-0.31151	-0.312	-0.31283	-0.31294	-0.31384	-0.31409	-0.31452	-0.31377	-0.31425	-0.31481	-0.31531	-0.31564	-0.31611	-0.3164	-0.31704	-0.3174	-0.3168	-0.31654	-0.31722	-0.31731	-0.31625	-0.31667	-0.31796
1.73264	-0.30441	-0.30472	-0.30584	-0.30572	-0.30648	-0.30711	-0.30744	-0.30809	-0.30963	-0.30956	-0.31048	-0.31055	-0.31035	-0.31135	-0.31149	-0.31219	-0.31237	-0.31308	-0.31328	-0.31406	-0.31419	-0.31409	-0.31466	-0.31399	-0.315	-0.31465	-0.31389	-0.31453	-0.3151	-0.31524	-0.3163	-0.31642	-0.31686	-0.31635	-0.31626	-0.31716	-0.31755	-0.31785	-0.31837	-0.31854	-0.31913	-0.31956	-0.31902	-0.31873	-0.31928	-0.31939	-0.31834	-0.31877	-0.32005
1.73241	-0.30667	-0.30718	-0.30837	-0.30822	-0.30866	-0.30963	-0.3098	-0.31052	-0.31195	-0.31217	-0.31294	-0.31318	-0.31313	-0.31394	-0.31409	-0.31458	-0.31495	-0.31564	-0.31582	-0.31661	-0.31676	-0.31644	-0.31699	-0.31671	-0.31741	-0.3172	-0.31635	-0.31703	-0.31753	-0.31781	-0.31868	-0.31885	-0.31913	-0.31877	-0.31851	-0.31967	-0.31997	-0.32016	-0.32064	-0.32093	-0.32144	-0.32184	-0.32131	-0.321	-0.32132	-0.32157	-0.32065	-0.32086	-0.32197
1.73217	-0.30922	-0.30985	-0.31103	-0.31074	-0.31083	-0.31217	-0.31235	-0.31289	-0.3145	-0.31469	-0.31552	-0.31573	-0.31601	-0.31665	-0.31672	-0.31732	-0.31775	-0.31824	-0.31852	-0.31929	-0.31961	-0.31908	-0.31947	-0.31941	-0.32012	-0.31983	-0.31908	-0.31976	-0.32009	-0.32051	-0.32125	-0.32137	-0.32156	-0.32119	-0.32088	-0.32189	-0.32221	-0.32254	-0.32309	-0.32351	-0.32388	-0.32404	-0.32371	-0.32321	-0.32372	-0.32376	-0.32275	-0.32315	-0.32414
1.73193	-0.31167	-0.31232	-0.31351	-0.31316	-0.31299	-0.31453	-0.31459	-0.31525	-0.31698	-0.31704	-0.31805	-0.31821	-0.31863	-0.31929	-0.31932	-0.31987	-0.32026	-0.32079	-0.32112	-0.32177	-0.32222	-0.32159	-0.32205	-0.32194	-0.32268	-0.32232	-0.32143	-0.32218	-0.32238	-0.32287	-0.32377	-0.32369	-0.32413	-0.32356	-0.3231	-0.32417	-0.32448	-0.32489	-0.32529	-0.32577	-0.32604	-0.326	-0.32595	-0.32528	-0.32581	-0.32588	-0.32496	-0.32523	-0.3261
1.73169	-0.314	-0.31473	-0.31605	-0.31566	-0.31531	-0.31687	-0.317	-0.31765	-0.31933	-0.31949	-0.32042	-0.32067	-0.32124	-0.32192	-0.3219	-0.32263	-0.32285	-0.32339	-0.32368	-0.32431	-0.32482	-0.32412	-0.32461	-0.32459	-0.32529	-0.32476	-0.32395	-0.32472	-0.32487	-0.32527	-0.326	-0.32625	-0.32642	-0.32592	-0.32551	-0.32637	-0.32667	-0.32701	-0.32762	-0.32814	-0.32844	-0.3281	-0.32815	-0.32752	-0.32787	-0.32799	-0.32716	-0.32724	-0.32821
1.73145	-0.31676	-0.31738	-0.31852	-0.31835	-0.31797	-0.31932	-0.31966	-0.32029	-0.32184	-0.32216	-0.32297	-0.32324	-0.32379	-0.32453	-0.32453	-0.32545	-0.32563	-0.32605	-0.32633	-0.32711	-0.32751	-0.32698	-0.32742	-0.32739	-0.32793	-0.32734	-0.32672	-0.32746	-0.32754	-0.32791	-0.32851	-0.32886	-0.3291	-0.32852	-0.328	-0.32879	-0.32896	-0.32934	-0.32971	-0.33072	-0.33077	-0.33032	-0.33064	-0.32968	-0.33031	-0.33032	-0.32967	-0.32949	-0.33037
1.73122	-0.31935	-0.32021	-0.32097	-0.3209	-0.3204	-0.32186	-0.32212	-0.32277	-0.3244	-0.32462	-0.32537	-0.32569	-0.32651	-0.32722	-0.3272	-0.32824	-0.3282	-0.32886	-0.32905	-0.3299	-0.33032	-0.32961	-0.33	-0.33002	-0.33031	-0.3298	-0.32933	-0.33021	-0.32999	-0.33023	-0.33082	-0.33128	-0.33165	-0.33091	-0.33054	-0.33106	-0.33152	-0.3317	-0.33206	-0.33312	-0.33295	-0.3326	-0.33303	-0.33196	-0.33266	-0.33257	-0.33197	-0.33192	-0.33251
1.73098	-0.32234	-0.32296	-0.32383	-0.32361	-0.3231	-0.32466	-0.32482	-0.32554	-0.32695	-0.32734	-0.32792	-0.32832	-0.32905	-0.32989	-0.32995	-0.33108	-0.33115	-0.33176	-0.33191	-0.33277	-0.33286	-0.33238	-0.33268	-0.33271	-0.33317	-0.33244	-0.33231	-0.3329	-0.33262	-0.33279	-0.33339	-0.3337	-0.33408	-0.33341	-0.33307	-0.33344	-0.33399	-0.33413	-0.3345	-0.33561	-0.33537	-0.33501	-0.33546	-0.33448	-0.33495	-0.33497	-0.33447	-0.33433	-0.33479
1.73074	-0.32522	-0.32579	-0.32682	-0.32657	-0.32576	-0.32744	-0.32773	-0.32837	-0.3296	-0.33004	-0.33057	-0.33085	-0.33182	-0.33261	-0.33256	-0.33375	-0.33401	-0.33462	-0.3347	-0.33537	-0.33565	-0.33508	-0.33536	-0.33544	-0.33595	-0.335	-0.33524	-0.3356	-0.33533	-0.33546	-0.33584	-0.33613	-0.33645	-0.33577	-0.33553	-0.33583	-0.33642	-0.33661	-0.33686	-0.33793	-0.3377	-0.3373	-0.33796	-0.33684	-0.33725	-0.33727	-0.33693	-0.33656	-0.33686
1.7305	-0.32811	-0.32881	-0.32977	-0.32959	-0.32884	-0.33033	-0.33073	-0.33114	-0.3323	-0.33291	-0.33328	-0.33346	-0.33462	-0.33526	-0.33528	-0.33658	-0.3369	-0.33752	-0.33751	-0.33823	-0.33841	-0.33793	-0.33801	-0.3383	-0.33875	-0.3377	-0.33782	-0.33846	-0.33813	-0.33809	-0.33856	-0.33878	-0.33891	-0.33829	-0.33792	-0.33839	-0.33895	-0.33932	-0.33936	-0.34032	-0.34006	-0.33972	-0.34026	-0.33927	-0.33958	-0.3396	-0.33925	-0.33888	-0.33906
1.73027	-0.33115	-0.33168	-0.33258	-0.33231	-0.33157	-0.333	-0.33346	-0.33387	-0.33483	-0.3354	-0.33582	-0.33607	-0.33735	-0.3378	-0.33792	-0.33898	-0.33963	-0.34012	-0.3402	-0.34082	-0.34099	-0.34054	-0.34061	-0.3411	-0.34119	-0.34016	-0.34055	-0.34096	-0.34054	-0.34047	-0.34083	-0.34113	-0.34134	-0.34063	-0.34015	-0.34071	-0.34128	-0.34159	-0.34159	-0.34262	-0.34235	-0.34195	-0.34248	-0.34163	-0.34183	-0.34192	-0.34159	-0.34122	-0.34123
1.73003	-0.33422	-0.33464	-0.33547	-0.3352	-0.33444	-0.33588	-0.33631	-0.33665	-0.33767	-0.33805	-0.33852	-0.33876	-0.33987	-0.3405	-0.34066	-0.34165	-0.34237	-0.34278	-0.34291	-0.34344	-0.34367	-0.34321	-0.34322	-0.34396	-0.34387	-0.34256	-0.34316	-0.34349	-0.3432	-0.34295	-0.34332	-0.34341	-0.34378	-0.34296	-0.34249	-0.34306	-0.34362	-0.34393	-0.34397	-0.34503	-0.34477	-0.34426	-0.34488	-0.34376	-0.34418	-0.34422	-0.34378	-0.34347	-0.34356
1.72979	-0.33723	-0.33771	-0.33838	-0.33823	-0.3375	-0.33873	-0.33932	-0.33946	-0.34018	-0.3409	-0.34134	-0.34157	-0.34258	-0.34308	-0.34339	-0.34433	-0.34504	-0.34529	-0.34553	-0.34614	-0.34632	-0.34597	-0.34579	-0.34642	-0.34637	-0.34538	-0.34567	-0.34602	-0.34562	-0.34544	-0.3456	-0.34571	-0.34629	-0.34531	-0.345	-0.3453	-0.34609	-0.34624	-0.34639	-0.34744	-0.34722	-0.34657	-0.3472	-0.34601	-0.34619	-0.34665	-0.34604	-0.34568	-0.34561
1.72955	-0.34023	-0.34078	-0.34128	-0.34119	-0.3406	-0.34157	-0.34217	-0.34233	-0.34286	-0.34363	-0.34397	-0.34427	-0.34523	-0.34567	-0.34597	-0.3469	-0.34774	-0.3479	-0.3482	-0.34881	-0.34887	-0.34872	-0.34833	-0.34898	-0.34913	-0.34795	-0.34813	-0.34855	-0.34796	-0.34792	-0.34782	-0.34794	-0.3486	-0.3478	-0.34739	-0.3475	-0.34831	-0.34849	-0.34864	-0.34981	-0.34956	-0.34894	-0.34955	-0.34832	-0.34835	-0.34882	-0.34828	-0.34791	-0.34793
1.72932	-0.34336	-0.34392	-0.34439	-0.34422	-0.34349	-0.34449	-0.34502	-0.34536	-0.34565	-0.34659	-0.34665	-0.34708	-0.34812	-0.34837	-0.34876	-0.34958	-0.35039	-0.35052	-0.35099	-0.35158	-0.35165	-0.35131	-0.35093	-0.35146	-0.35176	-0.35059	-0.35068	-0.35109	-0.35043	-0.3505	-0.35026	-0.35025	-0.35088	-0.35016	-0.34972	-0.34987	-0.35062	-0.35085	-0.35077	-0.35207	-0.35193	-0.35134	-0.35179	-0.35053	-0.35057	-0.35112	-0.35052	-0.35025	-0.35026
1.72908	-0.34673	-0.34715	-0.3475	-0.34747	-0.34667	-0.34763	-0.34812	-0.34842	-0.34854	-0.34939	-0.3493	-0.34986	-0.35069	-0.35112	-0.35153	-0.35233	-0.3531	-0.35322	-0.35392	-0.35438	-0.35429	-0.354	-0.35362	-0.35413	-0.3542	-0.3531	-0.35316	-0.35359	-0.35287	-0.35289	-0.35253	-0.35276	-0.35308	-0.35251	-0.35189	-0.35222	-0.35291	-0.35307	-0.35296	-0.35443	-0.35432	-0.35384	-0.35408	-0.35263	-0.3529	-0.35314	-0.35272	-0.35247	-0.35247
1.72884	-0.34984	-0.3504	-0.35073	-0.35041	-0.34987	-0.35074	-0.35108	-0.35136	-0.35137	-0.35224	-0.35211	-0.35279	-0.35342	-0.35388	-0.35414	-0.35519	-0.35578	-0.3559	-0.35669	-0.35695	-0.35678	-0.35656	-0.35616	-0.35679	-0.35688	-0.35557	-0.35563	-0.35608	-0.35524	-0.35524	-0.35482	-0.35498	-0.35526	-0.35495	-0.35426	-0.35435	-0.35527	-0.35523	-0.35531	-0.35681	-0.35653	-0.35602	-0.3563	-0.35481	-0.35517	-0.35535	-0.35487	-0.35454	-0.35475
1.72861	-0.35301	-0.35368	-0.3537	-0.35362	-0.35328	-0.3538	-0.35406	-0.35426	-0.35411	-0.3552	-0.35494	-0.35546	-0.3562	-0.35641	-0.35672	-0.35783	-0.35851	-0.35846	-0.35936	-0.35948	-0.35936	-0.35912	-0.35868	-0.35921	-0.35933	-0.35806	-0.35809	-0.35851	-0.35762	-0.35763	-0.3572	-0.35715	-0.35747	-0.35711	-0.35661	-0.3567	-0.35747	-0.35741	-0.35752	-0.35895	-0.35858	-0.3583	-0.35841	-0.35697	-0.35751	-0.35739	-0.35699	-0.35661	-0.35683
1.72837	-0.35636	-0.35705	-0.35699	-0.35676	-0.35663	-0.35694	-0.35724	-0.35717	-0.35704	-0.35812	-0.35789	-0.35823	-0.35907	-0.35941	-0.35953	-0.36041	-0.36122	-0.36116	-0.36189	-0.36208	-0.36191	-0.36172	-0.36124	-0.36172	-0.36178	-0.36055	-0.36062	-0.36082	-0.35994	-0.36	-0.35945	-0.35925	-0.35958	-0.35938	-0.35871	-0.35887	-0.35963	-0.35959	-0.35968	-0.36101	-0.36083	-0.36036	-0.36051	-0.3589	-0.35944	-0.35933	-0.35912	-0.35866	-0.35871
1.72813	-0.35961	-0.35995	-0.36022	-0.35984	-0.3598	-0.36011	-0.3602	-0.36009	-0.35974	-0.36084	-0.36081	-0.3609	-0.36177	-0.36204	-0.3622	-0.36303	-0.36377	-0.36365	-0.36442	-0.36461	-0.36439	-0.36419	-0.3637	-0.36421	-0.36422	-0.36285	-0.36305	-0.3629	-0.36218	-0.36213	-0.36165	-0.36142	-0.36155	-0.36152	-0.36099	-0.36099	-0.36153	-0.3619	-0.36191	-0.36314	-0.36294	-0.36236	-0.36251	-0.36084	-0.36129	-0.36114	-0.36101	-0.36064	-0.36043
1.7279	-0.36271	-0.36313	-0.36337	-0.36315	-0.36298	-0.36318	-0.36318	-0.36312	-0.36248	-0.36352	-0.36361	-0.3636	-0.36436	-0.36461	-0.36488	-0.36557	-0.36644	-0.36632	-0.36702	-0.36709	-0.36679	-0.36659	-0.36621	-0.36661	-0.36649	-0.3652	-0.36565	-0.36516	-0.3645	-0.36433	-0.36393	-0.36336	-0.3635	-0.36352	-0.36325	-0.36304	-0.36338	-0.36399	-0.3641	-0.36499	-0.36491	-0.36437	-0.36438	-0.36274	-0.36319	-0.36314	-0.36284	-0.36257	-0.36214
1.72766	-0.36589	-0.36633	-0.36654	-0.36634	-0.36625	-0.36638	-0.3661	-0.36622	-0.36529	-0.3663	-0.36646	-0.36643	-0.36709	-0.36719	-0.36773	-0.36818	-0.36914	-0.36874	-0.36955	-0.36955	-0.36923	-0.36919	-0.36861	-0.36909	-0.36878	-0.36764	-0.36783	-0.36747	-0.36691	-0.36652	-0.36602	-0.3654	-0.36567	-0.36562	-0.36529	-0.36524	-0.36552	-0.36618	-0.36613	-0.36704	-0.36687	-0.3663	-0.36629	-0.36463	-0.36507	-0.36506	-0.3648	-0.36447	-0.36385
1.72742	-0.36884	-0.36905	-0.36937	-0.36914	-0.36925	-0.36924	-0.36893	-0.36904	-0.36779	-0.36879	-0.36903	-0.3689	-0.36947	-0.36942	-0.37018	-0.37053	-0.37137	-0.37103	-0.37196	-0.37183	-0.37154	-0.37132	-0.3707	-0.3712	-0.37092	-0.36965	-0.36984	-0.3696	-0.36892	-0.36851	-0.36807	-0.3673	-0.36744	-0.36753	-0.36703	-0.36703	-0.3674	-0.36794	-0.36782	-0.36867	-0.36862	-0.36783	-0.36776	-0.36634	-0.36664	-0.3667	-0.36625	-0.36589	-0.36525
1.72719	-0.3716	-0.37183	-0.37212	-0.37185	-0.3722	-0.37207	-0.37155	-0.37181	-0.37053	-0.37115	-0.37157	-0.37097	-0.37174	-0.37161	-0.3723	-0.37267	-0.37337	-0.37303	-0.37402	-0.37396	-0.37353	-0.37325	-0.37261	-0.37301	-0.37291	-0.37136	-0.37191	-0.37137	-0.3709	-0.37034	-0.36986	-0.36906	-0.36921	-0.36914	-0.36882	-0.36867	-0.36905	-0.36961	-0.36929	-0.37012	-0.37001	-0.36933	-0.36929	-0.36779	-0.3681	-0.36814	-0.36775	-0.36724	-0.36656
1.72695	-0.37419	-0.37435	-0.37462	-0.37432	-0.37476	-0.37477	-0.37395	-0.37418	-0.37305	-0.37329	-0.37384	-0.37325	-0.37377	-0.37358	-0.37435	-0.37471	-0.37518	-0.37507	-0.37576	-0.37563	-0.37525	-0.3753	-0.37447	-0.37477	-0.37457	-0.37316	-0.37365	-0.37307	-0.37257	-0.37185	-0.37158	-0.37059	-0.37057	-0.37057	-0.37037	-0.37013	-0.37054	-0.37098	-0.37079	-0.37137	-0.37122	-0.3706	-0.37054	-0.36921	-0.36934	-0.3694	-0.36897	-0.36828	-0.36767
1.72671	-0.37648	-0.37664	-0.3767	-0.37641	-0.37689	-0.37708	-0.37609	-0.37618	-0.37509	-0.3752	-0.37562	-0.37504	-0.37549	-0.3754	-0.376	-0.37626	-0.37669	-0.37655	-0.37723	-0.37712	-0.37666	-0.37661	-0.37575	-0.37627	-0.3759	-0.37453	-0.37508	-0.37446	-0.37375	-0.37292	-0.37266	-0.37178	-0.37159	-0.37159	-0.3715	-0.37121	-0.37166	-0.37181	-0.37176	-0.37215	-0.37226	-0.37136	-0.37127	-0.36991	-0.37029	-0.37024	-0.36968	-0.36909	-0.36837
1.72648	-0.37826	-0.3785	-0.37827	-0.3781	-0.37851	-0.37891	-0.37777	-0.37787	-0.37682	-0.37662	-0.37727	-0.37651	-0.37691	-0.3767	-0.37715	-0.3773	-0.37783	-0.3775	-0.37836	-0.37821	-0.37764	-0.37751	-0.37674	-0.37722	-0.37695	-0.37542	-0.37601	-0.37546	-0.37453	-0.37381	-0.37364	-0.37287	-0.37222	-0.37237	-0.3722	-0.37185	-0.37245	-0.37248	-0.37244	-0.37259	-0.37282	-0.37178	-0.37176	-0.37029	-0.37081	-0.37057	-0.36998	-0.36948	-0.36866
1.72624	-0.3796	-0.37979	-0.37958	-0.37962	-0.37996	-0.38039	-0.37912	-0.37908	-0.37811	-0.37783	-0.37864	-0.37747	-0.37803	-0.37742	-0.37785	-0.37789	-0.37879	-0.37812	-0.37888	-0.37884	-0.37799	-0.37818	-0.3773	-0.37767	-0.37738	-0.37605	-0.37653	-0.37609	-0.37503	-0.37428	-0.374	-0.37334	-0.37264	-0.37269	-0.37235	-0.37242	-0.37289	-0.37268	-0.37257	-0.37279	-0.37273	-0.3718	-0.37174	-0.37042	-0.37074	-0.3706	-0.36979	-0.36944	-0.3686
1.726	-0.38052	-0.3807	-0.38061	-0.38048	-0.38093	-0.38139	-0.37986	-0.37983	-0.37875	-0.37848	-0.37945	-0.37828	-0.37839	-0.37792	-0.37828	-0.37831	-0.37898	-0.3784	-0.37902	-0.37903	-0.3783	-0.37848	-0.3773	-0.37787	-0.37757	-0.37601	-0.37655	-0.3763	-0.3752	-0.37423	-0.374	-0.37344	-0.37271	-0.37267	-0.37231	-0.37241	-0.3728	-0.37246	-0.37233	-0.37223	-0.37248	-0.3715	-0.37154	-0.36994	-0.37029	-0.37026	-0.36935	-0.36907	-0.36812
1.72577	-0.38122	-0.38117	-0.38079	-0.38091	-0.38145	-0.38178	-0.38026	-0.38006	-0.37918	-0.37898	-0.37964	-0.37855	-0.37842	-0.37783	-0.37843	-0.37822	-0.37871	-0.37821	-0.37851	-0.37861	-0.3777	-0.37802	-0.37707	-0.37754	-0.37714	-0.3755	-0.37603	-0.37593	-0.37493	-0.37371	-0.37353	-0.37311	-0.37206	-0.37213	-0.37208	-0.37189	-0.37223	-0.37164	-0.37157	-0.37129	-0.37173	-0.37053	-0.37049	-0.36883	-0.36946	-0.36934	-0.36822	-0.36796	-0.3673
1.72553	-0.38117	-0.38113	-0.38055	-0.38073	-0.3812	-0.38161	-0.37992	-0.37976	-0.37884	-0.37867	-0.37916	-0.37822	-0.37796	-0.37702	-0.37765	-0.37729	-0.37787	-0.37722	-0.37741	-0.37728	-0.3766	-0.37708	-0.37591	-0.37649	-0.37604	-0.37459	-0.37498	-0.37496	-0.37368	-0.37265	-0.37274	-0.37182	-0.371	-0.37076	-0.37109	-0.37072	-0.37109	-0.37024	-0.37013	-0.36949	-0.36996	-0.36894	-0.36869	-0.36711	-0.3678	-0.36771	-0.36642	-0.36629	-0.36556
1.7253	-0.38049	-0.38012	-0.37992	-0.37995	-0.38026	-0.38072	-0.37891	-0.37876	-0.37793	-0.37769	-0.37798	-0.37701	-0.37672	-0.3757	-0.37614	-0.37573	-0.37622	-0.37558	-0.3754	-0.37542	-0.37463	-0.37498	-0.37428	-0.37479	-0.37431	-0.37279	-0.37316	-0.37293	-0.37201	-0.37084	-0.37077	-0.37003	-0.36927	-0.36862	-0.36937	-0.36901	-0.36897	-0.36815	-0.36772	-0.36687	-0.3675	-0.36647	-0.3663	-0.36446	-0.36529	-0.36533	-0.36379	-0.36375	-0.36306
1.72506	-0.37865	-0.3784	-0.37797	-0.37804	-0.37848	-0.37886	-0.37696	-0.37651	-0.376	-0.37566	-0.37576	-0.37497	-0.37456	-0.37348	-0.37386	-0.37307	-0.3735	-0.37287	-0.3726	-0.37254	-0.37151	-0.37183	-0.37151	-0.37192	-0.37136	-0.36968	-0.37028	-0.36972	-0.36911	-0.36797	-0.36788	-0.36716	-0.36659	-0.36528	-0.36609	-0.36607	-0.3658	-0.3651	-0.36425	-0.36335	-0.36361	-0.36277	-0.3625	-0.36066	-0.3616	-0.36171	-0.36001	-0.36026	-0.35942
1.72482	-0.37564	-0.37523	-0.37478	-0.37454	-0.37519	-0.37559	-0.37371	-0.37301	-0.37277	-0.37224	-0.37233	-0.37156	-0.37112	-0.36959	-0.36979	-0.36926	-0.3692	-0.36869	-0.36841	-0.36818	-0.36727	-0.36741	-0.36702	-0.36759	-0.36668	-0.36513	-0.36582	-0.36536	-0.36483	-0.36368	-0.36355	-0.36275	-0.36232	-0.3609	-0.36171	-0.36158	-0.36133	-0.36032	-0.35962	-0.35836	-0.35819	-0.35776	-0.35732	-0.35531	-0.35659	-0.35667	-0.35478	-0.35537	-0.35435
1.72459	-0.372	-0.37144	-0.37071	-0.37032	-0.37113	-0.37155	-0.36969	-0.36871	-0.36869	-0.36796	-0.36801	-0.36726	-0.36683	-0.36524	-0.36504	-0.36437	-0.36432	-0.36358	-0.363	-0.36283	-0.36209	-0.36181	-0.36143	-0.36218	-0.36104	-0.35954	-0.36028	-0.3598	-0.35964	-0.35822	-0.35802	-0.35727	-0.35708	-0.35522	-0.356	-0.35587	-0.35552	-0.35434	-0.35338	-0.35201	-0.35163	-0.35163	-0.35074	-0.34861	-0.34995	-0.35026	-0.34838	-0.34894	-0.3479
1.72435	-0.3659	-0.36534	-0.36465	-0.36406	-0.36491	-0.36537	-0.36361	-0.3622	-0.36227	-0.36152	-0.36161	-0.36076	-0.36008	-0.35863	-0.35832	-0.35739	-0.3572	-0.35634	-0.35534	-0.35515	-0.35439	-0.35398	-0.3534	-0.35445	-0.35333	-0.35204	-0.35266	-0.35203	-0.35178	-0.35052	-0.35042	-0.3498	-0.34942	-0.34711	-0.34811	-0.34792	-0.34721	-0.34571	-0.34487	-0.34322	-0.34279	-0.34272	-0.34218	-0.33975	-0.34127	-0.34155	-0.33956	-0.34013	-0.33928
1.72412	-0.35801	-0.35724	-0.35696	-0.3559	-0.35686	-0.35725	-0.35519	-0.35384	-0.35367	-0.35288	-0.35297	-0.35223	-0.35143	-0.34994	-0.34914	-0.34829	-0.34787	-0.34667	-0.34567	-0.34516	-0.34428	-0.3438	-0.34321	-0.34431	-0.34312	-0.34194	-0.34269	-0.34184	-0.34166	-0.34068	-0.34029	-0.33966	-0.33892	-0.33679	-0.33767	-0.33753	-0.33665	-0.33471	-0.33371	-0.33168	-0.33109	-0.331	-0.33043	-0.32836	-0.32969	-0.33019	-0.32798	-0.32856	-0.32778
1.72388	-0.34764	-0.34641	-0.3461	-0.34517	-0.34555	-0.34606	-0.34393	-0.34257	-0.34192	-0.34106	-0.34147	-0.34044	-0.33965	-0.33824	-0.33687	-0.33585	-0.3352	-0.33396	-0.33227	-0.33155	-0.33067	-0.32998	-0.32954	-0.33051	-0.32945	-0.32811	-0.32894	-0.32797	-0.32792	-0.32696	-0.32644	-0.32575	-0.32495	-0.32287	-0.32355	-0.32351	-0.32208	-0.31972	-0.31872	-0.31608	-0.31531	-0.31525	-0.31485	-0.3126	-0.31428	-0.31462	-0.31278	-0.31301	-0.3126
1.72365	-0.33352	-0.33201	-0.33179	-0.33079	-0.3306	-0.33108	-0.32918	-0.32746	-0.32666	-0.32526	-0.32592	-0.32474	-0.32394	-0.32224	-0.32057	-0.31922	-0.31816	-0.31663	-0.31455	-0.3138	-0.31256	-0.31202	-0.31105	-0.31236	-0.31126	-0.30987	-0.31076	-0.30985	-0.30983	-0.30889	-0.30796	-0.30713	-0.30646	-0.3043	-0.30454	-0.3047	-0.30272	-0.30001	-0.29863	-0.29564	-0.29431	-0.29435	-0.29427	-0.29207	-0.29372	-0.29414	-0.29219	-0.29291	-0.29235
1.72341	-0.3136	-0.31227	-0.31162	-0.31051	-0.31008	-0.31056	-0.30842	-0.30655	-0.30556	-0.30372	-0.30438	-0.30299	-0.30196	-0.30009	-0.2983	-0.2965	-0.29475	-0.29307	-0.29039	-0.28935	-0.28796	-0.28729	-0.2863	-0.28776	-0.28649	-0.28514	-0.28621	-0.28512	-0.28494	-0.28435	-0.28312	-0.28213	-0.28132	-0.27885	-0.27898	-0.27887	-0.27673	-0.27341	-0.27125	-0.26774	-0.26635	-0.2668	-0.26679	-0.26457	-0.26651	-0.26687	-0.26515	-0.26579	-0.26502
1.72318	-0.28769	-0.28569	-0.28492	-0.28367	-0.28281	-0.28315	-0.28086	-0.27849	-0.2776	-0.27513	-0.27565	-0.27407	-0.27294	-0.27054	-0.26848	-0.26667	-0.26382	-0.26183	-0.2583	-0.25686	-0.25559	-0.25474	-0.25352	-0.25529	-0.25386	-0.25215	-0.25366	-0.25231	-0.25235	-0.25131	-0.25037	-0.24928	-0.24865	-0.24538	-0.24517	-0.24507	-0.24225	-0.23833	-0.2358	-0.23152	-0.22978	-0.23027	-0.23069	-0.2287	-0.23088	-0.23101	-0.22938	-0.23024	-0.22959
1.72294	-0.25395	-0.25177	-0.25068	-0.24917	-0.24772	-0.24798	-0.24529	-0.24258	-0.24154	-0.23856	-0.2387	-0.23716	-0.23528	-0.23281	-0.2303	-0.22798	-0.22444	-0.22191	-0.21785	-0.21587	-0.21401	-0.21327	-0.21209	-0.21412	-0.21219	-0.2108	-0.21184	-0.21066	-0.21094	-0.20964	-0.20877	-0.20773	-0.20682	-0.20333	-0.20241	-0.20249	-0.19903	-0.19465	-0.19082	-0.18598	-0.18389	-0.18447	-0.18494	-0.18375	-0.18608	-0.18656	-0.18468	-0.1856	-0.18528
1.72271	-0.21127	-0.20843	-0.20687	-0.20538	-0.20348	-0.20311	-0.20074	-0.19728	-0.19624	-0.1925	-0.19235	-0.19032	-0.18794	-0.18534	-0.18212	-0.17956	-0.1752	-0.17201	-0.16672	-0.16459	-0.16244	-0.16146	-0.16066	-0.16236	-0.16041	-0.15912	-0.16049	-0.1591	-0.15939	-0.15779	-0.15672	-0.15597	-0.15467	-0.15114	-0.14969	-0.1493	-0.14556	-0.14037	-0.13546	-0.13002	-0.12751	-0.12805	-0.12852	-0.12827	-0.13094	-0.13136	-0.12979	-0.13073	-0.13042
1.72247	-0.15854	-0.15492	-0.15301	-0.15142	-0.14921	-0.14816	-0.14562	-0.14196	-0.14061	-0.13621	-0.13578	-0.13307	-0.13036	-0.12752	-0.12361	-0.12026	-0.11521	-0.1112	-0.10503	-0.10254	-0.09973	-0.09914	-0.09794	-0.10002	-0.09766	-0.09666	-0.09821	-0.09679	-0.09693	-0.09519	-0.09423	-0.09349	-0.09153	-0.08791	-0.08627	-0.08579	-0.08135	-0.07525	-0.06918	-0.06349	-0.05999	-0.06067	-0.06121	-0.06157	-0.06489	-0.06556	-0.06405	-0.06523	-0.06474
1.72224	-0.09431	-0.09025	-0.08827	-0.08604	-0.08344	-0.08237	-0.07958	-0.07502	-0.07367	-0.06841	-0.06749	-0.06473	-0.06162	-0.05839	-0.05349	-0.0496	-0.04373	-0.03911	-0.03176	-0.02884	-0.02585	-0.02536	-0.02391	-0.02591	-0.02401	-0.0229	-0.02399	-0.02291	-0.02292	-0.02118	-0.01999	-0.01944	-0.01726	-0.01342	-0.01147	-0.01062	-0.0057	0.00152	0.008	0.01461	0.01879	0.01819	0.01742	0.01632	0.01294	0.01187	0.01291	0.01163	0.01193
1.722	-0.01871	-0.01436	-0.01231	-0.00944	-0.00679	-0.00533	-0.00214	0.00313	0.00465	0.01043	0.01172	0.01519	0.01848	0.0221	0.02768	0.03227	0.03886	0.04443	0.05294	0.05647	0.0598	0.05974	0.06136	0.05911	0.06119	0.06223	0.06118	0.06266	0.06225	0.06407	0.0655	0.066	0.0684	0.0728	0.07469	0.07582	0.08137	0.08926	0.09652	0.10382	0.1086	0.10812	0.10701	0.10536	0.10172	0.10039	0.10123	0.09961	0.09998
1.72177	0.06783	0.07252	0.07499	0.07791	0.08109	0.08295	0.08653	0.09228	0.0939	0.10053	0.10223	0.10617	0.10959	0.11373	0.11957	0.12496	0.13234	0.13883	0.14855	0.15246	0.15574	0.15551	0.15717	0.15489	0.15717	0.15817	0.15738	0.15855	0.1583	0.15982	0.16157	0.16183	0.16463	0.16933	0.17136	0.17301	0.17888	0.18749	0.19569	0.20332	0.20851	0.20805	0.20668	0.20466	0.20081	0.19921	0.19969	0.19775	0.19805
1.72153	0.16459	0.16997	0.17288	0.17616	0.1794	0.18197	0.18567	0.19207	0.19383	0.20094	0.2029	0.20728	0.21079	0.21554	0.22206	0.22762	0.23641	0.24307	0.25358	0.25761	0.2613	0.26133	0.26265	0.26026	0.26275	0.26372	0.26293	0.26408	0.2638	0.26545	0.26723	0.2677	0.27074	0.27516	0.27739	0.27986	0.28557	0.2949	0.30362	0.31165	0.31739	0.31689	0.31557	0.31313	0.30882	0.30696	0.30749	0.30489	0.30512
1.7213	0.27112	0.27682	0.28032	0.28359	0.28723	0.29006	0.29426	0.30064	0.30254	0.31052	0.31258	0.31694	0.32094	0.32603	0.33312	0.33909	0.34871	0.35579	0.36692	0.37114	0.37519	0.37473	0.37633	0.37386	0.37656	0.37765	0.37664	0.37786	0.37796	0.37945	0.38101	0.3816	0.38451	0.38892	0.39115	0.39446	0.40027	0.40998	0.41907	0.4273	0.43346	0.43316	0.43127	0.42868	0.42413	0.42177	0.42217	0.41964	0.41952
1.72106	0.38534	0.39143	0.39492	0.39848	0.4024	0.40559	0.40996	0.41664	0.41851	0.42702	0.42949	0.43422	0.43821	0.44373	0.45094	0.45731	0.46744	0.47466	0.48618	0.49078	0.49507	0.49459	0.49627	0.49369	0.49642	0.49741	0.49648	0.49789	0.49778	0.49911	0.50099	0.50168	0.50439	0.50882	0.51099	0.51501	0.52084	0.53066	0.53991	0.54812	0.55483	0.55464	0.55243	0.54938	0.54471	0.54229	0.54257	0.54005	0.53978
1.72083	0.50592	0.51197	0.51524	0.51935	0.52328	0.52706	0.53159	0.53833	0.54012	0.54889	0.55194	0.55653	0.56069	0.56653	0.57407	0.58011	0.591	0.59878	0.61047	0.61491	0.61935	0.61862	0.62037	0.61801	0.62041	0.62138	0.62072	0.62205	0.62216	0.62335	0.62513	0.62587	0.6286	0.63271	0.63512	0.63955	0.64549	0.65557	0.66448	0.67276	0.67989	0.6795	0.67722	0.6736	0.66926	0.66651	0.66642	0.66411	0.66383
1.72059	0.63068	0.63668	0.64025	0.64451	0.64872	0.65254	0.6572	0.66386	0.66564	0.67454	0.67777	0.68212	0.68622	0.69269	0.70041	0.70667	0.71755	0.72529	0.73659	0.74171	0.74597	0.74523	0.74694	0.74464	0.74688	0.7481	0.74731	0.74865	0.74898	0.74993	0.75177	0.75261	0.7552	0.75912	0.76139	0.76612	0.772	0.78223	0.79083	0.79911	0.80633	0.80609	0.80348	0.79943	0.7953	0.79265	0.79224	0.78977	0.78939
1.72036	0.7567	0.76302	0.76651	0.77104	0.77518	0.77922	0.78405	0.79044	0.79245	0.80134	0.80449	0.80898	0.81298	0.81965	0.82689	0.83364	0.84442	0.85195	0.86326	0.86849	0.87233	0.87201	0.8733	0.87124	0.87345	0.87483	0.87391	0.8751	0.87571	0.87624	0.87829	0.8788	0.88156	0.88536	0.88771	0.89272	0.89819	0.90813	0.91674	0.92475	0.932	0.93179	0.92879	0.92483	0.92076	0.91818	0.91734	0.91518	0.91458
1.72012	0.88351	0.88959	0.89291	0.89781	0.9016	0.90583	0.91068	0.91701	0.91917	0.92794	0.9307	0.9352	0.93957	0.9461	0.953	0.95952	0.97028	0.97736	0.98887	0.99382	0.99795	0.99707	0.99856	0.99646	0.99855	1.00017	0.99942	1.00032	1.00109	1.00158	1.00351	1.00398	1.00664	1.00997	1.01242	1.01777	1.02294	1.03216	1.04067	1.04799	1.05545	1.05542	1.05202	1.04797	1.04412	1.04164	1.04077	1.03862	1.038
1.71989	1.00752	1.01357	1.01712	1.02186	1.02518	1.0297	1.03453	1.04077	1.04264	1.05118	1.05397	1.05856	1.06242	1.06892	1.07577	1.08206	1.09242	1.09941	1.11041	1.11515	1.11926	1.11827	1.11962	1.11776	1.11972	1.1214	1.12067	1.12161	1.12239	1.12272	1.12451	1.12531	1.12751	1.13043	1.13288	1.13843	1.14311	1.15197	1.15994	1.16671	1.17422	1.17439	1.17073	1.16654	1.16278	1.16033	1.15931	1.15746	1.1566
1.71965	1.12779	1.13375	1.13717	1.14191	1.145	1.1497	1.1542	1.16	1.16197	1.17007	1.17295	1.17749	1.18114	1.18707	1.19354	1.19978	1.20961	1.21619	1.22687	1.23137	1.23524	1.23413	1.23543	1.2338	1.23573	1.23747	1.23689	1.23746	1.23828	1.23859	1.24051	1.24117	1.24302	1.2457	1.24822	1.2537	1.25789	1.26595	1.27341	1.27973	1.28705	1.28729	1.28349	1.27917	1.27592	1.2736	1.27237	1.27063	1.27015
1.71942	1.24261	1.24863	1.25159	1.25645	1.25927	1.26388	1.26804	1.27353	1.27528	1.28312	1.28566	1.29019	1.29345	1.29929	1.30506	1.31137	1.32042	1.32654	1.3366	1.34048	1.34449	1.34337	1.34459	1.3433	1.34499	1.3469	1.34629	1.34664	1.34744	1.3479	1.34922	1.35028	1.35189	1.3541	1.35643	1.36213	1.36586	1.37283	1.37984	1.38552	1.39229	1.3929	1.38883	1.3846	1.38172	1.37951	1.37834	1.37659	1.37625
1.71919	1.35049	1.35607	1.35883	1.36344	1.36619	1.37072	1.37459	1.37946	1.38112	1.38876	1.3908	1.39522	1.39815	1.40369	1.40886	1.41505	1.42321	1.42893	1.43802	1.44175	1.44534	1.44401	1.4454	1.4445	1.44577	1.44758	1.44708	1.44712	1.44846	1.44871	1.45008	1.45084	1.45231	1.4541	1.45604	1.46205	1.46505	1.47114	1.47802	1.48265	1.48909	1.49003	1.48562	1.48164	1.47915	1.47706	1.47573	1.47384	1.47339
1.71895	1.45022	1.45551	1.45812	1.46222	1.4648	1.46931	1.47257	1.47714	1.47843	1.48598	1.48764	1.4916	1.49428	1.49935	1.50396	1.51009	1.51723	1.52242	1.53026	1.53406	1.53703	1.53601	1.53711	1.53649	1.53754	1.53922	1.53894	1.53862	1.54023	1.54055	1.54151	1.5424	1.54386	1.545	1.547	1.55277	1.555	1.56057	1.56654	1.57049	1.5766	1.57752	1.57301	1.56923	1.5668	1.56506	1.5638	1.5621	1.56151
1.71872	1.54048	1.54567	1.54802	1.55182	1.55389	1.55813	1.5613	1.56529	1.56638	1.57322	1.5747	1.57843	1.5805	1.58537	1.58915	1.5953	1.60135	1.60585	1.613	1.61617	1.6188	1.61782	1.61891	1.61811	1.61893	1.62072	1.62067	1.62007	1.62191	1.62209	1.62313	1.62386	1.625	1.62573	1.62773	1.63325	1.63465	1.63929	1.64487	1.64742	1.65348	1.65439	1.65003	1.64647	1.64414	1.64273	1.64156	1.64005	1.63905
1.71848	1.621	1.62555	1.6278	1.63151	1.63305	1.63689	1.63942	1.64336	1.64368	1.65045	1.65148	1.65482	1.65683	1.66106	1.66411	1.66944	1.6749	1.67889	1.68491	1.68746	1.69	1.689	1.68986	1.68907	1.68976	1.69185	1.69173	1.69087	1.69304	1.69327	1.69389	1.69478	1.69553	1.69576	1.69734	1.70295	1.70347	1.70743	1.71228	1.71372	1.7192	1.72009	1.71601	1.7125	1.71067	1.70924	1.70849	1.70701	1.70589
1.71825	1.69035	1.69398	1.69598	1.69935	1.70078	1.70448	1.70641	1.70989	1.70987	1.71608	1.71681	1.71952	1.72132	1.72493	1.72771	1.73183	1.73658	1.74019	1.745	1.74699	1.74927	1.74817	1.74898	1.74826	1.74866	1.75098	1.75064	1.74966	1.75212	1.75229	1.75291	1.75352	1.75401	1.75387	1.75493	1.7605	1.76041	1.76316	1.76745	1.76799	1.7728	1.77338	1.76949	1.76668	1.76483	1.76391	1.76333	1.76176	1.76046
1.71802	1.74796	1.75122	1.75289	1.75593	1.75694	1.75993	1.7617	1.76467	1.76425	1.76976	1.77025	1.77233	1.77368	1.77689	1.7789	1.78272	1.78639	1.78915	1.79274	1.79441	1.79631	1.79513	1.79588	1.7952	1.79539	1.79767	1.79753	1.79629	1.79901	1.79896	1.7995	1.80002	1.80024	1.79959	1.80048	1.80543	1.80499	1.80667	1.81012	1.80959	1.81381	1.81447	1.8109	1.80835	1.80697	1.80618	1.80563	1.80418	1.80297
1.71778	1.79316	1.79581	1.79719	1.79998	1.80061	1.80309	1.80433	1.80673	1.80604	1.8108	1.81099	1.81248	1.81337	1.8162	1.81769	1.82066	1.82313	1.82554	1.82762	1.82879	1.83031	1.82912	1.82993	1.82926	1.8292	1.83146	1.8315	1.83035	1.83307	1.83283	1.83326	1.83351	1.83334	1.83238	1.83312	1.83767	1.8365	1.83726	1.83987	1.83832	1.84185	1.84268	1.83914	1.83747	1.83615	1.83551	1.83516	1.83368	1.8325
1.71755	1.82524	1.82724	1.82838	1.83075	1.83091	1.83304	1.83362	1.83565	1.83445	1.83881	1.83861	1.83943	1.84004	1.84251	1.84297	1.84524	1.84672	1.84834	1.84927	1.85005	1.8512	1.85001	1.85022	1.85036	1.84975	1.85205	1.8521	1.85065	1.85349	1.85312	1.85323	1.8534	1.85314	1.85164	1.85238	1.85654	1.85455	1.85407	1.85621	1.85359	1.85648	1.85741	1.85403	1.85259	1.85168	1.85146	1.8514	1.84968	1.8484
1.71732	1.84404	1.84546	1.84607	1.84801	1.84769	1.84972	1.84972	1.85127	1.84946	1.85313	1.85268	1.85304	1.853	1.85489	1.85477	1.8564	1.85693	1.8577	1.85764	1.85796	1.85844	1.85714	1.85741	1.85773	1.85679	1.8589	1.85952	1.85763	1.86043	1.85988	1.86023	1.8601	1.85942	1.85755	1.85822	1.8617	1.85907	1.85772	1.85898	1.85531	1.85766	1.85825	1.85519	1.85449	1.85397	1.85367	1.85409	1.8524	1.85109
1.71708	1.84953	1.85051	1.85084	1.85244	1.85149	1.8532	1.8527	1.85379	1.85157	1.85449	1.8537	1.85333	1.85312	1.85437	1.85352	1.85436	1.85415	1.85381	1.85264	1.85267	1.85226	1.85153	1.85164	1.85165	1.85048	1.85287	1.8537	1.85158	1.8542	1.85371	1.85383	1.85377	1.85293	1.85039	1.85096	1.85401	1.85048	1.8483	1.84857	1.84443	1.84591	1.84629	1.84356	1.84347	1.84315	1.84304	1.84385	1.84208	1.84095
1.71685	1.84231	1.84274	1.84273	1.84389	1.84254	1.84374	1.84259	1.8433	1.84067	1.84287	1.84201	1.8409	1.8404	1.84112	1.83949	1.83973	1.83813	1.83743	1.83536	1.83462	1.83384	1.83315	1.83292	1.8329	1.83168	1.83396	1.83498	1.83281	1.83528	1.83471	1.8347	1.83444	1.8336	1.83084	1.83065	1.83339	1.8293	1.82615	1.82563	1.82053	1.82164	1.82196	1.81948	1.82006	1.81986	1.82023	1.82105	1.81933	1.81806
1.71662	1.8218	1.82185	1.82121	1.8223	1.82068	1.82123	1.81951	1.81974	1.81678	1.81846	1.81728	1.81547	1.81462	1.81465	1.8126	1.81217	1.80961	1.80805	1.80491	1.80401	1.80256	1.80212	1.80168	1.80155	1.80058	1.80254	1.80372	1.80145	1.80354	1.80319	1.80291	1.80263	1.80133	1.79861	1.79798	1.80007	1.79579	1.79132	1.79041	1.78456	1.78515	1.78533	1.78335	1.78422	1.78448	1.78506	1.78601	1.78404	1.78323
1.71638	1.78883	1.78858	1.78729	1.78817	1.78605	1.78635	1.78399	1.78376	1.78062	1.7814	1.78032	1.77804	1.77683	1.77579	1.77343	1.7724	1.7688	1.76653	1.76249	1.76109	1.75934	1.75942	1.75831	1.7583	1.75734	1.75921	1.76051	1.7585	1.76025	1.7596	1.75926	1.7589	1.75749	1.75445	1.75387	1.75511	1.7506	1.74518	1.74372	1.73701	1.737	1.73725	1.73569	1.7372	1.73744	1.73842	1.73956	1.73745	1.73671
1.71615	1.74453	1.74342	1.7418	1.74279	1.73988	1.74004	1.73684	1.73632	1.73319	1.7334	1.73191	1.72887	1.72757	1.72613	1.72328	1.72158	1.71717	1.71417	1.70911	1.7075	1.70549	1.70555	1.70481	1.70492	1.70343	1.70548	1.70667	1.70466	1.7063	1.70541	1.70485	1.70455	1.70303	1.69968	1.6992	1.69965	1.69472	1.68863	1.68646	1.67929	1.67904	1.67895	1.67803	1.67975	1.6802	1.68153	1.68271	1.68073	1.68
1.71592	1.68951	1.6883	1.68613	1.68703	1.68376	1.68336	1.67968	1.67874	1.67576	1.67533	1.67338	1.67012	1.66855	1.66677	1.66338	1.66124	1.65583	1.65247	1.64649	1.64476	1.64198	1.64243	1.64214	1.64222	1.64056	1.64237	1.64353	1.64139	1.64284	1.64211	1.64158	1.64121	1.63946	1.63576	1.63505	1.63551	1.63016	1.62373	1.62058	1.61312	1.61236	1.61214	1.61169	1.61386	1.61458	1.61573	1.61727	1.61561	1.61468
1.71568	1.625	1.62321	1.62088	1.62133	1.61816	1.61751	1.61332	1.61199	1.60927	1.60814	1.60582	1.60244	1.6003	1.59794	1.59426	1.59192	1.58569	1.58232	1.57581	1.57364	1.57064	1.57141	1.57106	1.57098	1.56898	1.5709	1.5722	1.57017	1.57114	1.57087	1.57012	1.5695	1.56782	1.56408	1.56317	1.5629	1.55758	1.55081	1.54731	1.53971	1.53822	1.5381	1.53808	1.54034	1.54142	1.54256	1.5442	1.54285	1.54188
1.71545	1.55414	1.55233	1.54937	1.54944	1.54631	1.54546	1.54102	1.53922	1.53691	1.53529	1.53239	1.52872	1.52671	1.52383	1.51961	1.51699	1.51049	1.50665	1.49966	1.49756	1.49448	1.49533	1.49484	1.49476	1.49277	1.49451	1.49554	1.49395	1.49481	1.49436	1.49383	1.49297	1.49141	1.48763	1.48662	1.48581	1.48063	1.4736	1.46977	1.4621	1.46024	1.46023	1.4602	1.46257	1.46356	1.46518	1.467	1.46575	1.46452
1.71522	1.47729	1.47522	1.47176	1.472	1.46896	1.46765	1.46316	1.46093	1.45901	1.45696	1.45379	1.44972	1.44763	1.44465	1.44056	1.43743	1.43108	1.42687	1.41935	1.41734	1.41416	1.41512	1.41456	1.41458	1.41281	1.4146	1.41538	1.41389	1.4143	1.41398	1.41375	1.41281	1.41128	1.40718	1.40634	1.40524	1.40003	1.39284	1.38908	1.38153	1.37951	1.37937	1.37959	1.38177	1.38298	1.38468	1.38657	1.38539	1.38439
1.71499	1.3971	1.3949	1.39176	1.39147	1.38898	1.3875	1.38247	1.38029	1.37826	1.37622	1.37301	1.36869	1.36677	1.36359	1.35923	1.35605	1.34965	1.34535	1.33796	1.33567	1.33245	1.33394	1.33298	1.33334	1.33159	1.3332	1.33408	1.3328	1.33308	1.33276	1.33235	1.33147	1.32976	1.32604	1.32521	1.32357	1.31888	1.31155	1.30824	1.30059	1.29843	1.29834	1.29843	1.30083	1.30182	1.30401	1.30559	1.30437	1.30359
1.71475	1.31625	1.31376	1.31072	1.31052	1.30792	1.30621	1.30121	1.29927	1.29699	1.29497	1.29205	1.28742	1.28567	1.28274	1.27824	1.27488	1.26879	1.2648	1.25731	1.25501	1.25179	1.25337	1.25269	1.25275	1.25118	1.25271	1.2535	1.25218	1.2525	1.25254	1.25172	1.25113	1.24928	1.24579	1.24537	1.24339	1.23906	1.23158	1.22903	1.22139	1.21906	1.21905	1.21915	1.22168	1.2222	1.22476	1.22647	1.22473	1.22441
1.71452	1.23683	1.23426	1.23169	1.23133	1.22883	1.2269	1.22186	1.22007	1.21806	1.21594	1.21346	1.2085	1.20718	1.20405	1.19979	1.1964	1.19072	1.18666	1.17996	1.17782	1.17443	1.17644	1.17544	1.17542	1.17443	1.17563	1.17632	1.17525	1.17537	1.17543	1.17436	1.17347	1.17216	1.16915	1.1688	1.16648	1.1625	1.15536	1.15321	1.14622	1.14363	1.14339	1.14384	1.14638	1.14629	1.14898	1.15076	1.14922	1.14861
1.71429	1.15952	1.15741	1.15488	1.15448	1.15223	1.15026	1.14548	1.14396	1.14196	1.13996	1.13771	1.13287	1.13195	1.12884	1.12482	1.1214	1.11629	1.11266	1.10653	1.1046	1.10111	1.1034	1.1023	1.10208	1.10138	1.10242	1.10317	1.10232	1.10187	1.10246	1.10105	1.09993	1.09889	1.09648	1.09619	1.09374	1.09046	1.08342	1.08146	1.07512	1.07275	1.07287	1.07335	1.07543	1.07512	1.07783	1.07967	1.07799	1.07716
1.71406	1.08685	1.08447	1.08225	1.08185	1.07991	1.07802	1.07355	1.07219	1.07033	1.06881	1.06639	1.06185	1.06149	1.05817	1.05455	1.05156	1.04677	1.04364	1.03787	1.03603	1.03299	1.03553	1.03415	1.03398	1.03345	1.03388	1.03511	1.03441	1.03351	1.03422	1.03313	1.03164	1.03096	1.02861	1.02865	1.02635	1.02316	1.01665	1.01552	1.00944	1.00719	1.00765	1.00851	1.00986	1.00928	1.01164	1.0133	1.01166	1.01076
1.71382	1.01991	1.01791	1.0157	1.01534	1.01319	1.01195	1.00727	1.00647	1.00456	1.00332	1.00098	0.99714	0.99656	0.99361	0.99037	0.98765	0.98348	0.98061	0.97584	0.97409	0.97115	0.97389	0.97219	0.9721	0.97151	0.9721	0.97271	0.97245	0.97157	0.97217	0.97143	0.96977	0.96926	0.96746	0.96689	0.965	0.96219	0.9565	0.95526	0.94975	0.94798	0.94869	0.94934	0.95067	0.94984	0.95205	0.95325	0.95167	0.95112
1.71359	0.9589	0.9571	0.95457	0.95455	0.95258	0.95125	0.94722	0.94658	0.94496	0.94382	0.94168	0.93801	0.93743	0.93479	0.9319	0.92955	0.92619	0.92377	0.91946	0.91786	0.91511	0.91781	0.91654	0.91595	0.91569	0.91617	0.91671	0.91649	0.91562	0.91613	0.91534	0.91383	0.91341	0.9122	0.91146	0.90936	0.90707	0.90226	0.90092	0.8959	0.89444	0.8952	0.89572	0.89733	0.89628	0.89824	0.89925	0.89757	0.89706
1.71336	0.90427	0.90217	0.89996	0.90035	0.89852	0.89694	0.89326	0.8932	0.89151	0.89077	0.88925	0.88536	0.88492	0.88263	0.8801	0.87778	0.87508	0.87283	0.86934	0.86805	0.86525	0.86799	0.86673	0.86628	0.86587	0.86648	0.867	0.86679	0.86602	0.86633	0.8658	0.86423	0.86382	0.86287	0.86213	0.86046	0.85856	0.85384	0.85276	0.84841	0.84688	0.84792	0.84833	0.84958	0.84885	0.8504	0.85118	0.84942	0.84893
1.71313	0.85512	0.85284	0.85107	0.85148	0.84959	0.84837	0.84533	0.84509	0.84365	0.84299	0.84164	0.83841	0.83775	0.83602	0.83312	0.83142	0.82922	0.8274	0.82434	0.8232	0.82086	0.82353	0.82213	0.82144	0.82154	0.82227	0.82213	0.82241	0.82144	0.82172	0.82122	0.81992	0.81981	0.81897	0.81776	0.8165	0.81501	0.81038	0.80964	0.806	0.8043	0.8052	0.80567	0.80708	0.806	0.80736	0.80845	0.80639	0.80589
1.71289	0.81131	0.80945	0.80783	0.80798	0.80664	0.80569	0.80298	0.80266	0.80146	0.80093	0.79987	0.79661	0.79623	0.79488	0.79204	0.79051	0.78892	0.78722	0.78441	0.78334	0.78128	0.78394	0.78248	0.782	0.78191	0.78272	0.78243	0.78267	0.78178	0.78209	0.78158	0.78054	0.78078	0.77946	0.77828	0.77761	0.77604	0.77188	0.77142	0.7679	0.76629	0.76712	0.76776	0.76906	0.76796	0.7692	0.76973	0.76794	0.76734
1.71266	0.77262	0.77074	0.76909	0.76948	0.76825	0.76746	0.76511	0.76472	0.76354	0.76309	0.76213	0.75902	0.7585	0.75778	0.75541	0.75377	0.7527	0.75085	0.74831	0.7472	0.7454	0.74844	0.74699	0.74631	0.74615	0.74709	0.74644	0.74681	0.74606	0.74638	0.74588	0.74514	0.74512	0.7441	0.74265	0.7422	0.74077	0.73698	0.73626	0.73328	0.73184	0.73279	0.73332	0.73427	0.73324	0.73443	0.73508	0.73311	0.73253
1.71243	0.73766	0.73574	0.73403	0.73435	0.7336	0.73247	0.7309	0.72997	0.72918	0.72884	0.72819	0.72487	0.72476	0.72406	0.72178	0.72055	0.7191	0.71783	0.7156	0.71451	0.71289	0.7153	0.71433	0.71387	0.71357	0.71454	0.71373	0.71427	0.71356	0.71392	0.71307	0.71255	0.71245	0.7117	0.71021	0.70978	0.70889	0.70523	0.70429	0.70178	0.70023	0.70125	0.70135	0.7023	0.70162	0.70257	0.70291	0.70145	0.70093
1.7122	0.70564	0.7038	0.70198	0.70283	0.70185	0.7009	0.69944	0.69859	0.69804	0.69752	0.69725	0.69415	0.6939	0.69351	0.69111	0.69005	0.68855	0.68749	0.68555	0.68452	0.68286	0.68556	0.68437	0.684	0.68365	0.68429	0.68343	0.68439	0.68318	0.68355	0.68303	0.68254	0.68265	0.6821	0.68046	0.68015	0.67911	0.6759	0.67492	0.67254	0.67127	0.67202	0.67229	0.67307	0.6726	0.67362	0.67338	0.67241	0.67188
1.71197	0.67616	0.67409	0.6726	0.67374	0.67272	0.67164	0.67074	0.66959	0.66941	0.6685	0.66831	0.6653	0.66516	0.66491	0.66265	0.66133	0.66017	0.65957	0.65796	0.6564	0.65499	0.65724	0.65631	0.65628	0.65573	0.65643	0.65548	0.65628	0.65542	0.65564	0.65469	0.65456	0.65497	0.65444	0.65267	0.65254	0.65155	0.64851	0.64719	0.64532	0.64413	0.64471	0.64512	0.64605	0.64548	0.64641	0.64588	0.64503	0.64447
1.71173	0.64862	0.64661	0.64575	0.64668	0.64575	0.64435	0.6438	0.64259	0.64289	0.64175	0.64127	0.63849	0.6385	0.63821	0.63602	0.6351	0.63384	0.633	0.63149	0.63021	0.62881	0.63118	0.63013	0.6301	0.62978	0.63026	0.62934	0.63017	0.62939	0.6294	0.62864	0.62869	0.62902	0.62865	0.62662	0.62666	0.62544	0.6225	0.6214	0.6198	0.61848	0.61933	0.61952	0.62067	0.61987	0.62079	0.6201	0.61962	0.61871
1.7115	0.62209	0.62048	0.61948	0.62068	0.61952	0.61826	0.61812	0.61665	0.61715	0.61588	0.61538	0.61302	0.61322	0.6127	0.61013	0.60964	0.60816	0.60745	0.60651	0.60474	0.60371	0.60604	0.60481	0.60469	0.60469	0.6052	0.60439	0.60503	0.60436	0.60434	0.60359	0.60352	0.60411	0.6035	0.60195	0.60185	0.60044	0.59779	0.59688	0.59503	0.59391	0.59442	0.59469	0.5962	0.59516	0.59608	0.5953	0.595	0.59406
1.71127	0.59764	0.59567	0.59512	0.59614	0.59502	0.59381	0.59355	0.59225	0.59266	0.59151	0.59101	0.58864	0.58931	0.58857	0.58605	0.58556	0.58407	0.58357	0.58273	0.58058	0.58046	0.58193	0.58127	0.58099	0.58114	0.58124	0.58078	0.58124	0.58061	0.58075	0.57998	0.58005	0.58026	0.57969	0.57827	0.57817	0.57696	0.57451	0.57352	0.57145	0.57043	0.57117	0.57139	0.57262	0.57182	0.57247	0.57196	0.57161	0.57085
1.71104	0.57307	0.57127	0.5711	0.57194	0.57078	0.56969	0.56942	0.56818	0.56852	0.56744	0.56733	0.56491	0.56533	0.56479	0.56243	0.56224	0.56012	0.56028	0.5591	0.55704	0.55709	0.55828	0.5579	0.55785	0.55802	0.55792	0.55729	0.55784	0.55737	0.55733	0.55666	0.557	0.55708	0.5565	0.55514	0.55477	0.5535	0.55166	0.55041	0.54889	0.54757	0.54833	0.54849	0.54992	0.54886	0.54965	0.549	0.54863	0.54794
1.71081	0.55082	0.54883	0.54865	0.54952	0.54875	0.5475	0.54729	0.54577	0.54626	0.54512	0.54513	0.54278	0.54343	0.54272	0.54026	0.54037	0.5381	0.53846	0.53733	0.53542	0.5354	0.53632	0.53614	0.53622	0.53633	0.53624	0.5355	0.53582	0.53569	0.53592	0.53514	0.53534	0.53554	0.53506	0.53355	0.53328	0.53225	0.53032	0.5291	0.52777	0.52628	0.52692	0.5273	0.52873	0.52763	0.52861	0.5281	0.52717	0.52664
1.71058	0.52926	0.52722	0.52715	0.52788	0.52734	0.52621	0.52588	0.52458	0.52501	0.52408	0.52367	0.52158	0.52205	0.5217	0.51918	0.51965	0.51717	0.518	0.51649	0.51471	0.51489	0.51552	0.51539	0.51562	0.5157	0.51533	0.51461	0.51505	0.51522	0.51541	0.51439	0.51478	0.51511	0.51478	0.51288	0.51284	0.51189	0.5101	0.50917	0.50781	0.50602	0.50695	0.50716	0.50863	0.5072	0.50873	0.50796	0.50685	0.50623
1.71034	0.50895	0.50686	0.50681	0.50752	0.50705	0.50604	0.50562	0.50445	0.50478	0.50389	0.50362	0.50154	0.50227	0.50162	0.4993	0.49993	0.49733	0.49839	0.49681	0.49536	0.49546	0.49578	0.49598	0.496	0.49608	0.49565	0.49479	0.49517	0.49582	0.49579	0.49521	0.49545	0.49573	0.49545	0.49359	0.49354	0.49247	0.49088	0.49035	0.48891	0.48733	0.48809	0.48797	0.48976	0.48838	0.48983	0.48905	0.48761	0.48719
1.71011	0.49007	0.48807	0.4881	0.48858	0.48813	0.4869	0.48697	0.48598	0.48599	0.48509	0.48513	0.48283	0.48395	0.48319	0.48103	0.48136	0.47905	0.47992	0.47873	0.47731	0.4775	0.478	0.47789	0.47759	0.4777	0.47767	0.47657	0.47719	0.47782	0.47792	0.47708	0.47771	0.47779	0.47749	0.47607	0.4758	0.47465	0.47333	0.47245	0.47113	0.46978	0.47023	0.47036	0.47207	0.47041	0.47201	0.47149	0.47026	0.4698
1.70988	0.47223	0.46985	0.46993	0.47052	0.4701	0.46888	0.46914	0.46834	0.46824	0.46724	0.46754	0.46511	0.46634	0.46581	0.46349	0.46353	0.46163	0.46241	0.46182	0.46005	0.46092	0.46058	0.46098	0.46016	0.46058	0.46064	0.45934	0.46004	0.46096	0.46073	0.46007	0.46107	0.46075	0.4607	0.45904	0.45887	0.4576	0.45655	0.45595	0.45449	0.45302	0.45328	0.45354	0.45527	0.45367	0.45496	0.45472	0.45353	0.4529
1.70965	0.45564	0.45296	0.45319	0.45389	0.45337	0.45236	0.45249	0.45186	0.45162	0.45105	0.4511	0.44861	0.4502	0.44945	0.44713	0.44702	0.44556	0.44641	0.44557	0.44401	0.445	0.44442	0.44514	0.44428	0.44457	0.44507	0.44333	0.44418	0.44509	0.44487	0.44424	0.44519	0.445	0.44477	0.44343	0.44281	0.44171	0.44095	0.44042	0.43922	0.43737	0.43755	0.43778	0.43953	0.43816	0.43919	0.43893	0.4378	0.43766
1.70942	0.43967	0.43722	0.43741	0.43797	0.43757	0.4365	0.437	0.43638	0.43626	0.43532	0.43542	0.43309	0.43447	0.43384	0.432	0.43157	0.43021	0.43104	0.43021	0.42885	0.42981	0.42897	0.42995	0.42937	0.42911	0.42989	0.42794	0.42896	0.4299	0.42964	0.42893	0.42992	0.42993	0.4298	0.42872	0.42756	0.42684	0.42594	0.42533	0.42429	0.42258	0.42261	0.42261	0.42473	0.42322	0.42435	0.42395	0.42268	0.4227
1.70919	0.42495	0.4229	0.42315	0.42353	0.42298	0.42181	0.42255	0.42201	0.42156	0.42109	0.42099	0.41874	0.42005	0.4194	0.41766	0.41748	0.4161	0.4167	0.41588	0.41459	0.41575	0.41476	0.41599	0.41531	0.41485	0.41565	0.41401	0.41507	0.4159	0.41535	0.41462	0.41598	0.41597	0.4158	0.41478	0.41351	0.41279	0.41204	0.41135	0.41037	0.40877	0.40905	0.40872	0.4107	0.40959	0.41045	0.40996	0.40854	0.40902
1.70896	0.41074	0.40856	0.40899	0.40922	0.40859	0.40785	0.40836	0.40782	0.40715	0.40711	0.40711	0.4045	0.4061	0.40555	0.40383	0.40354	0.40213	0.40281	0.40222	0.40085	0.40205	0.40069	0.40234	0.4016	0.40105	0.40181	0.40039	0.40148	0.40213	0.40161	0.40087	0.40217	0.40248	0.40206	0.40128	0.40011	0.39901	0.3986	0.39766	0.39707	0.39553	0.39557	0.39524	0.39724	0.39601	0.39707	0.39667	0.39518	0.3956
1.70873	0.39755	0.39534	0.39587	0.39576	0.3953	0.39458	0.39518	0.39469	0.39387	0.39384	0.39408	0.39179	0.39293	0.39253	0.39087	0.3906	0.38935	0.38966	0.38922	0.38802	0.38943	0.38789	0.38941	0.38878	0.38809	0.38903	0.38733	0.38847	0.38908	0.38848	0.38819	0.38909	0.38972	0.38932	0.38866	0.38758	0.38616	0.38576	0.38487	0.38437	0.38305	0.3828	0.38248	0.3841	0.38318	0.38444	0.3838	0.38246	0.383
1.7085	0.38514	0.38306	0.38376	0.38351	0.38292	0.38235	0.383	0.38228	0.38167	0.38156	0.38188	0.37971	0.3806	0.38005	0.37905	0.3786	0.37731	0.37748	0.37727	0.37628	0.37731	0.37572	0.37766	0.37655	0.37612	0.37681	0.37552	0.37658	0.37715	0.37637	0.37633	0.37715	0.37781	0.37723	0.37683	0.37563	0.37429	0.37393	0.37279	0.37243	0.37132	0.37075	0.37031	0.37232	0.37144	0.37244	0.3719	0.37087	0.3714
1.70827	0.37365	0.37138	0.37209	0.37186	0.37138	0.37069	0.37122	0.37071	0.37041	0.36997	0.37043	0.36833	0.36922	0.3689	0.36793	0.36729	0.36574	0.36605	0.36581	0.36488	0.36609	0.36446	0.36641	0.36499	0.36486	0.36535	0.36397	0.3652	0.36569	0.36498	0.36481	0.36579	0.36638	0.36597	0.36552	0.36423	0.36285	0.36271	0.36166	0.36136	0.36044	0.35976	0.35937	0.36115	0.36032	0.36139	0.36083	0.35957	0.3602
1.70804	0.36237	0.36039	0.36087	0.36067	0.36025	0.35946	0.35982	0.35938	0.35923	0.35881	0.35942	0.35721	0.35824	0.35768	0.35681	0.35646	0.35475	0.35507	0.35494	0.35394	0.35511	0.35328	0.35554	0.35422	0.35404	0.35442	0.35289	0.35424	0.35481	0.35411	0.35375	0.35462	0.35506	0.35519	0.35437	0.3532	0.35205	0.35177	0.35105	0.35053	0.34942	0.34915	0.34862	0.35051	0.34961	0.35076	0.34994	0.34897	0.3494
1.7078	0.35078	0.34914	0.34984	0.34939	0.34912	0.34825	0.34849	0.34811	0.34788	0.34773	0.34835	0.34598	0.34714	0.34622	0.34593	0.34514	0.34391	0.34393	0.34355	0.34296	0.34413	0.34228	0.34443	0.34325	0.34321	0.34366	0.34199	0.34344	0.34399	0.34329	0.34287	0.34376	0.34417	0.34395	0.3437	0.34234	0.3411	0.34119	0.3404	0.33976	0.33868	0.33861	0.33831	0.33982	0.33899	0.34002	0.33917	0.33839	0.33884
1.70757	0.34004	0.33839	0.33921	0.33865	0.33816	0.33773	0.33797	0.33751	0.33742	0.33714	0.33784	0.33537	0.33659	0.33565	0.33571	0.3346	0.33338	0.33349	0.33305	0.33254	0.33368	0.33177	0.33405	0.33284	0.33242	0.33319	0.33146	0.33318	0.33384	0.33275	0.33233	0.33329	0.33377	0.33325	0.33321	0.33194	0.33063	0.33107	0.33003	0.32954	0.32846	0.32835	0.32816	0.32956	0.32857	0.32959	0.32895	0.32846	0.32852
1.70734	0.33002	0.32846	0.32921	0.32859	0.32811	0.32797	0.3279	0.3277	0.32779	0.32771	0.32786	0.32552	0.3267	0.32598	0.32612	0.32474	0.32372	0.32413	0.32337	0.32291	0.32399	0.32214	0.32442	0.32364	0.3226	0.32383	0.32166	0.32362	0.32415	0.32317	0.32274	0.32339	0.32391	0.32358	0.3236	0.32233	0.32099	0.32162	0.32048	0.31998	0.31904	0.31896	0.31862	0.31994	0.31939	0.31999	0.31954	0.31919	0.31912
1.70711	0.32056	0.31931	0.32017	0.31932	0.31908	0.31895	0.31875	0.31852	0.31861	0.31863	0.31865	0.31661	0.31749	0.31683	0.31704	0.31559	0.31472	0.31508	0.31433	0.31403	0.31481	0.31333	0.31531	0.31416	0.31364	0.31483	0.31263	0.31469	0.31509	0.31415	0.31378	0.31438	0.3148	0.31446	0.31446	0.31323	0.31185	0.31258	0.31154	0.31091	0.31009	0.31015	0.30946	0.31089	0.31057	0.31092	0.31051	0.31018	0.31019
1.70688	0.31152	0.31027	0.31102	0.31033	0.31016	0.31033	0.30996	0.30964	0.30977	0.30992	0.30988	0.30811	0.30842	0.30782	0.30846	0.30644	0.30609	0.30624	0.30554	0.30528	0.30634	0.30481	0.30646	0.30515	0.30495	0.30591	0.30394	0.30614	0.30651	0.30558	0.30493	0.30549	0.30603	0.30566	0.3057	0.3042	0.30312	0.30375	0.30288	0.30223	0.30164	0.30201	0.30064	0.30222	0.30171	0.30226	0.30192	0.30139	0.30141
1.70665	0.30334	0.30222	0.30298	0.30235	0.30202	0.30234	0.30189	0.30163	0.30159	0.30199	0.30172	0.29977	0.30055	0.29964	0.30049	0.29819	0.29826	0.29818	0.29741	0.29727	0.2982	0.29677	0.29829	0.29689	0.29737	0.29801	0.29577	0.29823	0.29854	0.29741	0.29691	0.29741	0.29799	0.29774	0.29772	0.2962	0.29551	0.29581	0.29512	0.2943	0.29397	0.29428	0.29279	0.29436	0.2938	0.29438	0.2941	0.29348	0.29346
1.70642	0.29487	0.29375	0.2947	0.29434	0.2937	0.29404	0.29336	0.29323	0.29308	0.29366	0.2935	0.29142	0.29217	0.29134	0.29261	0.2897	0.29018	0.2901	0.28926	0.28907	0.29	0.28864	0.29008	0.28884	0.28926	0.28983	0.28789	0.29028	0.29043	0.28932	0.28853	0.28936	0.28986	0.28954	0.28948	0.28805	0.28735	0.28771	0.28711	0.2864	0.28604	0.28639	0.28461	0.2864	0.28584	0.28638	0.28612	0.28538	0.2854
1.70619	0.28652	0.28595	0.287	0.28655	0.28584	0.28628	0.28558	0.28536	0.28506	0.28608	0.28568	0.28376	0.28452	0.28356	0.2847	0.28188	0.28238	0.28229	0.28164	0.2813	0.28202	0.28135	0.2823	0.28107	0.28157	0.28201	0.28023	0.28271	0.28282	0.28171	0.2807	0.28171	0.28191	0.28192	0.28169	0.2802	0.27988	0.28001	0.27952	0.27876	0.2785	0.27896	0.27703	0.27894	0.27828	0.27889	0.27873	0.278	0.27781
1.70596	0.27861	0.27856	0.2796	0.27899	0.27834	0.27871	0.27817	0.27774	0.27755	0.27862	0.27811	0.27644	0.27696	0.27608	0.27743	0.27455	0.27534	0.2749	0.27426	0.27419	0.27463	0.27419	0.27529	0.27356	0.27427	0.27499	0.2728	0.27537	0.27514	0.27435	0.27356	0.27435	0.27449	0.27433	0.27466	0.27324	0.27296	0.27294	0.27205	0.27157	0.27147	0.27177	0.26986	0.27225	0.271	0.27178	0.2716	0.27109	0.27069
1.70573	0.27143	0.27168	0.27267	0.27209	0.27135	0.27168	0.27111	0.27062	0.27054	0.27186	0.27136	0.26956	0.26992	0.26916	0.27056	0.26767	0.26861	0.26782	0.26752	0.26751	0.26776	0.2677	0.26851	0.26661	0.26769	0.26822	0.26619	0.26864	0.26819	0.26733	0.26686	0.26728	0.26757	0.26749	0.26791	0.26641	0.26605	0.2663	0.26523	0.26481	0.26484	0.26507	0.26323	0.26542	0.26436	0.26498	0.26482	0.26474	0.26397
1.7055	0.26462	0.26496	0.26577	0.26529	0.26428	0.26471	0.26458	0.26384	0.2637	0.26522	0.26445	0.26316	0.26332	0.26237	0.26354	0.26106	0.26212	0.26138	0.26077	0.26069	0.2611	0.2613	0.26176	0.25999	0.2609	0.26158	0.25973	0.26184	0.26141	0.26055	0.26038	0.26065	0.26085	0.26068	0.26113	0.25999	0.25963	0.25993	0.25863	0.25844	0.25844	0.25862	0.25708	0.25871	0.25791	0.25856	0.25835	0.2583	0.25756
1.70527	0.25825	0.25874	0.25937	0.25894	0.25792	0.25841	0.25843	0.25766	0.25742	0.25907	0.25802	0.25707	0.25712	0.25616	0.25725	0.25496	0.25601	0.25527	0.25445	0.25441	0.25494	0.2554	0.25568	0.25378	0.25464	0.25532	0.2535	0.25549	0.25507	0.25442	0.25448	0.25465	0.25486	0.2545	0.25486	0.25373	0.25341	0.25388	0.25269	0.25258	0.25238	0.25264	0.25101	0.25249	0.25172	0.25222	0.25218	0.25239	0.25138
1.70504	0.25208	0.25261	0.25326	0.25309	0.25181	0.25228	0.25235	0.25151	0.25127	0.25282	0.25171	0.25094	0.25076	0.25026	0.25108	0.24899	0.2499	0.24918	0.24837	0.24815	0.2489	0.2494	0.24951	0.24773	0.2484	0.24926	0.24734	0.24916	0.24911	0.24809	0.24839	0.24865	0.24897	0.24838	0.24862	0.2476	0.24742	0.24784	0.24658	0.24651	0.24634	0.24666	0.24485	0.24648	0.24567	0.24622	0.24631	0.24639	0.24551
1.70481	0.24639	0.24711	0.24774	0.24742	0.2464	0.24651	0.24672	0.24573	0.24572	0.24735	0.24611	0.24539	0.2452	0.2447	0.24547	0.2433	0.2445	0.24392	0.24291	0.24258	0.24333	0.24389	0.24424	0.24256	0.24285	0.24363	0.24189	0.24346	0.24356	0.24239	0.24297	0.24319	0.24355	0.24273	0.24305	0.24215	0.24207	0.2423	0.24144	0.24125	0.24112	0.24123	0.23945	0.241	0.24039	0.24095	0.24077	0.24082	0.24003
1.70458	0.24089	0.24142	0.24237	0.24217	0.24095	0.24085	0.24142	0.24017	0.23998	0.2417	0.24077	0.2401	0.23982	0.23927	0.24008	0.23819	0.23913	0.23877	0.23758	0.23737	0.23812	0.23839	0.23877	0.23742	0.23733	0.23821	0.23683	0.23785	0.23803	0.2369	0.23774	0.23769	0.23859	0.23737	0.23718	0.23703	0.23688	0.23683	0.23629	0.23592	0.23601	0.23611	0.23447	0.23574	0.23521	0.23548	0.23551	0.23552	0.23432
1.70435	0.23563	0.23638	0.23705	0.23698	0.23574	0.23559	0.23625	0.23507	0.2349	0.23647	0.2352	0.23503	0.23435	0.23406	0.23477	0.23308	0.23413	0.23392	0.23265	0.2322	0.23287	0.23336	0.23355	0.2323	0.23206	0.23283	0.23177	0.23279	0.23275	0.23157	0.23258	0.23283	0.23347	0.23215	0.23188	0.23171	0.23181	0.23163	0.23123	0.2309	0.2311	0.23107	0.22948	0.23076	0.23024	0.2304	0.23061	0.23055	0.229
1.70412	0.23096	0.23174	0.23247	0.23228	0.2313	0.23078	0.23186	0.23048	0.23033	0.23193	0.23045	0.23045	0.22975	0.22951	0.2303	0.2286	0.22964	0.22939	0.22833	0.22787	0.22821	0.22872	0.22905	0.22798	0.22749	0.22804	0.22743	0.22815	0.22804	0.22705	0.22831	0.22845	0.22895	0.22758	0.22715	0.22731	0.22726	0.22704	0.22689	0.22631	0.22658	0.22682	0.22524	0.2263	0.22587	0.22627	0.22614	0.22587	0.22457
1.7039	0.22617	0.22716	0.22761	0.22776	0.22664	0.2259	0.22712	0.2257	0.22541	0.22731	0.22557	0.22584	0.22503	0.22474	0.2255	0.2237	0.22494	0.22488	0.22399	0.22305	0.22308	0.2242	0.22444	0.22327	0.22281	0.22336	0.22296	0.22341	0.22353	0.22228	0.22379	0.22372	0.22412	0.22286	0.22251	0.22278	0.22286	0.22261	0.22209	0.22196	0.22198	0.22227	0.22074	0.22168	0.22133	0.22155	0.22172	0.22152	0.21991
1.70367	0.22152	0.22276	0.22306	0.2233	0.22229	0.22153	0.22278	0.22129	0.22127	0.22311	0.22121	0.22142	0.22107	0.22052	0.22121	0.21951	0.2209	0.22084	0.21994	0.21902	0.21872	0.21995	0.22005	0.21893	0.21855	0.2189	0.21885	0.21935	0.21906	0.21818	0.21947	0.21975	0.21999	0.21855	0.21834	0.21875	0.21865	0.21829	0.21784	0.21785	0.21791	0.21819	0.21656	0.21792	0.21726	0.21739	0.21759	0.21756	0.21563
1.70344	0.21754	0.21868	0.21923	0.21937	0.21827	0.21765	0.21884	0.21738	0.21734	0.21921	0.21729	0.21769	0.21732	0.21665	0.21714	0.21558	0.21706	0.21698	0.21637	0.2153	0.21499	0.21623	0.21626	0.21515	0.21477	0.21485	0.2152	0.21565	0.21525	0.21436	0.21568	0.21581	0.21629	0.21469	0.2142	0.21499	0.21453	0.21418	0.2141	0.21386	0.2141	0.21418	0.21299	0.21433	0.21338	0.21343	0.21374	0.21381	0.21163
1.70321	0.21341	0.21488	0.21519	0.21549	0.21449	0.21381	0.21504	0.21355	0.21335	0.21544	0.21312	0.21371	0.2133	0.21281	0.21303	0.21185	0.21337	0.21341	0.21275	0.21132	0.21112	0.21218	0.21239	0.21139	0.21088	0.21112	0.21162	0.21198	0.21175	0.21041	0.21208	0.21229	0.21266	0.21088	0.2106	0.21112	0.21084	0.21067	0.21022	0.21006	0.21045	0.21042	0.20925	0.21084	0.20949	0.20963	0.21012	0.21013	0.20793
1.70298	0.20988	0.21147	0.2118	0.21194	0.21105	0.21019	0.21138	0.20995	0.20958	0.21185	0.20963	0.21013	0.21003	0.20922	0.20955	0.20858	0.20998	0.20993	0.20923	0.20807	0.2076	0.20894	0.20897	0.20764	0.20742	0.20749	0.20841	0.20857	0.20829	0.20701	0.20895	0.20877	0.20918	0.20721	0.20714	0.20749	0.20722	0.20725	0.20702	0.20654	0.20688	0.20699	0.20587	0.20726	0.20604	0.20616	0.20671	0.20682	0.20434
1.70275	0.20614	0.20792	0.20826	0.20833	0.20752	0.2067	0.20768	0.2064	0.20592	0.2081	0.20618	0.2064	0.20648	0.20588	0.2059	0.20528	0.20619	0.20632	0.20576	0.20454	0.20424	0.20534	0.20566	0.20421	0.20381	0.20409	0.20514	0.20487	0.20495	0.20349	0.20567	0.20512	0.20562	0.20349	0.20366	0.20402	0.2037	0.20373	0.20362	0.20312	0.20328	0.20343	0.2022	0.20361	0.20242	0.20256	0.2033	0.203	0.20086
1.70252	0.20287	0.20451	0.20466	0.20463	0.2039	0.20338	0.20409	0.20313	0.20256	0.20476	0.20281	0.20296	0.20313	0.20248	0.20262	0.20189	0.20279	0.20303	0.20244	0.20143	0.20093	0.20182	0.20273	0.20121	0.20049	0.20066	0.20196	0.20155	0.20168	0.20018	0.20259	0.2019	0.20221	0.20021	0.20053	0.20073	0.20066	0.20039	0.20032	0.20003	0.19993	0.20041	0.19914	0.20037	0.19919	0.19937	0.20029	0.19971	0.1975
1.70229	0.19968	0.20102	0.20103	0.20119	0.20042	0.19994	0.20054	0.19975	0.19931	0.20108	0.19959	0.19945	0.19959	0.19897	0.1994	0.19859	0.19927	0.1997	0.19913	0.19825	0.19745	0.1983	0.19945	0.19797	0.19703	0.19755	0.19855	0.19841	0.19846	0.19705	0.19911	0.1988	0.19922	0.19731	0.19716	0.19737	0.1974	0.19701	0.19709	0.19706	0.19666	0.19706	0.19597	0.19732	0.19586	0.1962	0.19707	0.19638	0.1944
1.70206	0.19689	0.19807	0.1982	0.19815	0.19756	0.19687	0.19744	0.19698	0.19626	0.19785	0.19665	0.19665	0.19666	0.19598	0.1962	0.1956	0.19635	0.19666	0.19639	0.19544	0.19452	0.19565	0.19667	0.19517	0.19403	0.19469	0.19569	0.1954	0.19543	0.19436	0.19634	0.19568	0.19643	0.19463	0.19422	0.19463	0.19459	0.19417	0.1943	0.19418	0.19381	0.19418	0.19306	0.19449	0.19299	0.19341	0.19442	0.19358	0.19159
1.70183	0.19392	0.19512	0.19494	0.195	0.19413	0.19363	0.19403	0.19409	0.19329	0.19481	0.1933	0.19354	0.19352	0.19305	0.19311	0.19262	0.19326	0.19345	0.19352	0.19245	0.19145	0.19259	0.19396	0.19226	0.19093	0.19171	0.1927	0.1925	0.1924	0.19132	0.19326	0.19278	0.19328	0.19166	0.19113	0.19163	0.19146	0.19121	0.19132	0.19101	0.19083	0.19139	0.18994	0.19133	0.18993	0.19039	0.19129	0.1907	0.18885
1.70161	0.1912	0.19258	0.19238	0.19214	0.19145	0.19054	0.19113	0.19141	0.19031	0.19179	0.19047	0.19077	0.19071	0.19032	0.19023	0.18989	0.19046	0.19044	0.19073	0.1897	0.18871	0.18974	0.19161	0.1895	0.18802	0.18914	0.18994	0.18986	0.18936	0.1887	0.19045	0.19006	0.19042	0.1889	0.1885	0.18893	0.18873	0.18854	0.18867	0.18826	0.1883	0.18832	0.18691	0.18864	0.18723	0.18741	0.18858	0.18804	0.18613
1.70138	0.18862	0.18989	0.1897	0.18925	0.1886	0.18758	0.18825	0.18872	0.18753	0.18893	0.18767	0.18781	0.18794	0.18762	0.18766	0.18705	0.1877	0.18733	0.18801	0.18726	0.18615	0.18699	0.18876	0.18681	0.18528	0.18649	0.18701	0.18741	0.18662	0.18618	0.18773	0.1875	0.18778	0.18639	0.18597	0.18645	0.18593	0.18613	0.18597	0.18552	0.18541	0.18556	0.18456	0.18601	0.18449	0.18471	0.18572	0.18559	0.18338
1.70115	0.1858	0.18722	0.18684	0.18674	0.18591	0.18501	0.18554	0.18604	0.18488	0.18625	0.18486	0.18517	0.18514	0.1851	0.18508	0.18452	0.18501	0.18471	0.18538	0.18454	0.18375	0.1841	0.18619	0.1844	0.18276	0.18399	0.18457	0.18495	0.18376	0.18366	0.18497	0.18481	0.18534	0.18386	0.18351	0.18381	0.18335	0.18339	0.18336	0.18312	0.18281	0.18285	0.1819	0.18332	0.18196	0.182	0.18287	0.18299	0.18078
1.70092	0.1832	0.18473	0.18443	0.18422	0.18348	0.18236	0.18296	0.18373	0.18244	0.18372	0.1825	0.18293	0.18259	0.18253	0.18259	0.18248	0.18259	0.18216	0.18291	0.18219	0.18119	0.18165	0.18393	0.18228	0.18025	0.18174	0.18205	0.18275	0.18116	0.18137	0.1826	0.18218	0.18309	0.18144	0.18111	0.18141	0.1812	0.18072	0.18097	0.18073	0.18047	0.18056	0.17945	0.18084	0.17963	0.17985	0.18044	0.18067	0.1785
1.70069	0.18095	0.18239	0.18206	0.18196	0.18142	0.18003	0.18048	0.18131	0.18006	0.1811	0.18029	0.18054	0.18025	0.18039	0.18052	0.18029	0.18011	0.17978	0.18062	0.1798	0.17903	0.17921	0.18155	0.18014	0.17791	0.17949	0.18003	0.18066	0.17886	0.17918	0.17999	0.17993	0.18062	0.17952	0.17887	0.17928	0.17879	0.17848	0.17858	0.17839	0.17807	0.17822	0.17712	0.17863	0.17738	0.1775	0.17832	0.17845	0.17632
1.70046	0.17907	0.18011	0.17987	0.17947	0.1792	0.17792	0.17835	0.1789	0.17767	0.17883	0.17819	0.17818	0.1781	0.17822	0.17817	0.17821	0.1778	0.17726	0.17844	0.17772	0.17673	0.17697	0.17959	0.17799	0.17599	0.17717	0.17788	0.17865	0.17668	0.17687	0.17785	0.17775	0.17845	0.17715	0.17647	0.17719	0.17648	0.17634	0.17657	0.17627	0.17584	0.17606	0.17512	0.17639	0.17536	0.17541	0.17626	0.17642	0.17433
1.70023	0.17701	0.17769	0.17748	0.17712	0.17695	0.17565	0.17602	0.17648	0.17547	0.17614	0.176	0.17593	0.17568	0.17617	0.17593	0.1762	0.17526	0.17475	0.17606	0.17541	0.17453	0.17474	0.17719	0.1757	0.17391	0.1751	0.17551	0.17638	0.17445	0.17491	0.17561	0.17543	0.17608	0.17471	0.17437	0.17515	0.17423	0.17415	0.17427	0.17408	0.17373	0.17338	0.17295	0.17423	0.17303	0.17316	0.17395	0.17423	0.17204
1.70001	0.17524	0.17541	0.17545	0.17516	0.17511	0.17352	0.17385	0.17444	0.1735	0.17373	0.17395	0.17396	0.17339	0.17411	0.17395	0.17401	0.17309	0.17259	0.17385	0.17331	0.17228	0.17266	0.17514	0.17364	0.17215	0.17301	0.17338	0.17444	0.17241	0.17298	0.17336	0.17324	0.17381	0.17252	0.17239	0.17327	0.17205	0.17206	0.17222	0.17194	0.17138	0.17119	0.17076	0.17196	0.17093	0.17102	0.17171	0.17204	0.17011
1.69978	0.17337	0.17335	0.17341	0.17325	0.17292	0.17164	0.17186	0.17241	0.17172	0.1718	0.17211	0.17172	0.1716	0.17196	0.17218	0.1721	0.17096	0.17055	0.17177	0.17137	0.17027	0.17066	0.17324	0.17166	0.17034	0.17096	0.17159	0.17224	0.17063	0.17125	0.17102	0.1713	0.17198	0.17054	0.17048	0.17117	0.17003	0.17013	0.1702	0.16997	0.16923	0.16906	0.16883	0.17012	0.16909	0.16913	0.16985	0.17009	0.16827
1.69955	0.1716	0.1713	0.17117	0.17092	0.17071	0.16957	0.16987	0.17012	0.16995	0.16956	0.17008	0.16978	0.16949	0.16998	0.17012	0.16994	0.16901	0.16839	0.16963	0.16919	0.16823	0.16859	0.17123	0.16955	0.16817	0.1689	0.16936	0.17029	0.16836	0.16945	0.16892	0.16899	0.16972	0.16859	0.16839	0.16888	0.16783	0.16837	0.16824	0.16778	0.16711	0.16686	0.16707	0.16799	0.16722	0.16707	0.16768	0.16788	0.16626
1.69932	0.16914	0.16906	0.16899	0.16878	0.16855	0.16762	0.16792	0.16809	0.16779	0.16739	0.16789	0.16749	0.16748	0.16776	0.16796	0.16772	0.16693	0.16619	0.16746	0.16732	0.16609	0.16652	0.169	0.16728	0.16613	0.16704	0.16729	0.16824	0.16639	0.16749	0.16665	0.16679	0.16777	0.16654	0.16643	0.16693	0.16575	0.16643	0.16618	0.16566	0.16496	0.16484	0.16499	0.16585	0.16522	0.16493	0.16562	0.16585	0.16445
1.69909	0.16713	0.16684	0.16714	0.16696	0.16642	0.16581	0.16616	0.16621	0.16599	0.16558	0.16612	0.16541	0.16569	0.16565	0.16621	0.16548	0.16496	0.16424	0.16541	0.1654	0.16442	0.1644	0.16661	0.16519	0.16436	0.16507	0.16526	0.1664	0.16447	0.16554	0.16445	0.16483	0.16595	0.16447	0.1645	0.16479	0.16369	0.16463	0.1639	0.16372	0.16307	0.16278	0.16325	0.16374	0.16314	0.16303	0.16355	0.1638	0.16264
1.69887	0.1655	0.16503	0.16529	0.16527	0.16457	0.16435	0.1647	0.16436	0.1647	0.16377	0.16449	0.16365	0.16402	0.16395	0.16449	0.16386	0.1634	0.16246	0.16365	0.16387	0.1626	0.16291	0.16501	0.16341	0.16283	0.16324	0.16337	0.16489	0.16272	0.16384	0.16245	0.16278	0.1641	0.16271	0.16272	0.16291	0.16213	0.1628	0.16228	0.16198	0.16126	0.16102	0.16145	0.16169	0.1613	0.16106	0.16188	0.16194	0.16092
1.69864	0.16399	0.16347	0.16333	0.16371	0.16316	0.16275	0.16285	0.16271	0.16309	0.16239	0.16294	0.16223	0.16264	0.16243	0.16287	0.16213	0.16176	0.16088	0.16204	0.16233	0.16113	0.16135	0.16314	0.16176	0.16122	0.16181	0.16172	0.16337	0.16133	0.16215	0.16051	0.16086	0.16256	0.16103	0.16108	0.16121	0.1606	0.16097	0.16063	0.16047	0.1595	0.15941	0.15979	0.15987	0.15977	0.15956	0.16026	0.16023	0.15927
1.69841	0.16229	0.16162	0.16121	0.16198	0.1612	0.16106	0.16114	0.1606	0.16101	0.16068	0.16117	0.16007	0.16083	0.16063	0.16085	0.16036	0.15991	0.15861	0.16	0.1605	0.1593	0.1595	0.16124	0.15951	0.1596	0.15997	0.15986	0.16145	0.15916	0.16029	0.15855	0.15885	0.16069	0.15919	0.15905	0.1591	0.15863	0.15886	0.15847	0.15829	0.15773	0.15745	0.15789	0.15788	0.1576	0.15757	0.15813	0.15827	0.1573
1.69818	0.16058	0.1597	0.15925	0.16022	0.15948	0.15931	0.15935	0.15876	0.15929	0.15881	0.15945	0.15843	0.15921	0.15879	0.15915	0.15856	0.15826	0.15686	0.15811	0.15857	0.15761	0.15776	0.15938	0.15778	0.15809	0.15806	0.15784	0.15947	0.1574	0.15853	0.15659	0.15684	0.15891	0.15733	0.15722	0.15731	0.15716	0.15733	0.15669	0.15661	0.15602	0.15568	0.15634	0.15623	0.15568	0.15582	0.15634	0.15654	0.15569
1.69796	0.15888	0.15782	0.15774	0.15876	0.15789	0.15762	0.15772	0.15705	0.15763	0.15715	0.15767	0.15638	0.15777	0.15702	0.15728	0.15686	0.15653	0.15528	0.15648	0.15674	0.15582	0.15588	0.1574	0.1562	0.15638	0.15648	0.15605	0.15773	0.15542	0.15663	0.1548	0.155	0.15706	0.15556	0.15541	0.15538	0.15537	0.15566	0.15483	0.15503	0.15417	0.15378	0.15474	0.15448	0.15397	0.15422	0.15444	0.15485	0.15402
1.69773	0.15671	0.15604	0.1558	0.15712	0.156	0.15576	0.15591	0.15495	0.15575	0.15549	0.15596	0.15471	0.15598	0.15534	0.1554	0.15529	0.1546	0.15349	0.15465	0.15481	0.15399	0.15418	0.15542	0.1544	0.15444	0.15458	0.15414	0.15573	0.15358	0.15488	0.15304	0.15331	0.15509	0.15365	0.15361	0.15355	0.15334	0.15369	0.15273	0.15337	0.15235	0.15186	0.15286	0.15256	0.15207	0.15234	0.15256	0.15302	0.15211
1.6975	0.15519	0.1545	0.15398	0.15516	0.15442	0.15408	0.15464	0.15332	0.15421	0.15381	0.15423	0.15317	0.15435	0.15375	0.15364	0.15383	0.15304	0.15182	0.15287	0.15321	0.15227	0.15272	0.15355	0.15269	0.15292	0.15308	0.1523	0.15389	0.15189	0.15314	0.15148	0.15152	0.15342	0.15194	0.15196	0.15182	0.15182	0.15208	0.15102	0.15153	0.15052	0.15026	0.15123	0.15068	0.1502	0.15057	0.15092	0.15142	0.15067
1.69727	0.15376	0.15275	0.15229	0.15362	0.15292	0.15264	0.15331	0.15158	0.15281	0.15208	0.15273	0.15151	0.15287	0.15228	0.15201	0.15245	0.15135	0.15014	0.15113	0.15167	0.15092	0.15111	0.15198	0.1509	0.15142	0.15153	0.15074	0.15209	0.15021	0.15152	0.15002	0.14995	0.15187	0.15026	0.15049	0.15043	0.15023	0.15062	0.14945	0.14983	0.14893	0.14848	0.14962	0.14891	0.14845	0.14898	0.14928	0.14989	0.14905
1.69705	0.15263	0.15133	0.15077	0.15224	0.15149	0.15103	0.15199	0.1501	0.15149	0.15071	0.15149	0.1502	0.15135	0.15072	0.15026	0.1508	0.14978	0.14867	0.14963	0.15023	0.14933	0.14961	0.15034	0.14952	0.14995	0.14994	0.14944	0.15053	0.14883	0.14999	0.14866	0.14857	0.15055	0.14878	0.14887	0.14885	0.14859	0.14897	0.14811	0.14836	0.14737	0.14714	0.14822	0.14709	0.14681	0.14737	0.14767	0.14822	0.14731
1.69682	0.15132	0.14975	0.14931	0.15064	0.15019	0.14985	0.15045	0.14853	0.1503	0.14926	0.14979	0.14894	0.15002	0.14959	0.14851	0.14959	0.1483	0.1475	0.14801	0.14867	0.14783	0.14812	0.14871	0.14816	0.14838	0.1482	0.1481	0.14894	0.14728	0.14835	0.14734	0.14721	0.14891	0.14731	0.14706	0.14732	0.14719	0.14742	0.14638	0.147	0.14591	0.14576	0.14681	0.14524	0.14504	0.14574	0.14607	0.14645	0.14558
1.69659	0.15014	0.14829	0.14799	0.14939	0.14918	0.14844	0.14919	0.14736	0.14893	0.14807	0.14842	0.1477	0.14878	0.14871	0.14732	0.14832	0.14711	0.14633	0.1468	0.1475	0.14668	0.14697	0.14749	0.14685	0.14716	0.14669	0.14668	0.14759	0.14598	0.147	0.14613	0.14609	0.14746	0.14591	0.1455	0.14585	0.14594	0.14598	0.14515	0.14563	0.14444	0.14461	0.14523	0.14393	0.14381	0.14432	0.14448	0.14494	0.14399
1.69637	0.14889	0.14683	0.14654	0.14801	0.14791	0.14706	0.14766	0.14589	0.14764	0.14681	0.14698	0.1463	0.14729	0.14736	0.14603	0.14689	0.14588	0.14509	0.14552	0.146	0.14531	0.14566	0.14615	0.14563	0.14568	0.14532	0.14545	0.14597	0.14466	0.14533	0.14482	0.1448	0.14587	0.14431	0.14392	0.14443	0.14453	0.1444	0.14376	0.14408	0.1433	0.14346	0.14367	0.14253	0.14245	0.143	0.14301	0.14305	0.14251
1.69614	0.14759	0.14567	0.14542	0.14652	0.14658	0.14578	0.14628	0.14473	0.14627	0.14574	0.1457	0.1452	0.14609	0.14621	0.14472	0.14548	0.14468	0.14417	0.14436	0.14497	0.14407	0.14449	0.14469	0.14449	0.14445	0.14402	0.14427	0.14449	0.14328	0.14412	0.14378	0.14359	0.14453	0.14317	0.14246	0.14296	0.14356	0.14279	0.14248	0.14275	0.14198	0.14213	0.14234	0.14121	0.14114	0.14173	0.1415	0.14162	0.14101
1.69591	0.146	0.14422	0.1438	0.1452	0.14524	0.14432	0.14509	0.14344	0.14471	0.14444	0.14419	0.14404	0.14464	0.14489	0.14327	0.14389	0.14327	0.14282	0.1431	0.14365	0.1425	0.14308	0.14309	0.14306	0.14327	0.14255	0.14309	0.14293	0.14198	0.14273	0.14244	0.1423	0.14313	0.14177	0.14096	0.14164	0.14221	0.14112	0.14088	0.14117	0.14037	0.14088	0.14105	0.13982	0.13969	0.14014	0.14008	0.14005	0.13917
1.69568	0.14486	0.14312	0.14253	0.14375	0.14404	0.1432	0.14387	0.14239	0.14376	0.14371	0.14314	0.14281	0.14342	0.14387	0.14216	0.1426	0.14221	0.14171	0.14196	0.1424	0.14129	0.14218	0.1419	0.14159	0.14212	0.14145	0.14193	0.14188	0.14112	0.14164	0.14156	0.14148	0.14175	0.14037	0.14008	0.14037	0.14126	0.13981	0.13964	0.13999	0.13936	0.13977	0.13988	0.13863	0.1384	0.13888	0.13886	0.13886	0.1381
1.69546	0.14363	0.14195	0.14147	0.14257	0.14282	0.14201	0.14296	0.14146	0.14267	0.1429	0.14213	0.14182	0.14259	0.14295	0.14115	0.14154	0.14118	0.14077	0.14095	0.14137	0.14036	0.14109	0.14075	0.14056	0.141	0.14044	0.14098	0.14084	0.14036	0.14075	0.14074	0.14028	0.14056	0.13922	0.13905	0.13949	0.14029	0.13873	0.13869	0.13902	0.13824	0.13863	0.13871	0.13757	0.13721	0.13774	0.13772	0.13768	0.13713
1.69523	0.14226	0.14101	0.14011	0.14129	0.14143	0.14108	0.14159	0.14054	0.14145	0.14187	0.14096	0.14078	0.14155	0.14169	0.14016	0.14029	0.14015	0.13997	0.13983	0.1401	0.1391	0.14022	0.1397	0.13938	0.13988	0.13927	0.13994	0.13963	0.13927	0.13949	0.13939	0.13913	0.13937	0.1379	0.13802	0.13835	0.13907	0.13766	0.13748	0.13794	0.13712	0.13745	0.13726	0.13631	0.13612	0.1363	0.13637	0.13657	0.13582
1.695	0.14123	0.14009	0.13922	0.1401	0.14039	0.14016	0.14086	0.13964	0.14052	0.14112	0.13992	0.13972	0.14058	0.14095	0.13935	0.13945	0.13939	0.13914	0.13921	0.13943	0.1385	0.13931	0.13877	0.13854	0.13893	0.13843	0.13922	0.13873	0.13833	0.13855	0.13852	0.13844	0.13852	0.137	0.1371	0.13733	0.1381	0.13647	0.1367	0.13688	0.13615	0.13649	0.13605	0.13542	0.1352	0.13527	0.13543	0.13556	0.13471
1.69478	0.14025	0.13927	0.13858	0.13936	0.13956	0.13925	0.14008	0.13881	0.13966	0.14037	0.13893	0.13925	0.13977	0.14011	0.13846	0.13867	0.13848	0.13856	0.13873	0.1387	0.1379	0.13865	0.13799	0.1378	0.13813	0.13757	0.13854	0.13784	0.1378	0.1377	0.13784	0.13728	0.13767	0.136	0.13635	0.13654	0.13727	0.1355	0.1359	0.136	0.13547	0.13536	0.13521	0.13469	0.13442	0.13424	0.13431	0.13476	0.13385
1.69455	0.13913	0.1385	0.13747	0.13873	0.13861	0.13853	0.13901	0.13782	0.13861	0.13956	0.13796	0.13839	0.13865	0.13908	0.13765	0.1377	0.13767	0.13784	0.13785	0.13781	0.13689	0.13773	0.1372	0.1369	0.13727	0.13672	0.13782	0.13669	0.13699	0.13659	0.13699	0.13636	0.13654	0.13515	0.1357	0.13556	0.1365	0.13458	0.13493	0.13508	0.13466	0.1347	0.13416	0.13379	0.13362	0.13337	0.13331	0.13384	0.13276
1.69432	0.13825	0.13756	0.13658	0.13773	0.13777	0.13759	0.1379	0.13714	0.13785	0.13869	0.13723	0.1377	0.13802	0.13839	0.13708	0.13656	0.13673	0.13706	0.13712	0.13719	0.136	0.13703	0.13664	0.13597	0.1364	0.13577	0.13718	0.13566	0.13609	0.13587	0.13613	0.13547	0.13561	0.13423	0.13484	0.13494	0.13564	0.13351	0.13401	0.13425	0.13386	0.13391	0.13344	0.13295	0.13284	0.13231	0.13244	0.13287	0.13177
1.6941	0.13718	0.13671	0.13536	0.1366	0.13661	0.13686	0.13675	0.13642	0.13695	0.13769	0.13639	0.13689	0.13709	0.13749	0.13628	0.13559	0.13567	0.13626	0.13623	0.13609	0.13509	0.13593	0.13591	0.13533	0.13536	0.1348	0.13622	0.13464	0.13512	0.13476	0.13528	0.13468	0.1345	0.1334	0.13391	0.13385	0.13478	0.13252	0.13304	0.13337	0.13292	0.13314	0.13225	0.13213	0.13199	0.1313	0.13155	0.1318	0.13099
1.69387	0.13628	0.13561	0.13444	0.13556	0.13557	0.1359	0.13576	0.13546	0.13592	0.13691	0.13521	0.13605	0.13605	0.13629	0.13554	0.1347	0.13483	0.13556	0.13521	0.13515	0.13396	0.13478	0.13491	0.13439	0.13423	0.13375	0.13523	0.13377	0.13424	0.13378	0.13434	0.13391	0.1335	0.13255	0.13286	0.13271	0.13359	0.13171	0.1321	0.13235	0.13194	0.13225	0.13147	0.13136	0.13124	0.13039	0.13053	0.13085	0.13012
1.69365	0.13522	0.13457	0.13356	0.13471	0.13467	0.13475	0.13438	0.13452	0.13473	0.13582	0.13422	0.13528	0.13494	0.13534	0.13457	0.13376	0.13382	0.13459	0.13419	0.13403	0.133	0.1337	0.13385	0.13331	0.13316	0.1327	0.13418	0.13257	0.13333	0.13251	0.13317	0.13286	0.13259	0.13154	0.13172	0.13168	0.13253	0.13052	0.13112	0.13122	0.13099	0.13106	0.13037	0.13046	0.13035	0.12912	0.12935	0.12979	0.12923
1.69342	0.134	0.1338	0.13268	0.13368	0.13394	0.13368	0.13325	0.13359	0.13368	0.13499	0.13319	0.1345	0.13369	0.13449	0.13363	0.13282	0.13274	0.13367	0.13331	0.13309	0.13207	0.13269	0.13302	0.13251	0.13206	0.13158	0.13325	0.13159	0.1323	0.13146	0.13222	0.13173	0.1315	0.13059	0.13067	0.13072	0.13144	0.12964	0.13013	0.13005	0.12993	0.13005	0.12926	0.12956	0.12938	0.12809	0.12846	0.12884	0.12816
1.69319	0.13299	0.13307	0.13176	0.13288	0.13312	0.13271	0.13224	0.13279	0.13267	0.1342	0.13208	0.13356	0.13256	0.13342	0.13276	0.13187	0.13184	0.13275	0.13219	0.13206	0.13131	0.13173	0.13225	0.13166	0.13089	0.13036	0.13235	0.13077	0.13122	0.13061	0.13093	0.13109	0.13024	0.12967	0.12982	0.12983	0.13043	0.1286	0.12911	0.12889	0.12903	0.12901	0.12834	0.12869	0.12857	0.12728	0.12737	0.12776	0.12715
1.69297	0.1317	0.132	0.13088	0.13196	0.13236	0.13137	0.13111	0.13157	0.13156	0.13304	0.1311	0.1325	0.13137	0.13225	0.13183	0.1308	0.13078	0.13165	0.13087	0.131	0.13052	0.13061	0.13129	0.13063	0.12977	0.12925	0.13141	0.12974	0.13009	0.1295	0.12979	0.12987	0.12934	0.12856	0.12902	0.12895	0.12935	0.12729	0.12817	0.1283	0.12801	0.12778	0.12705	0.12767	0.12766	0.1262	0.12636	0.12673	0.12606
1.69274	0.13055	0.13087	0.12975	0.13095	0.13135	0.13034	0.12999	0.13065	0.13037	0.13188	0.12999	0.13143	0.13016	0.13136	0.13102	0.12963	0.12966	0.13064	0.12992	0.13	0.12953	0.12942	0.12993	0.12964	0.12873	0.12817	0.13028	0.12861	0.12906	0.12815	0.12857	0.12889	0.12838	0.12753	0.12817	0.12798	0.12812	0.1261	0.12698	0.12719	0.12693	0.12686	0.12616	0.1266	0.12662	0.12513	0.12524	0.12568	0.12499
1.69252	0.1295	0.12973	0.12883	0.13006	0.13043	0.1294	0.12914	0.12969	0.12939	0.13085	0.12897	0.1306	0.12894	0.13039	0.12989	0.12885	0.12857	0.12971	0.12892	0.12876	0.12848	0.12841	0.12918	0.12878	0.12766	0.12716	0.12928	0.12774	0.12801	0.12712	0.12737	0.12777	0.12734	0.12623	0.12736	0.12697	0.127	0.12496	0.12573	0.12621	0.126	0.12569	0.12506	0.12546	0.12558	0.12419	0.12429	0.12454	0.12402
1.69229	0.12861	0.12859	0.12786	0.12894	0.1295	0.12847	0.12793	0.12883	0.12845	0.12972	0.12827	0.12973	0.12781	0.12929	0.12891	0.12803	0.12755	0.1288	0.12776	0.12783	0.12735	0.12756	0.12837	0.1279	0.12667	0.12625	0.12835	0.12685	0.12722	0.12614	0.12634	0.12688	0.12646	0.12533	0.1264	0.12592	0.12577	0.12412	0.12458	0.1252	0.125	0.12468	0.12413	0.1244	0.12445	0.12326	0.12337	0.12338	0.12313
1.69206	0.12773	0.12772	0.12704	0.128	0.12858	0.12767	0.127	0.12779	0.12743	0.12852	0.12712	0.12863	0.12687	0.12841	0.12784	0.12701	0.12633	0.12776	0.12664	0.12669	0.12635	0.12651	0.12734	0.12671	0.12578	0.12536	0.12739	0.12576	0.12634	0.12488	0.1251	0.12594	0.12559	0.12427	0.12539	0.12497	0.12446	0.12327	0.12338	0.12411	0.1238	0.12351	0.12301	0.12318	0.1233	0.1222	0.12227	0.12206	0.12213
1.69184	0.12706	0.12684	0.12617	0.12705	0.12767	0.12647	0.1262	0.12702	0.12661	0.12743	0.1262	0.1277	0.12577	0.12704	0.12686	0.12586	0.1254	0.12678	0.12565	0.12575	0.12524	0.12561	0.12648	0.12552	0.12481	0.12437	0.12618	0.12461	0.12538	0.12375	0.12401	0.1248	0.12469	0.12298	0.12417	0.12399	0.12332	0.12234	0.12238	0.12314	0.12263	0.12253	0.12201	0.12212	0.12232	0.1212	0.12117	0.12082	0.12103
1.69161	0.12606	0.12585	0.1251	0.12636	0.12663	0.12542	0.12536	0.12614	0.12578	0.12631	0.12534	0.12672	0.12466	0.12593	0.12598	0.12495	0.12447	0.12571	0.12446	0.12459	0.12425	0.12472	0.12541	0.1243	0.12371	0.12348	0.12532	0.12369	0.12452	0.12275	0.12276	0.12361	0.12358	0.12201	0.12326	0.1231	0.12214	0.1212	0.12126	0.12215	0.12164	0.12117	0.12087	0.12095	0.12116	0.12033	0.12006	0.11964	0.11995
1.69139	0.12503	0.12484	0.12424	0.12562	0.12562	0.12437	0.12452	0.12507	0.12466	0.12537	0.12438	0.12568	0.12373	0.12459	0.12499	0.12391	0.12364	0.12471	0.1235	0.12364	0.12304	0.12331	0.1244	0.12321	0.12269	0.12229	0.12416	0.12243	0.12342	0.12144	0.1216	0.12239	0.12268	0.12123	0.12236	0.122	0.12106	0.12025	0.1199	0.12103	0.12017	0.12014	0.11994	0.11994	0.12007	0.1192	0.11902	0.11848	0.11916
1.69116	0.12735	0.12719	0.12675	0.12815	0.12797	0.12683	0.12712	0.12751	0.12737	0.12791	0.12677	0.12817	0.12627	0.12698	0.12747	0.12643	0.12624	0.12704	0.12589	0.12618	0.12564	0.12589	0.12673	0.1254	0.12493	0.12478	0.12637	0.12471	0.12572	0.12371	0.124	0.12465	0.12519	0.12387	0.12494	0.12432	0.12329	0.12264	0.12218	0.1233	0.12267	0.12248	0.12239	0.1223	0.12242	0.12165	0.1215	0.12087	0.12155
1.69094	0.12859	0.12858	0.12832	0.12986	0.12942	0.12807	0.12862	0.12893	0.12881	0.12928	0.1282	0.12952	0.12776	0.1283	0.12889	0.12793	0.12766	0.12823	0.1276	0.12776	0.12719	0.12729	0.12813	0.1266	0.1262	0.12638	0.12764	0.1263	0.12697	0.1251	0.12528	0.12577	0.12649	0.1251	0.12622	0.12545	0.12464	0.12421	0.12338	0.12447	0.12408	0.12367	0.12377	0.12359	0.12397	0.12291	0.12283	0.12205	0.12295
1.69071	0.12892	0.12901	0.12888	0.13063	0.13011	0.12871	0.12915	0.12954	0.12925	0.12989	0.12882	0.12984	0.12852	0.12863	0.12948	0.12853	0.1281	0.12858	0.12816	0.12843	0.12769	0.12782	0.12856	0.12694	0.12682	0.12701	0.1279	0.12679	0.12765	0.12561	0.12556	0.12624	0.12716	0.1257	0.12694	0.12604	0.12494	0.12462	0.1237	0.12513	0.12458	0.12402	0.12428	0.12397	0.12418	0.12335	0.12343	0.12262	0.12365
1.69048	0.12855	0.12867	0.12857	0.13045	0.12962	0.12826	0.12871	0.12904	0.12888	0.12959	0.1285	0.12928	0.12824	0.12819	0.12912	0.12809	0.12774	0.1281	0.12783	0.12775	0.12714	0.12727	0.12804	0.12642	0.12631	0.12674	0.1272	0.12641	0.12715	0.12534	0.1252	0.12568	0.12667	0.12519	0.1263	0.12549	0.12446	0.12407	0.12329	0.12457	0.12401	0.12354	0.12398	0.12336	0.12367	0.12293	0.12292	0.12229	0.12312
1.69026	0.12745	0.12748	0.12707	0.12919	0.12851	0.12703	0.1272	0.12774	0.12746	0.12808	0.12712	0.12776	0.12704	0.12693	0.12783	0.12698	0.12641	0.1267	0.1266	0.12637	0.12573	0.12609	0.12677	0.12491	0.12478	0.12537	0.12553	0.12509	0.12601	0.12411	0.12402	0.12399	0.1255	0.12393	0.12506	0.12427	0.12315	0.1229	0.12218	0.12315	0.1226	0.1222	0.12266	0.12198	0.12236	0.12147	0.12169	0.12114	0.12154
1.69003	0.12534	0.12541	0.12475	0.12713	0.12649	0.12486	0.12497	0.12567	0.12514	0.12613	0.12525	0.12566	0.1252	0.12487	0.1256	0.12492	0.12412	0.12465	0.12456	0.12424	0.12377	0.12381	0.12447	0.12285	0.1225	0.12335	0.12327	0.12284	0.12394	0.12183	0.12189	0.12153	0.12343	0.12183	0.12286	0.12213	0.12085	0.12073	0.11981	0.12096	0.1204	0.11988	0.12049	0.11998	0.12016	0.11942	0.11958	0.11924	0.11929
1.68981	0.12251	0.12262	0.12215	0.12439	0.12361	0.12236	0.12226	0.12282	0.12237	0.12318	0.12253	0.12271	0.1223	0.12209	0.12277	0.12243	0.12132	0.12172	0.12173	0.1213	0.12082	0.12097	0.12146	0.12026	0.11988	0.12055	0.12013	0.11982	0.1212	0.11915	0.11905	0.11881	0.12046	0.11916	0.12015	0.11936	0.11805	0.11799	0.11693	0.11793	0.11753	0.11694	0.11789	0.11712	0.11717	0.1164	0.11677	0.11649	0.11653
1.68958	0.11923	0.11907	0.11895	0.12115	0.12047	0.11898	0.11878	0.11945	0.11925	0.11961	0.11925	0.11953	0.11912	0.11863	0.11942	0.11904	0.11788	0.11836	0.11838	0.11794	0.11747	0.11755	0.11793	0.11685	0.11659	0.11712	0.11658	0.11641	0.118	0.11601	0.11567	0.11535	0.11715	0.11576	0.11652	0.1159	0.11467	0.11476	0.11354	0.11465	0.11403	0.11351	0.11441	0.11378	0.1137	0.1131	0.11338	0.11307	0.11305
1.68936	0.11534	0.11511	0.11507	0.11741	0.11673	0.11493	0.11504	0.11559	0.11544	0.11572	0.11543	0.11543	0.11503	0.11465	0.11542	0.11521	0.11371	0.11454	0.11442	0.11402	0.11338	0.11349	0.11366	0.11291	0.11268	0.11328	0.11263	0.11245	0.11383	0.11184	0.11193	0.11135	0.11303	0.1117	0.11248	0.11176	0.11057	0.11075	0.10934	0.11061	0.10997	0.10974	0.11034	0.10974	0.10975	0.10918	0.10956	0.10906	0.10882
1.68913	0.11108	0.11067	0.11068	0.11295	0.11232	0.11052	0.11082	0.11125	0.11095	0.11125	0.11111	0.11118	0.11066	0.11035	0.11115	0.11078	0.10926	0.11006	0.1099	0.10975	0.10898	0.10932	0.10917	0.10814	0.10835	0.10874	0.10811	0.10791	0.10948	0.10768	0.10768	0.10688	0.10848	0.10735	0.10818	0.10741	0.10599	0.10636	0.10505	0.1061	0.10534	0.1054	0.10616	0.10523	0.1053	0.10455	0.10518	0.10451	0.10424
1.68891	0.10661	0.10604	0.10596	0.10798	0.10761	0.1057	0.10625	0.10649	0.10634	0.10621	0.10647	0.10619	0.10579	0.10551	0.10626	0.10584	0.10432	0.10508	0.10484	0.10516	0.10421	0.10451	0.10434	0.10319	0.10351	0.10395	0.10323	0.10305	0.10458	0.10287	0.1028	0.1019	0.10358	0.1024	0.10311	0.10249	0.1013	0.10176	0.10048	0.10106	0.10043	0.10046	0.10133	0.1003	0.10023	0.09984	0.10042	0.09971	0.09931
1.68869	0.10136	0.10077	0.10086	0.10274	0.10252	0.10054	0.1011	0.10129	0.1011	0.10095	0.10138	0.10089	0.10055	0.1005	0.10112	0.10051	0.09885	0.09959	0.09965	0.09998	0.09898	0.09926	0.09932	0.0979	0.09839	0.09857	0.09801	0.09794	0.09926	0.09781	0.09748	0.09682	0.09832	0.09717	0.09769	0.09726	0.09615	0.09651	0.09504	0.09572	0.09514	0.09518	0.09623	0.09509	0.09497	0.09468	0.0951	0.09443	0.09399
1.68846	0.09591	0.09522	0.09546	0.0969	0.09695	0.09485	0.09537	0.09568	0.09551	0.09533	0.09571	0.09532	0.09472	0.09507	0.09547	0.0947	0.09312	0.09388	0.09417	0.09427	0.09328	0.09369	0.09346	0.09252	0.0928	0.09288	0.09244	0.09226	0.09361	0.0922	0.09197	0.09111	0.09244	0.09143	0.09186	0.09156	0.09055	0.09089	0.08951	0.09019	0.08929	0.08957	0.0906	0.08936	0.08929	0.0891	0.08945	0.08855	0.0883
1.68824	0.08998	0.0893	0.08978	0.09107	0.09108	0.08905	0.08948	0.08982	0.08954	0.08937	0.08959	0.08933	0.08902	0.0893	0.08961	0.08887	0.08732	0.0879	0.08841	0.08832	0.0875	0.08784	0.08738	0.08678	0.08699	0.08707	0.08667	0.08614	0.08753	0.08641	0.0861	0.0854	0.08625	0.08552	0.08559	0.08547	0.08466	0.08507	0.08343	0.08427	0.08344	0.08367	0.08471	0.08339	0.0833	0.08312	0.08339	0.0825	0.08233
1.68801	0.0838	0.083	0.08381	0.08505	0.08482	0.08266	0.0836	0.08383	0.08325	0.08336	0.08338	0.08315	0.08283	0.08306	0.08363	0.08266	0.08108	0.08156	0.08235	0.08232	0.08136	0.08178	0.08109	0.08054	0.08085	0.08097	0.0804	0.07996	0.08122	0.08036	0.08006	0.07901	0.07997	0.07924	0.07924	0.07909	0.07856	0.07881	0.07756	0.07787	0.07716	0.0774	0.07859	0.07744	0.07704	0.07686	0.07719	0.07642	0.07611
1.68779	0.07727	0.07652	0.07742	0.07851	0.07826	0.07628	0.07717	0.07729	0.07689	0.07699	0.07691	0.07651	0.07633	0.07644	0.07719	0.07628	0.07441	0.075	0.07569	0.07563	0.07481	0.07536	0.0745	0.07427	0.07431	0.07442	0.07381	0.07334	0.07477	0.07413	0.07366	0.07245	0.07357	0.0728	0.07278	0.0726	0.0721	0.07216	0.07108	0.07145	0.07074	0.0708	0.07198	0.07086	0.07031	0.07031	0.07066	0.06995	0.06955
1.68756	0.07064	0.06997	0.071	0.07192	0.07155	0.06969	0.07062	0.07073	0.07022	0.07052	0.07023	0.06972	0.06968	0.07004	0.07065	0.06972	0.06761	0.06845	0.06913	0.06899	0.06808	0.06879	0.06778	0.06761	0.0678	0.0679	0.06724	0.06694	0.0681	0.06776	0.06715	0.06564	0.06697	0.06626	0.06624	0.066	0.06579	0.06563	0.0646	0.06463	0.06405	0.06419	0.06543	0.06446	0.06394	0.06374	0.06402	0.06345	0.0631
1.68734	0.06404	0.06366	0.06418	0.06526	0.06504	0.06298	0.06439	0.06406	0.06371	0.06396	0.06377	0.06324	0.0634	0.06354	0.0642	0.06315	0.06124	0.06193	0.06254	0.06239	0.0615	0.06238	0.06133	0.06095	0.06142	0.06146	0.06072	0.06052	0.06161	0.06134	0.06042	0.05909	0.0606	0.05957	0.05973	0.05944	0.05924	0.05917	0.05816	0.05806	0.05756	0.0577	0.05893	0.05799	0.05747	0.05708	0.0576	0.05694	0.05667
1.68711	0.05751	0.0569	0.05766	0.05839	0.05805	0.05623	0.05774	0.05749	0.05703	0.05733	0.05715	0.05644	0.05691	0.05692	0.05776	0.05659	0.05457	0.05544	0.0559	0.0557	0.05479	0.05607	0.05454	0.0543	0.05466	0.05492	0.05418	0.05401	0.05499	0.05485	0.05377	0.05242	0.05365	0.05273	0.05314	0.05265	0.05261	0.05256	0.05185	0.05158	0.05099	0.05112	0.05213	0.05131	0.0509	0.05052	0.05103	0.05029	0.05018
1.68689	0.05085	0.05027	0.05108	0.05182	0.05122	0.04983	0.0513	0.05097	0.05047	0.05069	0.05037	0.04989	0.05046	0.05026	0.05118	0.04976	0.0479	0.04885	0.04932	0.04914	0.04825	0.04945	0.04797	0.04784	0.04805	0.04817	0.04771	0.04736	0.04838	0.04823	0.04698	0.0459	0.04713	0.04615	0.0466	0.04595	0.04602	0.04596	0.0455	0.04506	0.04422	0.04439	0.04545	0.04471	0.04431	0.04389	0.04436	0.04375	0.04352
1.68667	0.04438	0.04405	0.04468	0.0454	0.04464	0.04355	0.04476	0.04442	0.04397	0.04435	0.04392	0.04337	0.04424	0.04392	0.04476	0.04323	0.04143	0.04247	0.04293	0.04259	0.04155	0.04305	0.04158	0.04143	0.04161	0.04177	0.0416	0.04088	0.04171	0.04159	0.04047	0.0397	0.04085	0.03968	0.04007	0.03939	0.03946	0.03953	0.03907	0.03845	0.03793	0.03806	0.03874	0.03834	0.03768	0.03728	0.03786	0.03736	0.0369
1.68644	0.03813	0.03798	0.03853	0.0392	0.0384	0.0375	0.03873	0.03796	0.03768	0.03819	0.03753	0.03704	0.03808	0.03768	0.03838	0.0369	0.0351	0.03604	0.03696	0.03657	0.03533	0.03685	0.03533	0.03519	0.03536	0.03542	0.03547	0.03465	0.03548	0.03521	0.03454	0.03342	0.03448	0.0335	0.03374	0.03316	0.03342	0.03309	0.03282	0.03215	0.03188	0.03166	0.0326	0.03216	0.03149	0.03093	0.03174	0.03128	0.03064
1.68622	0.03206	0.03185	0.03237	0.03309	0.03212	0.03158	0.03278	0.03191	0.03163	0.03213	0.03141	0.03101	0.03212	0.03155	0.03237	0.03083	0.02906	0.03004	0.03077	0.03039	0.02889	0.03084	0.02925	0.02932	0.02932	0.02932	0.02951	0.0286	0.02929	0.02908	0.02853	0.02738	0.02829	0.02735	0.02772	0.02708	0.02722	0.02707	0.02677	0.02593	0.02601	0.0257	0.0265	0.02616	0.02553	0.02497	0.02565	0.02531	0.02476
1.68599	0.02626	0.02623	0.02647	0.02725	0.02627	0.02594	0.02678	0.02612	0.02567	0.02631	0.02572	0.02506	0.02631	0.02578	0.02662	0.02492	0.02317	0.02416	0.02481	0.02437	0.02296	0.02472	0.02342	0.02355	0.02358	0.02353	0.02385	0.02287	0.02329	0.02314	0.02267	0.02182	0.02235	0.02151	0.02169	0.02126	0.02133	0.02138	0.02101	0.0201	0.02017	0.01995	0.02051	0.02044	0.01969	0.01918	0.02001	0.01953	0.01901
1.68577	0.02052	0.0209	0.02099	0.02171	0.02079	0.02043	0.02131	0.02072	0.0201	0.02088	0.02007	0.01959	0.02102	0.02027	0.02117	0.01932	0.01774	0.01861	0.01922	0.0188	0.01744	0.01919	0.01785	0.01826	0.018	0.01795	0.01852	0.01746	0.01765	0.01751	0.01715	0.01657	0.01701	0.01607	0.01627	0.01579	0.0159	0.01591	0.01562	0.01448	0.01467	0.01448	0.015	0.01515	0.01426	0.01354	0.01441	0.014	0.01357
1.68555	0.01518	0.01578	0.01584	0.01634	0.01534	0.01517	0.01592	0.01519	0.01452	0.0155	0.01463	0.01428	0.01552	0.0146	0.01585	0.01405	0.01235	0.01319	0.01369	0.01323	0.01211	0.01381	0.0125	0.01319	0.01263	0.01267	0.0132	0.01227	0.01217	0.01189	0.01183	0.01129	0.01164	0.01067	0.01086	0.01014	0.01053	0.01033	0.01039	0.00891	0.00916	0.00913	0.0093	0.00981	0.00886	0.00825	0.00881	0.00868	0.00841
1.68532	0.01026	0.01073	0.01104	0.01141	0.01036	0.01009	0.01107	0.0101	0.00954	0.01094	0.00957	0.00929	0.0104	0.00932	0.01099	0.00911	0.00734	0.00822	0.00865	0.00835	0.00706	0.00878	0.0074	0.00827	0.00754	0.00774	0.00842	0.00725	0.00734	0.00707	0.0069	0.00645	0.0067	0.00558	0.00588	0.00541	0.00554	0.00535	0.00552	0.00408	0.00421	0.00417	0.00448	0.00509	0.00389	0.00311	0.00385	0.00375	0.00353
1.6851	0.00567	0.00641	0.00643	0.00683	0.00583	0.00565	0.00653	0.00577	0.00512	0.00619	0.00504	0.0049	0.00576	0.00482	0.00626	0.00436	0.00277	0.00357	0.00412	0.00371	0.00265	0.00437	0.00307	0.00373	0.00307	0.00311	0.00398	0.00288	0.00275	0.00245	0.00246	0.00187	0.00215	0.00124	0.00153	0.000877905	0.00114	0.000738189	0.00111	-0.0005149	-0.000174826	-0.00034744	-0.000156173	0.000575851	-0.000735166	-0.00139	-0.000737259	-0.000838128	-0.00106
1.68487	0.00152	0.00236	0.00256	0.00288	0.00188	0.00179	0.0027	0.00171	0.00125	0.00221	0.00102	0.000795271	0.00162	0.000683363	0.00222	0.000202034	-0.00124	-0.000399851	4.14768e-06	-0.000204429	-0.00138	0.000431525	-0.000901108	-0.000156467	-0.00108	-0.000797967	5.19899e-05	-0.000709579	-0.00145	-0.00138	-0.00155	-0.00204	-0.00188	-0.00268	-0.00238	-0.00312	-0.00288	-0.00324	-0.00291	-0.00442	-0.00408	-0.00426	-0.00436	-0.00364	-0.00487	-0.00501	-0.00468	-0.00473	-0.00515
1.68465	-0.00177	-0.00115	-0.00082432	-0.000338084	-0.0017	-0.00168	-0.000721787	-0.00195	-0.00223	-0.00129	-0.00259	-0.00271	-0.00174	-0.00292	-0.00139	-0.00334	-0.0047	-0.00386	-0.00359	-0.00392	-0.00467	-0.00304	-0.00435	-0.00356	-0.0047	-0.00446	-0.00337	-0.00424	-0.00509	-0.00497	-0.00502	-0.00529	-0.00538	-0.00628	-0.0055	-0.00655	-0.0064	-0.00681	-0.00648	-0.00792	-0.00715	-0.00764	-0.00805	-0.0071	-0.0084	-0.00819	-0.00816	-0.00831	-0.00873
1.68443	-0.00459	-0.00388	-0.00368	-0.00328	-0.00465	-0.00446	-0.00345	-0.00492	-0.00486	-0.00428	-0.00549	-0.00554	-0.00463	-0.0058	-0.00442	-0.00615	-0.00752	-0.00668	-0.00654	-0.00675	-0.00759	-0.00616	-0.00732	-0.00641	-0.00743	-0.00739	-0.00638	-0.00698	-0.00791	-0.00811	-0.00775	-0.00828	-0.00805	-0.00929	-0.00843	-0.00933	-0.00931	-0.00976	-0.00941	-0.01065	-0.01011	-0.01067	-0.01096	-0.01008	-0.01153	-0.01111	-0.01118	-0.01113	-0.01181
1.6842	-0.00663	-0.00579	-0.00587	-0.00532	-0.00674	-0.00624	-0.00547	-0.00703	-0.007	-0.00645	-0.00773	-0.00765	-0.00684	-0.00791	-0.00673	-0.00831	-0.00972	-0.00859	-0.00849	-0.00896	-0.00976	-0.00848	-0.00946	-0.0086	-0.00958	-0.00948	-0.00871	-0.00885	-0.01003	-0.01051	-0.00986	-0.01013	-0.01025	-0.01136	-0.01067	-0.01144	-0.01155	-0.01198	-0.01173	-0.01297	-0.0122	-0.0129	-0.01316	-0.01231	-0.01375	-0.01315	-0.01352	-0.01321	-0.01406
1.68398	-0.00798	-0.00742	-0.00749	-0.00677	-0.00838	-0.00753	-0.00709	-0.00878	-0.00851	-0.00799	-0.00927	-0.00921	-0.00839	-0.00972	-0.00822	-0.00977	-0.01116	-0.01019	-0.01026	-0.01054	-0.01136	-0.01011	-0.01084	-0.01017	-0.01125	-0.01101	-0.0103	-0.01038	-0.01157	-0.01203	-0.01136	-0.0116	-0.01192	-0.01286	-0.01232	-0.01314	-0.01327	-0.01353	-0.01345	-0.01461	-0.01395	-0.01461	-0.01494	-0.0141	-0.01545	-0.01452	-0.0152	-0.01472	-0.01552
1.68376	-0.00874	-0.00815	-0.00853	-0.00754	-0.00931	-0.00833	-0.008	-0.00953	-0.00934	-0.00887	-0.00997	-0.01012	-0.00918	-0.01085	-0.00904	-0.01065	-0.01181	-0.01092	-0.01117	-0.01149	-0.0122	-0.01091	-0.01189	-0.01119	-0.01217	-0.01177	-0.01094	-0.01131	-0.01237	-0.01313	-0.0121	-0.01256	-0.01262	-0.01379	-0.01332	-0.01402	-0.01399	-0.0144	-0.0143	-0.01556	-0.01497	-0.01546	-0.01599	-0.01514	-0.01647	-0.01549	-0.01627	-0.01539	-0.01637
1.68353	-0.00869	-0.00785	-0.00856	-0.00731	-0.00931	-0.00839	-0.00802	-0.00971	-0.00933	-0.00882	-0.00995	-0.01029	-0.00906	-0.01084	-0.00922	-0.01061	-0.01173	-0.01104	-0.01115	-0.01144	-0.01201	-0.0111	-0.01187	-0.01142	-0.01231	-0.01167	-0.01108	-0.01137	-0.01243	-0.01351	-0.01215	-0.01263	-0.01258	-0.01377	-0.01348	-0.01391	-0.01398	-0.01454	-0.01433	-0.01562	-0.01523	-0.01553	-0.01623	-0.01509	-0.01644	-0.01547	-0.01639	-0.01537	-0.01641
1.68331	-0.00773	-0.00712	-0.00777	-0.00632	-0.00845	-0.00788	-0.0071	-0.0089	-0.00836	-0.00806	-0.00894	-0.00955	-0.00827	-0.01007	-0.00839	-0.01001	-0.01057	-0.0103	-0.0103	-0.01063	-0.01113	-0.01035	-0.01091	-0.01073	-0.01168	-0.01104	-0.01043	-0.01058	-0.01177	-0.01271	-0.01156	-0.01191	-0.01199	-0.01289	-0.01262	-0.01312	-0.01341	-0.01378	-0.01356	-0.01481	-0.01463	-0.01482	-0.01551	-0.01424	-0.01555	-0.01484	-0.01552	-0.01458	-0.0156
1.68309	-0.00627	-0.0055	-0.00614	-0.00462	-0.00681	-0.00613	-0.00553	-0.00722	-0.00679	-0.00628	-0.0072	-0.00769	-0.00659	-0.00826	-0.00683	-0.00807	-0.00894	-0.00889	-0.00871	-0.00895	-0.00932	-0.00873	-0.00936	-0.00906	-0.01011	-0.00949	-0.00878	-0.00894	-0.01015	-0.01121	-0.00998	-0.01009	-0.01035	-0.01128	-0.0107	-0.0115	-0.01188	-0.01223	-0.012	-0.01326	-0.01314	-0.01342	-0.01419	-0.01273	-0.01401	-0.01296	-0.01404	-0.01273	-0.01405
1.68287	-0.00361	-0.00307	-0.00357	-0.00202	-0.00427	-0.00365	-0.00325	-0.00475	-0.00441	-0.00359	-0.0048	-0.00525	-0.00397	-0.00577	-0.0044	-0.00544	-0.0064	-0.00634	-0.00616	-0.00642	-0.00684	-0.00652	-0.00681	-0.00677	-0.00782	-0.00702	-0.00653	-0.00662	-0.00789	-0.00868	-0.0074	-0.00746	-0.0075	-0.00871	-0.00826	-0.00913	-0.00937	-0.00975	-0.00991	-0.01084	-0.01074	-0.01107	-0.01191	-0.01035	-0.01159	-0.01053	-0.0117	-0.01029	-0.01149
1.68264	-8.14886e-05	0.000161256	-0.00016228	0.0015	-0.000936414	-0.000211918	-6.39212e-05	-0.00118	-0.00111	-0.000201031	-0.00144	-0.00187	-0.000835646	-0.00242	-0.000972948	-0.00216	-0.00296	-0.00304	-0.00287	-0.00327	-0.00324	-0.00298	-0.00338	-0.00356	-0.00456	-0.0036	-0.00331	-0.00293	-0.00486	-0.00529	-0.00419	-0.00411	-0.00401	-0.00534	-0.00489	-0.00571	-0.00622	-0.00646	-0.00659	-0.0075	-0.00717	-0.00781	-0.00874	-0.00738	-0.00801	-0.00701	-0.00821	-0.00682	-0.00813
1.68242	2.73002e-05	0.000397888	-0.00013182	0.00158	-0.000933656	-9.35997e-05	-3.96219e-05	-0.00107	-0.00094667	8.41613e-05	-0.00123	-0.00172	-0.000613435	-0.00235	-0.000813418	-0.0019	-0.00282	-0.00318	-0.00264	-0.00324	-0.00303	-0.00311	-0.00325	-0.0034	-0.00465	-0.00344	-0.00335	-0.00281	-0.00485	-0.005	-0.0041	-0.00414	-0.00384	-0.00537	-0.00493	-0.00571	-0.00606	-0.00635	-0.00652	-0.00741	-0.00713	-0.00775	-0.00871	-0.00739	-0.00767	-0.00711	-0.00812	-0.00668	-0.00818
1.6822	0.00031761	0.000305018	-0.000264779	0.00154	-0.000777745	0.000205752	-0.00023051	-0.000999702	-0.000919679	0.000207801	-0.00119	-0.00178	-0.000686331	-0.00218	-0.00096177	-0.00197	-0.00276	-0.00295	-0.00282	-0.00333	-0.00285	-0.00322	-0.00315	-0.0034	-0.00476	-0.00352	-0.00358	-0.00271	-0.00483	-0.00484	-0.0041	-0.00422	-0.00412	-0.00517	-0.00492	-0.0056	-0.00612	-0.00632	-0.00639	-0.00736	-0.0072	-0.00777	-0.00884	-0.00746	-0.00799	-0.00711	-0.00808	-0.00645	-0.00829
1.68197	0.000389351	0.000303716	-0.00034032	0.0015	-0.000833013	0.000205438	-0.000544096	-0.000885853	-0.000879517	0.000166521	-0.00131	-0.00191	-0.00106	-0.00204	-0.00119	-0.00203	-0.00276	-0.00292	-0.00296	-0.00355	-0.00291	-0.00349	-0.0032	-0.00363	-0.00489	-0.00376	-0.00363	-0.00301	-0.00488	-0.00503	-0.00391	-0.00463	-0.0044	-0.00543	-0.00502	-0.00541	-0.00615	-0.00608	-0.00656	-0.00769	-0.00731	-0.00774	-0.00913	-0.00757	-0.00801	-0.00727	-0.00826	-0.00647	-0.00856
1.68175	0.0006389	0.00046481	-0.000201432	0.00162	-0.000473018	0.000379534	-0.000503167	-0.000747131	-0.000619172	0.000321933	-0.000925055	-0.00172	-0.000920301	-0.00198	-0.00129	-0.00177	-0.00258	-0.0026	-0.00304	-0.00341	-0.0027	-0.00352	-0.0031	-0.00364	-0.00487	-0.00388	-0.00382	-0.00304	-0.0046	-0.005	-0.00395	-0.00467	-0.00436	-0.00521	-0.00472	-0.00521	-0.00626	-0.00577	-0.00671	-0.00749	-0.00736	-0.00785	-0.00915	-0.00762	-0.00808	-0.00719	-0.00834	-0.00646	-0.00855
1.68153	0.00073597	0.000558101	7.74681e-05	0.0017	-6.73017e-05	0.000510547	-0.000302022	-0.000517879	-0.000526626	0.000634026	-0.000596483	-0.00134	-0.000874644	-0.00178	-0.00129	-0.00169	-0.00241	-0.0024	-0.00304	-0.00338	-0.00267	-0.00344	-0.00306	-0.00358	-0.00486	-0.00383	-0.00393	-0.00303	-0.00447	-0.00489	-0.00419	-0.00471	-0.0046	-0.00517	-0.00469	-0.00512	-0.0064	-0.00575	-0.00671	-0.00741	-0.00735	-0.00782	-0.0089	-0.0076	-0.00806	-0.00708	-0.00827	-0.00639	-0.00848
1.68131	0.00103	0.000538789	0.000349374	0.00173	5.09094e-05	0.000621799	-0.000402327	-0.000256785	-0.000432579	0.000430125	-0.000578955	-0.00146	-0.00103	-0.00173	-0.00119	-0.00157	-0.00217	-0.00237	-0.00289	-0.00318	-0.00269	-0.00341	-0.00322	-0.00363	-0.00478	-0.00375	-0.00412	-0.00328	-0.00438	-0.00482	-0.0042	-0.00466	-0.00478	-0.00537	-0.00478	-0.00521	-0.0064	-0.00575	-0.00697	-0.00742	-0.00749	-0.0079	-0.00873	-0.00762	-0.00808	-0.00722	-0.00819	-0.00665	-0.00862
1.68108	0.00109	0.000311567	0.000228814	0.00155	9.10489e-05	0.000284496	-0.000667499	-0.000319651	-0.000526165	0.000417468	-0.000627803	-0.0017	-0.00108	-0.00199	-0.0014	-0.00181	-0.00233	-0.00252	-0.00313	-0.00327	-0.00268	-0.00349	-0.00322	-0.00403	-0.00476	-0.00384	-0.00427	-0.00348	-0.00452	-0.00481	-0.00429	-0.00505	-0.005	-0.00539	-0.00494	-0.0054	-0.00661	-0.00572	-0.00719	-0.00774	-0.00772	-0.00788	-0.00885	-0.00772	-0.00817	-0.0073	-0.00824	-0.00691	-0.0089
1.68086	0.00127	0.000532281	0.000355845	0.00182	0.000584152	0.000381657	-0.000299766	-3.38309e-05	-0.000561416	0.000487475	-0.000487723	-0.00151	-0.00125	-0.00182	-0.00116	-0.00188	-0.00217	-0.00235	-0.00289	-0.00319	-0.00243	-0.00327	-0.00293	-0.00388	-0.00482	-0.00384	-0.00422	-0.00351	-0.00437	-0.00478	-0.00428	-0.00504	-0.00508	-0.0053	-0.00478	-0.00539	-0.00662	-0.00563	-0.00724	-0.00766	-0.00762	-0.00774	-0.00861	-0.00775	-0.00802	-0.00748	-0.00814	-0.00697	-0.00894
1.68064	0.00132	0.000577332	0.000514369	0.0017	0.000718072	0.000412459	-0.000186383	0.000226355	-0.000491466	0.000582559	-0.000591964	-0.00135	-0.00117	-0.0016	-0.00102	-0.00196	-0.00206	-0.00239	-0.00277	-0.003	-0.00234	-0.00312	-0.00277	-0.00398	-0.00491	-0.004	-0.00416	-0.00353	-0.0043	-0.0044	-0.00447	-0.00506	-0.00524	-0.00516	-0.00479	-0.00553	-0.00667	-0.00548	-0.00696	-0.00773	-0.00775	-0.00792	-0.00834	-0.00776	-0.00798	-0.00758	-0.00825	-0.00724	-0.00897
1.68042	0.00131	0.00068287	0.000531237	0.00132	0.000430264	0.000335449	-0.000234405	-8.36666e-06	-0.000383575	0.000302451	-0.000760186	-0.00153	-0.00153	-0.00172	-0.00142	-0.00217	-0.00218	-0.00274	-0.00297	-0.00307	-0.00258	-0.00339	-0.00268	-0.00422	-0.00513	-0.00422	-0.00447	-0.00399	-0.00443	-0.00446	-0.00486	-0.00523	-0.00528	-0.00533	-0.00515	-0.00574	-0.00669	-0.00557	-0.00731	-0.00805	-0.00768	-0.00833	-0.00852	-0.00795	-0.00817	-0.00774	-0.00841	-0.00743	-0.00889
1.68019	0.00145	0.000553645	0.000523027	0.00124	0.000558072	0.000372706	-0.000302789	0.000266349	-0.000466178	0.000404913	-0.000875668	-0.00155	-0.00181	-0.00155	-0.00141	-0.00215	-0.0022	-0.00286	-0.00299	-0.00322	-0.00276	-0.00334	-0.00257	-0.00404	-0.00509	-0.00435	-0.00476	-0.00412	-0.00466	-0.00455	-0.00502	-0.00513	-0.00549	-0.00542	-0.00522	-0.00585	-0.00692	-0.00564	-0.00749	-0.00828	-0.00791	-0.00841	-0.00842	-0.0082	-0.00828	-0.00798	-0.00849	-0.00767	-0.00893
1.67997	0.0014	0.000440408	0.000366692	0.00115	0.000434209	0.000294341	-0.000462883	9.94564e-05	-0.000530574	0.000401825	-0.00119	-0.00164	-0.00193	-0.00182	-0.00175	-0.00228	-0.00235	-0.00294	-0.00305	-0.00348	-0.00315	-0.00356	-0.00287	-0.00435	-0.00547	-0.00443	-0.00513	-0.00473	-0.00509	-0.00489	-0.00524	-0.00555	-0.00587	-0.00575	-0.00547	-0.00633	-0.00736	-0.00574	-0.00757	-0.00855	-0.00801	-0.00861	-0.00894	-0.00853	-0.00875	-0.00837	-0.00863	-0.00786	-0.00925
1.67975	0.00136	0.000606523	0.000291643	0.00123	0.00045713	0.0002836	-0.000493573	0.000161512	-0.000704529	0.000462665	-0.00118	-0.00158	-0.00192	-0.00188	-0.00192	-0.00222	-0.00249	-0.00286	-0.00318	-0.00335	-0.00332	-0.00362	-0.00279	-0.00436	-0.00566	-0.00448	-0.00527	-0.00493	-0.00527	-0.00493	-0.0054	-0.00566	-0.00601	-0.00582	-0.00563	-0.00677	-0.00753	-0.00591	-0.00776	-0.00876	-0.00799	-0.00862	-0.00891	-0.00848	-0.00893	-0.00862	-0.00877	-0.00797	-0.00937
1.67953	0.00142	0.000442661	0.000102346	0.00107	0.000317719	6.73929e-06	-0.000826306	0.000103933	-0.00071242	0.000546953	-0.00144	-0.00173	-0.00221	-0.00196	-0.00207	-0.00222	-0.00286	-0.00301	-0.00364	-0.00353	-0.00385	-0.00391	-0.00278	-0.0047	-0.00591	-0.00493	-0.00572	-0.00528	-0.00553	-0.00512	-0.00573	-0.00622	-0.00612	-0.00611	-0.00587	-0.00734	-0.00762	-0.00617	-0.00781	-0.00904	-0.00843	-0.00885	-0.00917	-0.00862	-0.00913	-0.00891	-0.00895	-0.00814	-0.00958
1.67931	0.00127	0.000128532	-7.89413e-05	0.000574448	0.000304264	-0.000340736	-0.00113	-0.000159145	-0.00103	0.000232529	-0.00149	-0.00192	-0.00233	-0.00211	-0.00235	-0.00236	-0.00308	-0.00318	-0.00403	-0.00391	-0.00422	-0.00411	-0.00287	-0.00486	-0.00617	-0.00522	-0.00598	-0.00555	-0.00576	-0.00527	-0.00628	-0.00654	-0.00638	-0.0064	-0.00603	-0.00765	-0.00788	-0.00639	-0.00824	-0.00926	-0.00858	-0.00912	-0.00942	-0.00878	-0.00941	-0.0092	-0.00911	-0.00867	-0.00983
1.67908	0.000942526	-4.58334e-05	-0.000450995	0.000165114	3.88288e-06	-0.000820442	-0.00137	-0.000405947	-0.00127	-0.000144516	-0.00179	-0.0023	-0.00244	-0.00241	-0.00262	-0.0027	-0.0035	-0.00315	-0.00427	-0.00415	-0.00462	-0.00427	-0.00312	-0.00548	-0.00628	-0.0054	-0.00645	-0.00603	-0.00622	-0.00558	-0.00694	-0.00714	-0.0068	-0.0066	-0.0065	-0.00811	-0.0082	-0.00691	-0.00846	-0.00983	-0.00885	-0.00936	-0.00975	-0.00892	-0.00992	-0.0095	-0.00945	-0.00934	-0.00995
1.67886	0.000645721	-0.000195431	-0.000737763	-0.00024965	-0.000159801	-0.00124	-0.00144	-0.00060596	-0.00152	-0.000360782	-0.00197	-0.00215	-0.00254	-0.00263	-0.00303	-0.00308	-0.00361	-0.0033	-0.0046	-0.00451	-0.00487	-0.00457	-0.00342	-0.00565	-0.00634	-0.00565	-0.00676	-0.00653	-0.00652	-0.00586	-0.00731	-0.00731	-0.00696	-0.00693	-0.00682	-0.00852	-0.00846	-0.00732	-0.00862	-0.00997	-0.00906	-0.00969	-0.00992	-0.00928	-0.01036	-0.00995	-0.00974	-0.00967	-0.01037
1.67864	0.000602119	-0.000411884	-0.000810209	-0.000417504	-0.000462408	-0.00142	-0.00176	-0.000616052	-0.00177	-0.00056638	-0.00234	-0.00236	-0.00271	-0.00296	-0.00308	-0.00338	-0.00415	-0.00367	-0.00481	-0.00468	-0.00519	-0.00478	-0.00369	-0.00577	-0.00655	-0.00575	-0.00675	-0.00696	-0.00678	-0.00599	-0.00752	-0.00735	-0.0073	-0.00709	-0.00702	-0.00877	-0.00879	-0.00757	-0.0088	-0.0103	-0.00932	-0.00993	-0.01007	-0.00956	-0.01052	-0.01022	-0.01002	-0.00999	-0.01068
1.67842	0.000449804	-0.000420879	-0.00112	-0.000637886	-0.000704753	-0.00148	-0.00194	-0.000730173	-0.00201	-0.000725994	-0.00252	-0.00241	-0.00299	-0.00322	-0.00339	-0.00356	-0.00446	-0.00407	-0.0051	-0.00491	-0.00553	-0.00519	-0.00397	-0.00601	-0.00666	-0.00596	-0.00684	-0.00739	-0.0071	-0.00644	-0.0079	-0.00753	-0.00746	-0.00735	-0.00723	-0.00907	-0.00917	-0.0079	-0.00903	-0.0109	-0.00949	-0.01038	-0.01019	-0.0099	-0.01125	-0.01088	-0.01041	-0.01027	-0.01092
1.6782	0.000532674	-0.000161718	-0.00111	-0.000655792	-0.000731602	-0.00148	-0.00198	-0.000828829	-0.00216	-0.000792103	-0.00255	-0.00229	-0.00278	-0.00322	-0.00344	-0.00344	-0.0045	-0.00428	-0.00512	-0.0051	-0.0058	-0.00528	-0.00418	-0.006	-0.00667	-0.00596	-0.00684	-0.00743	-0.00721	-0.00658	-0.00795	-0.00763	-0.00745	-0.00745	-0.00744	-0.00917	-0.00923	-0.00805	-0.00917	-0.01096	-0.00946	-0.01044	-0.01029	-0.00994	-0.01134	-0.01121	-0.01035	-0.01051	-0.0109
1.67798	0.000391755	-0.000334803	-0.00134	-0.00103	-0.000935519	-0.00162	-0.00196	-0.000992726	-0.00249	-0.00118	-0.00284	-0.00247	-0.00304	-0.00352	-0.00363	-0.00387	-0.00473	-0.00469	-0.00527	-0.00527	-0.006	-0.00547	-0.00452	-0.00611	-0.00676	-0.00609	-0.00711	-0.00779	-0.00751	-0.00689	-0.00814	-0.00783	-0.00763	-0.00773	-0.0077	-0.00942	-0.00948	-0.00834	-0.00945	-0.01101	-0.00952	-0.01053	-0.0103	-0.01014	-0.01136	-0.01145	-0.0106	-0.01074	-0.01096
1.67776	-0.000103854	-0.000589065	-0.00161	-0.00152	-0.00124	-0.0021	-0.00212	-0.00133	-0.00282	-0.0016	-0.00318	-0.00261	-0.00326	-0.00379	-0.00384	-0.00417	-0.00498	-0.00484	-0.00559	-0.00572	-0.00641	-0.0057	-0.00488	-0.00627	-0.00691	-0.00606	-0.00734	-0.00813	-0.00792	-0.00699	-0.0083	-0.00798	-0.00793	-0.00808	-0.00793	-0.00968	-0.00983	-0.00866	-0.00976	-0.01131	-0.00982	-0.01069	-0.01079	-0.01028	-0.0118	-0.01169	-0.01096	-0.01089	-0.01121
1.67753	-0.000192899	-0.000449834	-0.00168	-0.00162	-0.00123	-0.00227	-0.00217	-0.00138	-0.00304	-0.00167	-0.00325	-0.00246	-0.00319	-0.00406	-0.00402	-0.00426	-0.00534	-0.00502	-0.00562	-0.00574	-0.0064	-0.00582	-0.0052	-0.00656	-0.00699	-0.00614	-0.00731	-0.0083	-0.00785	-0.00709	-0.00849	-0.00806	-0.00805	-0.00815	-0.00802	-0.00968	-0.00988	-0.00886	-0.00988	-0.0113	-0.00993	-0.01091	-0.0108	-0.01015	-0.01191	-0.01195	-0.01114	-0.0111	-0.01138
1.67731	-0.000622515	-0.000815491	-0.00201	-0.00169	-0.00138	-0.00245	-0.00231	-0.00167	-0.00336	-0.00189	-0.00352	-0.00258	-0.00331	-0.00443	-0.00432	-0.00449	-0.00553	-0.00537	-0.00584	-0.0061	-0.00658	-0.00592	-0.00547	-0.00666	-0.00702	-0.00632	-0.00752	-0.00855	-0.00805	-0.00732	-0.00873	-0.00835	-0.00818	-0.00839	-0.00805	-0.00981	-0.01003	-0.00932	-0.01016	-0.01174	-0.0101	-0.01093	-0.01092	-0.01034	-0.01218	-0.01239	-0.0114	-0.01143	-0.01168
1.67709	-0.000835577	-0.00107	-0.00232	-0.0021	-0.00174	-0.00263	-0.00242	-0.00211	-0.00364	-0.00233	-0.00382	-0.0029	-0.00348	-0.00474	-0.00459	-0.0048	-0.0058	-0.00568	-0.00602	-0.00639	-0.00694	-0.00637	-0.00555	-0.00694	-0.00723	-0.00653	-0.0077	-0.0088	-0.00832	-0.00774	-0.00897	-0.00853	-0.00858	-0.00874	-0.00853	-0.01001	-0.01029	-0.00985	-0.01051	-0.01209	-0.01037	-0.01126	-0.01135	-0.01064	-0.01277	-0.01276	-0.01176	-0.01186	-0.01196
1.67687	-0.00117	-0.00136	-0.00257	-0.0022	-0.00196	-0.00266	-0.00242	-0.00222	-0.00366	-0.00245	-0.00379	-0.00284	-0.00353	-0.00506	-0.00479	-0.00499	-0.00614	-0.0059	-0.006	-0.00669	-0.0071	-0.00677	-0.006	-0.00712	-0.00747	-0.00669	-0.00768	-0.00902	-0.00852	-0.0079	-0.0091	-0.00855	-0.00867	-0.00886	-0.00871	-0.01007	-0.01032	-0.00998	-0.01067	-0.01208	-0.01058	-0.01132	-0.01128	-0.01079	-0.01303	-0.01282	-0.01183	-0.01213	-0.0123
1.67665	-0.00142	-0.00171	-0.00281	-0.00229	-0.00222	-0.00263	-0.00257	-0.00247	-0.00387	-0.00292	-0.00411	-0.00301	-0.0035	-0.00504	-0.00518	-0.00523	-0.00605	-0.00604	-0.00622	-0.00691	-0.00711	-0.00694	-0.00622	-0.00747	-0.00756	-0.0069	-0.00787	-0.00913	-0.00858	-0.00803	-0.00909	-0.0087	-0.00874	-0.00878	-0.00873	-0.01023	-0.0105	-0.0102	-0.01103	-0.01211	-0.01054	-0.01157	-0.01141	-0.01113	-0.01331	-0.01267	-0.01219	-0.01235	-0.01252
1.67643	-0.00161	-0.00194	-0.00292	-0.00232	-0.00241	-0.00255	-0.00254	-0.00286	-0.00415	-0.00312	-0.0041	-0.0033	-0.00346	-0.00533	-0.00531	-0.00536	-0.00623	-0.00634	-0.00633	-0.00711	-0.00727	-0.00729	-0.0066	-0.00754	-0.00754	-0.00711	-0.00816	-0.00929	-0.00883	-0.00807	-0.00916	-0.00872	-0.00875	-0.00899	-0.00898	-0.01029	-0.01045	-0.01039	-0.01124	-0.01222	-0.01074	-0.01185	-0.01158	-0.01122	-0.01344	-0.01268	-0.01229	-0.0123	-0.01275
1.67621	-0.00171	-0.0021	-0.00327	-0.00249	-0.0027	-0.0029	-0.00295	-0.00334	-0.00421	-0.00361	-0.00432	-0.0035	-0.00363	-0.00562	-0.00571	-0.00563	-0.00634	-0.0064	-0.00647	-0.00758	-0.00733	-0.00766	-0.00679	-0.0079	-0.00748	-0.0075	-0.00831	-0.00956	-0.00899	-0.00849	-0.00962	-0.0089	-0.00899	-0.00913	-0.00931	-0.0104	-0.01066	-0.01083	-0.0115	-0.01254	-0.01094	-0.01204	-0.01173	-0.01127	-0.01361	-0.01312	-0.01253	-0.01239	-0.01296
1.67599	-0.002	-0.00231	-0.00339	-0.00282	-0.00284	-0.00304	-0.00306	-0.00347	-0.00431	-0.00397	-0.0045	-0.00359	-0.00385	-0.0058	-0.00596	-0.006	-0.00645	-0.0065	-0.00673	-0.00777	-0.00752	-0.00786	-0.00697	-0.00801	-0.00754	-0.00762	-0.00842	-0.0095	-0.00914	-0.00863	-0.00971	-0.0091	-0.00905	-0.00925	-0.0097	-0.01059	-0.01066	-0.01114	-0.01168	-0.01277	-0.01143	-0.01246	-0.01189	-0.01144	-0.01386	-0.01339	-0.01279	-0.01241	-0.01316
1.67577	-0.00251	-0.00269	-0.00377	-0.00308	-0.00329	-0.00336	-0.00353	-0.00391	-0.00481	-0.00431	-0.00472	-0.00402	-0.00428	-0.00607	-0.00629	-0.00648	-0.00689	-0.0068	-0.00699	-0.00812	-0.00788	-0.00821	-0.00748	-0.00855	-0.00776	-0.00796	-0.00868	-0.00989	-0.00971	-0.00913	-0.01005	-0.00939	-0.0094	-0.00943	-0.01007	-0.01103	-0.01084	-0.01146	-0.01197	-0.01302	-0.01201	-0.01295	-0.0125	-0.0118	-0.01404	-0.01372	-0.01317	-0.01277	-0.01331
1.67554	-0.00272	-0.00294	-0.00404	-0.00327	-0.00349	-0.00366	-0.00391	-0.00426	-0.0052	-0.0045	-0.00485	-0.00427	-0.00453	-0.00611	-0.00642	-0.00681	-0.00697	-0.00709	-0.00736	-0.0084	-0.00806	-0.00844	-0.00788	-0.00877	-0.00792	-0.00808	-0.00884	-0.01024	-0.00995	-0.00935	-0.01006	-0.00972	-0.00961	-0.0096	-0.01011	-0.01134	-0.0109	-0.01169	-0.0123	-0.01324	-0.01251	-0.0132	-0.0127	-0.01204	-0.01417	-0.01378	-0.01327	-0.01291	-0.01331
1.67532	-0.00299	-0.003	-0.00439	-0.00347	-0.00387	-0.00395	-0.00414	-0.00444	-0.00555	-0.00494	-0.00491	-0.00454	-0.0049	-0.0062	-0.0069	-0.00711	-0.00718	-0.00742	-0.00768	-0.0088	-0.00821	-0.00854	-0.0082	-0.00898	-0.00813	-0.00816	-0.00914	-0.01041	-0.01019	-0.00964	-0.01017	-0.00991	-0.00979	-0.00985	-0.0103	-0.01154	-0.01101	-0.01181	-0.01271	-0.01334	-0.01278	-0.01351	-0.01288	-0.01218	-0.01437	-0.01399	-0.01354	-0.01309	-0.01367
1.6751	-0.00318	-0.00337	-0.0045	-0.00341	-0.00386	-0.00408	-0.00422	-0.0045	-0.00561	-0.00514	-0.00502	-0.00468	-0.00475	-0.00605	-0.00709	-0.00715	-0.00725	-0.00754	-0.00791	-0.00879	-0.00818	-0.00868	-0.00824	-0.00902	-0.00819	-0.00815	-0.00934	-0.01043	-0.01026	-0.00981	-0.01025	-0.00991	-0.00985	-0.00976	-0.01033	-0.01158	-0.01126	-0.01196	-0.01283	-0.01333	-0.01299	-0.01361	-0.01307	-0.01237	-0.01437	-0.01386	-0.01355	-0.01336	-0.01367
1.67488	-0.00345	-0.00393	-0.0047	-0.00382	-0.00433	-0.00458	-0.0045	-0.0045	-0.00591	-0.00554	-0.00541	-0.00479	-0.00509	-0.00634	-0.00735	-0.00757	-0.00764	-0.00792	-0.00819	-0.00924	-0.00844	-0.00894	-0.00853	-0.00922	-0.00853	-0.00848	-0.00945	-0.01057	-0.01051	-0.00999	-0.01058	-0.01026	-0.01029	-0.01005	-0.01049	-0.01189	-0.01145	-0.01212	-0.01312	-0.01363	-0.01345	-0.01389	-0.01353	-0.01294	-0.01449	-0.01407	-0.01381	-0.01348	-0.01392
1.67466	-0.00383	-0.00415	-0.00495	-0.00393	-0.00461	-0.00461	-0.00474	-0.00468	-0.00609	-0.00566	-0.0057	-0.0048	-0.00541	-0.00652	-0.00761	-0.00747	-0.00789	-0.00802	-0.00826	-0.00932	-0.00856	-0.00924	-0.0089	-0.00929	-0.00868	-0.0085	-0.00945	-0.01062	-0.01069	-0.01028	-0.01075	-0.0103	-0.0104	-0.01019	-0.01076	-0.01208	-0.01166	-0.01234	-0.01326	-0.01398	-0.01375	-0.01397	-0.01379	-0.01311	-0.01456	-0.01409	-0.0141	-0.01345	-0.01406
1.67444	-0.00406	-0.00458	-0.00528	-0.00419	-0.00508	-0.00499	-0.00492	-0.00506	-0.0066	-0.00599	-0.00623	-0.00548	-0.00597	-0.00673	-0.00787	-0.00807	-0.0082	-0.00835	-0.00849	-0.00965	-0.00898	-0.00966	-0.00933	-0.00961	-0.009	-0.00871	-0.00957	-0.0106	-0.01097	-0.01037	-0.01097	-0.01067	-0.01061	-0.01023	-0.01125	-0.01242	-0.0116	-0.01261	-0.01371	-0.01416	-0.01395	-0.01448	-0.01404	-0.01357	-0.01457	-0.01445	-0.01426	-0.01385	-0.01437
1.67422	-0.00437	-0.0049	-0.00563	-0.00448	-0.00544	-0.00511	-0.00505	-0.00532	-0.00688	-0.00629	-0.00651	-0.00561	-0.00652	-0.0069	-0.00808	-0.0084	-0.0085	-0.00855	-0.00859	-0.01003	-0.00904	-0.00996	-0.00944	-0.00968	-0.00907	-0.0089	-0.00979	-0.01048	-0.01105	-0.01074	-0.01108	-0.01101	-0.01107	-0.01053	-0.01133	-0.01264	-0.01186	-0.01275	-0.01368	-0.01443	-0.01435	-0.01457	-0.01413	-0.01388	-0.01472	-0.01494	-0.01431	-0.014	-0.01476
1.674	-0.00431	-0.00485	-0.00554	-0.00452	-0.0054	-0.00503	-0.00506	-0.00544	-0.00671	-0.0061	-0.00651	-0.00573	-0.00651	-0.00667	-0.00805	-0.00819	-0.00843	-0.00867	-0.00844	-0.00987	-0.00881	-0.00992	-0.00929	-0.00951	-0.00911	-0.00906	-0.00967	-0.0105	-0.01073	-0.01064	-0.01094	-0.011	-0.01115	-0.01061	-0.01134	-0.01278	-0.01195	-0.01277	-0.01363	-0.01457	-0.01473	-0.01456	-0.01409	-0.01383	-0.01481	-0.01503	-0.01442	-0.01404	-0.0149
1.67378	-0.00469	-0.00503	-0.00574	-0.00454	-0.00545	-0.00515	-0.0054	-0.00566	-0.00691	-0.00637	-0.00666	-0.00615	-0.00698	-0.00669	-0.00831	-0.00859	-0.00875	-0.00865	-0.00861	-0.01011	-0.00916	-0.01007	-0.00929	-0.00983	-0.00914	-0.00918	-0.00974	-0.01051	-0.0107	-0.01078	-0.01104	-0.01118	-0.0115	-0.01061	-0.01136	-0.01283	-0.01216	-0.0128	-0.01379	-0.01478	-0.01488	-0.01487	-0.01449	-0.01394	-0.01505	-0.01495	-0.01461	-0.01414	-0.01505
1.67356	-0.005	-0.00513	-0.00576	-0.00446	-0.00576	-0.00513	-0.00557	-0.00598	-0.00677	-0.00645	-0.00659	-0.00615	-0.00721	-0.00688	-0.00834	-0.00876	-0.00891	-0.00882	-0.00856	-0.0102	-0.00942	-0.01001	-0.00932	-0.00989	-0.00915	-0.00922	-0.00979	-0.01055	-0.0107	-0.01079	-0.011	-0.01132	-0.01151	-0.0108	-0.01118	-0.01272	-0.01218	-0.01288	-0.014	-0.01488	-0.01499	-0.01515	-0.01455	-0.01411	-0.01507	-0.01515	-0.0148	-0.01413	-0.01516
1.67334	-0.00528	-0.00537	-0.00579	-0.0045	-0.00606	-0.00527	-0.0058	-0.00621	-0.0069	-0.00658	-0.00682	-0.00634	-0.00729	-0.007	-0.00831	-0.00909	-0.00887	-0.00874	-0.00851	-0.01034	-0.00919	-0.00996	-0.00944	-0.01003	-0.00915	-0.0093	-0.01016	-0.01047	-0.01064	-0.01076	-0.01118	-0.01126	-0.01182	-0.01069	-0.0114	-0.01295	-0.01235	-0.01312	-0.01415	-0.01493	-0.01528	-0.01526	-0.01443	-0.01447	-0.01529	-0.01529	-0.01481	-0.01429	-0.01527
1.67312	-0.00553	-0.00555	-0.00583	-0.00478	-0.00622	-0.00542	-0.00592	-0.00638	-0.00713	-0.00681	-0.00691	-0.00659	-0.00745	-0.00718	-0.00834	-0.0095	-0.00901	-0.00886	-0.00844	-0.01038	-0.00909	-0.0101	-0.00951	-0.01009	-0.00908	-0.00949	-0.01018	-0.01077	-0.01063	-0.01083	-0.01128	-0.01153	-0.01196	-0.01101	-0.0116	-0.01295	-0.01241	-0.01328	-0.01421	-0.01516	-0.01544	-0.01537	-0.01452	-0.0147	-0.01526	-0.01542	-0.01483	-0.01419	-0.01546
1.6729	-0.00581	-0.0059	-0.00599	-0.00515	-0.00665	-0.00572	-0.00631	-0.00676	-0.00733	-0.00735	-0.00734	-0.00732	-0.00776	-0.00758	-0.00847	-0.00994	-0.00928	-0.00912	-0.00859	-0.01054	-0.00908	-0.01032	-0.0097	-0.01038	-0.00921	-0.00968	-0.01038	-0.01106	-0.01069	-0.0111	-0.01147	-0.01177	-0.0122	-0.01138	-0.01196	-0.01342	-0.01271	-0.01363	-0.01462	-0.0154	-0.01571	-0.01567	-0.01478	-0.01503	-0.01557	-0.01593	-0.01507	-0.01446	-0.01573
1.67268	-0.00627	-0.00606	-0.00619	-0.00537	-0.00673	-0.00588	-0.00664	-0.007	-0.0075	-0.00726	-0.00757	-0.00743	-0.00809	-0.00778	-0.00857	-0.01039	-0.00942	-0.00959	-0.00886	-0.01056	-0.00895	-0.01034	-0.00968	-0.01036	-0.00928	-0.00989	-0.01033	-0.01103	-0.01068	-0.01108	-0.01152	-0.01184	-0.0123	-0.01152	-0.01207	-0.01365	-0.0128	-0.01359	-0.0146	-0.01576	-0.01592	-0.01584	-0.01497	-0.01529	-0.01564	-0.01614	-0.0151	-0.01453	-0.01598
1.67246	-0.00657	-0.006	-0.00634	-0.00552	-0.00667	-0.00608	-0.00664	-0.00712	-0.00744	-0.00734	-0.00762	-0.00751	-0.00841	-0.00768	-0.00853	-0.01062	-0.00931	-0.00963	-0.00879	-0.01055	-0.00886	-0.01035	-0.00973	-0.01034	-0.00977	-0.01012	-0.01029	-0.01107	-0.01087	-0.01104	-0.01157	-0.01186	-0.01244	-0.01167	-0.01219	-0.01374	-0.0129	-0.01378	-0.01472	-0.01583	-0.01593	-0.01605	-0.01525	-0.01543	-0.01572	-0.01641	-0.01533	-0.0146	-0.01617
1.67224	-0.00697	-0.00629	-0.00668	-0.00595	-0.00716	-0.00663	-0.00695	-0.00736	-0.00758	-0.00762	-0.00806	-0.00788	-0.00884	-0.0079	-0.00874	-0.01089	-0.00955	-0.00983	-0.00938	-0.01061	-0.00916	-0.01062	-0.00994	-0.01069	-0.01002	-0.01031	-0.0105	-0.01136	-0.01102	-0.0112	-0.01183	-0.01205	-0.01269	-0.012	-0.01239	-0.01403	-0.01314	-0.01388	-0.01483	-0.01609	-0.01624	-0.01619	-0.01553	-0.01577	-0.01605	-0.01642	-0.01562	-0.01472	-0.01643
1.67202	-0.00732	-0.00661	-0.00704	-0.00639	-0.00761	-0.00695	-0.0074	-0.00775	-0.00798	-0.00797	-0.00847	-0.00842	-0.00943	-0.00823	-0.00911	-0.01121	-0.00976	-0.01019	-0.00983	-0.01092	-0.00937	-0.01115	-0.01018	-0.01104	-0.01039	-0.01093	-0.01109	-0.01185	-0.0112	-0.01156	-0.01227	-0.01232	-0.01303	-0.01259	-0.01294	-0.01437	-0.01357	-0.0144	-0.0154	-0.01643	-0.01656	-0.01665	-0.016	-0.01635	-0.01646	-0.01675	-0.01604	-0.01479	-0.01671
1.6718	-0.00762	-0.00698	-0.00748	-0.00669	-0.00782	-0.00744	-0.00797	-0.00787	-0.00846	-0.00805	-0.00886	-0.00881	-0.00969	-0.00846	-0.00931	-0.0114	-0.01018	-0.01023	-0.01014	-0.01131	-0.00975	-0.01145	-0.01043	-0.01129	-0.01087	-0.01112	-0.01141	-0.01213	-0.0116	-0.01209	-0.01262	-0.01257	-0.01344	-0.01304	-0.01324	-0.01479	-0.01398	-0.01464	-0.01554	-0.01671	-0.01692	-0.0169	-0.01629	-0.01666	-0.01687	-0.01715	-0.01629	-0.01511	-0.01704
1.67158	-0.00798	-0.00738	-0.00774	-0.00727	-0.00835	-0.00788	-0.00842	-0.0085	-0.00871	-0.00835	-0.0094	-0.00921	-0.01003	-0.00874	-0.00972	-0.01172	-0.01076	-0.01038	-0.01065	-0.01157	-0.01011	-0.0118	-0.01079	-0.01162	-0.01145	-0.01143	-0.01186	-0.0126	-0.01186	-0.01242	-0.01308	-0.01326	-0.01392	-0.01336	-0.01366	-0.01527	-0.01428	-0.01506	-0.01591	-0.01706	-0.01716	-0.01723	-0.01688	-0.01698	-0.01711	-0.01749	-0.0166	-0.01543	-0.01746
1.67136	-0.00816	-0.0077	-0.00797	-0.0076	-0.00863	-0.00833	-0.00883	-0.00872	-0.00909	-0.0085	-0.00969	-0.00943	-0.01042	-0.00911	-0.01004	-0.01195	-0.0111	-0.01062	-0.01112	-0.01164	-0.01026	-0.01185	-0.011	-0.01172	-0.01168	-0.01173	-0.01188	-0.01276	-0.01196	-0.01246	-0.01329	-0.01351	-0.01431	-0.01359	-0.01392	-0.01551	-0.01439	-0.01541	-0.016	-0.01726	-0.01747	-0.01751	-0.01714	-0.01703	-0.01707	-0.01756	-0.01669	-0.01575	-0.01755
1.67114	-0.00861	-0.00839	-0.00849	-0.00815	-0.00915	-0.00902	-0.00952	-0.00931	-0.00954	-0.00907	-0.01022	-0.01	-0.01103	-0.00986	-0.01039	-0.01241	-0.01169	-0.01127	-0.01174	-0.01202	-0.01073	-0.01248	-0.01157	-0.01232	-0.01218	-0.01225	-0.01244	-0.01331	-0.01252	-0.01297	-0.01381	-0.01415	-0.01477	-0.01403	-0.01447	-0.01603	-0.01488	-0.01591	-0.01618	-0.01763	-0.01792	-0.01798	-0.01778	-0.0175	-0.01767	-0.01794	-0.01697	-0.01635	-0.01802
1.67092	-0.00897	-0.00872	-0.00885	-0.00864	-0.00933	-0.00936	-0.00976	-0.00984	-0.0099	-0.00933	-0.01027	-0.01017	-0.01147	-0.01018	-0.01064	-0.01247	-0.012	-0.01159	-0.01202	-0.01226	-0.01089	-0.01244	-0.01195	-0.01252	-0.01257	-0.01249	-0.01258	-0.01356	-0.01283	-0.01321	-0.01401	-0.01434	-0.01509	-0.01431	-0.01471	-0.01605	-0.01505	-0.01607	-0.0164	-0.01784	-0.018	-0.01841	-0.01805	-0.01767	-0.01795	-0.01813	-0.0172	-0.01671	-0.0182
1.6707	-0.00925	-0.00876	-0.0091	-0.00881	-0.00971	-0.00974	-0.01007	-0.01012	-0.00996	-0.00961	-0.01069	-0.0102	-0.01165	-0.0106	-0.01075	-0.01272	-0.01224	-0.0118	-0.01235	-0.0126	-0.01103	-0.01282	-0.01218	-0.01277	-0.01267	-0.01258	-0.01304	-0.01397	-0.01307	-0.01349	-0.01408	-0.01455	-0.01519	-0.01449	-0.01498	-0.01617	-0.01533	-0.01635	-0.01642	-0.01812	-0.01829	-0.01872	-0.01832	-0.01799	-0.01812	-0.01821	-0.01754	-0.01697	-0.01836
1.67048	-0.00945	-0.00888	-0.00936	-0.00929	-0.01002	-0.0101	-0.01046	-0.01048	-0.01015	-0.00985	-0.01113	-0.01015	-0.0119	-0.01077	-0.01105	-0.01296	-0.0124	-0.01222	-0.01253	-0.01287	-0.01134	-0.01305	-0.0126	-0.01283	-0.01304	-0.01262	-0.01308	-0.01416	-0.01328	-0.01381	-0.01431	-0.01441	-0.01511	-0.01485	-0.015	-0.01633	-0.01567	-0.01659	-0.01663	-0.01823	-0.01845	-0.01888	-0.01842	-0.0183	-0.01817	-0.01824	-0.01774	-0.0169	-0.01848
1.67027	-0.00929	-0.00894	-0.00927	-0.00931	-0.01007	-0.01012	-0.01056	-0.01037	-0.01011	-0.00977	-0.01105	-0.01051	-0.01184	-0.01084	-0.01082	-0.01276	-0.01232	-0.01242	-0.01253	-0.01276	-0.01152	-0.01298	-0.01268	-0.01277	-0.01315	-0.01264	-0.01294	-0.01405	-0.01336	-0.0137	-0.01427	-0.01421	-0.01523	-0.01492	-0.01487	-0.01626	-0.01577	-0.01662	-0.01654	-0.01822	-0.01857	-0.01878	-0.01839	-0.01821	-0.01803	-0.01817	-0.01766	-0.01691	-0.01824
1.67005	-0.00958	-0.0094	-0.00954	-0.00972	-0.01031	-0.0103	-0.01082	-0.01064	-0.01038	-0.00986	-0.0112	-0.01072	-0.01213	-0.01093	-0.01108	-0.01277	-0.01236	-0.0126	-0.01277	-0.01303	-0.01165	-0.01315	-0.01294	-0.01313	-0.0133	-0.01292	-0.01324	-0.01428	-0.01362	-0.01411	-0.01455	-0.01442	-0.01536	-0.01521	-0.01498	-0.01633	-0.01611	-0.01691	-0.01662	-0.01845	-0.01865	-0.01906	-0.01867	-0.01853	-0.01822	-0.01835	-0.01788	-0.01711	-0.01826
1.66983	-0.00971	-0.0097	-0.00969	-0.01007	-0.01034	-0.01041	-0.01103	-0.01094	-0.01053	-0.01006	-0.01131	-0.01104	-0.01211	-0.0112	-0.01117	-0.01275	-0.01239	-0.01276	-0.01298	-0.01337	-0.01167	-0.01341	-0.01308	-0.0133	-0.01362	-0.01307	-0.01338	-0.01424	-0.01378	-0.01416	-0.0146	-0.01436	-0.01526	-0.01538	-0.01502	-0.0162	-0.01637	-0.01699	-0.01685	-0.01825	-0.0187	-0.01911	-0.019	-0.01859	-0.01805	-0.01839	-0.01802	-0.01724	-0.01832
1.66961	-0.01012	-0.01006	-0.00991	-0.0106	-0.01048	-0.01066	-0.01117	-0.01117	-0.01077	-0.01016	-0.01163	-0.01138	-0.01212	-0.01137	-0.01133	-0.01298	-0.01269	-0.0129	-0.01317	-0.01352	-0.012	-0.01359	-0.01332	-0.01342	-0.01376	-0.01325	-0.01357	-0.01438	-0.01402	-0.01443	-0.01471	-0.01449	-0.01541	-0.01562	-0.01523	-0.01625	-0.01663	-0.0173	-0.01703	-0.0184	-0.01862	-0.0193	-0.01928	-0.01877	-0.01818	-0.0184	-0.01838	-0.01724	-0.01827
1.66939	-0.01045	-0.01033	-0.00994	-0.01068	-0.01055	-0.01079	-0.0112	-0.01131	-0.01103	-0.01016	-0.01178	-0.01144	-0.01204	-0.01146	-0.01145	-0.01279	-0.01266	-0.01303	-0.0133	-0.01351	-0.01192	-0.01359	-0.01325	-0.01365	-0.01364	-0.01333	-0.0136	-0.01439	-0.01412	-0.01427	-0.01464	-0.01438	-0.01556	-0.01563	-0.01539	-0.0161	-0.01676	-0.01748	-0.01736	-0.01849	-0.01876	-0.01944	-0.01951	-0.01873	-0.01828	-0.01838	-0.01838	-0.01718	-0.01819
1.66917	-0.01031	-0.01032	-0.01	-0.01075	-0.01037	-0.01071	-0.01119	-0.0109	-0.01106	-0.01013	-0.01183	-0.01146	-0.01189	-0.0115	-0.0115	-0.01247	-0.01248	-0.01303	-0.01325	-0.0134	-0.01189	-0.01356	-0.01325	-0.01359	-0.01352	-0.01327	-0.01349	-0.01432	-0.01409	-0.01426	-0.01465	-0.01419	-0.01537	-0.01569	-0.01522	-0.01584	-0.0168	-0.01765	-0.01737	-0.01837	-0.01867	-0.01947	-0.01957	-0.01861	-0.01825	-0.0183	-0.01826	-0.01721	-0.01808
1.66895	-0.01049	-0.01063	-0.0102	-0.01085	-0.01047	-0.01058	-0.01147	-0.01092	-0.01137	-0.01022	-0.012	-0.01164	-0.01196	-0.01158	-0.01163	-0.01252	-0.01238	-0.01313	-0.01341	-0.01367	-0.01209	-0.01361	-0.01327	-0.01378	-0.01347	-0.01353	-0.0136	-0.0143	-0.01445	-0.01433	-0.01486	-0.01419	-0.01542	-0.01589	-0.0152	-0.01588	-0.01697	-0.01795	-0.01757	-0.01851	-0.01887	-0.01961	-0.01986	-0.01881	-0.01842	-0.01822	-0.01839	-0.01739	-0.0181
1.66873	-0.01043	-0.01042	-0.01023	-0.01097	-0.01058	-0.01037	-0.01156	-0.01104	-0.01128	-0.01032	-0.01208	-0.01152	-0.01181	-0.01165	-0.01169	-0.0125	-0.01224	-0.01317	-0.01333	-0.01352	-0.01211	-0.01358	-0.0132	-0.01364	-0.01344	-0.01347	-0.01347	-0.0141	-0.01455	-0.01443	-0.01491	-0.01401	-0.01516	-0.01578	-0.01513	-0.01569	-0.01682	-0.01787	-0.01739	-0.01826	-0.01894	-0.01964	-0.02003	-0.01871	-0.01837	-0.01787	-0.01838	-0.0176	-0.01794
1.66851	-0.01034	-0.01047	-0.01026	-0.0111	-0.01048	-0.01039	-0.01151	-0.01092	-0.01132	-0.01009	-0.01197	-0.0114	-0.01165	-0.01163	-0.01186	-0.01231	-0.01235	-0.01308	-0.01346	-0.01359	-0.01215	-0.01353	-0.01338	-0.01381	-0.01345	-0.01338	-0.01348	-0.0139	-0.01465	-0.0142	-0.01475	-0.01395	-0.01481	-0.01559	-0.01496	-0.01567	-0.01669	-0.01767	-0.01741	-0.01794	-0.01903	-0.01959	-0.01988	-0.01875	-0.01817	-0.01767	-0.01827	-0.01725	-0.01788
1.6683	-0.01019	-0.01038	-0.01034	-0.01122	-0.01045	-0.01021	-0.01149	-0.01094	-0.01115	-0.01029	-0.01194	-0.0114	-0.01144	-0.01152	-0.01197	-0.0122	-0.01199	-0.0129	-0.01326	-0.01345	-0.01201	-0.01337	-0.01323	-0.01378	-0.01311	-0.01339	-0.01367	-0.01389	-0.01448	-0.01381	-0.01451	-0.01402	-0.01482	-0.01525	-0.01486	-0.01553	-0.01667	-0.01753	-0.01734	-0.01774	-0.01884	-0.01962	-0.01979	-0.0186	-0.018	-0.01749	-0.01803	-0.01716	-0.01759
1.66808	-0.01035	-0.01019	-0.01025	-0.01137	-0.01033	-0.01012	-0.01126	-0.01095	-0.0111	-0.0102	-0.01182	-0.01128	-0.01135	-0.01151	-0.01201	-0.0121	-0.01187	-0.0129	-0.01322	-0.01337	-0.01199	-0.01314	-0.01318	-0.0137	-0.01307	-0.01346	-0.0138	-0.01375	-0.01453	-0.01352	-0.01468	-0.01393	-0.01454	-0.01504	-0.01482	-0.01559	-0.01664	-0.01745	-0.01709	-0.01774	-0.01889	-0.01946	-0.01968	-0.01813	-0.01794	-0.01741	-0.01783	-0.01701	-0.01729
1.66786	-0.01035	-0.01032	-0.01037	-0.01141	-0.01038	-0.01019	-0.01144	-0.0108	-0.0111	-0.01031	-0.01211	-0.01124	-0.01134	-0.01122	-0.01221	-0.01212	-0.0118	-0.0127	-0.01319	-0.01335	-0.01212	-0.01304	-0.01315	-0.01373	-0.01309	-0.01328	-0.01392	-0.01365	-0.01458	-0.01365	-0.01476	-0.01404	-0.01447	-0.01477	-0.01465	-0.01572	-0.01654	-0.01749	-0.01702	-0.01774	-0.01884	-0.01954	-0.01962	-0.01812	-0.01785	-0.01749	-0.01781	-0.01714	-0.01718
1.66764	-0.01043	-0.0104	-0.01039	-0.01141	-0.01035	-0.01001	-0.01126	-0.01066	-0.01122	-0.01027	-0.01209	-0.01126	-0.01151	-0.01124	-0.01233	-0.01211	-0.01163	-0.01276	-0.01321	-0.0132	-0.01233	-0.01301	-0.01338	-0.01358	-0.01316	-0.01303	-0.01409	-0.01348	-0.01457	-0.01362	-0.0144	-0.0141	-0.01439	-0.01463	-0.01463	-0.01593	-0.01657	-0.01728	-0.01701	-0.0178	-0.01894	-0.01959	-0.01949	-0.01808	-0.01773	-0.01729	-0.01775	-0.01717	-0.01697
1.66742	-0.01047	-0.01015	-0.01053	-0.01118	-0.01027	-0.00984	-0.0111	-0.01056	-0.01139	-0.01018	-0.012	-0.01106	-0.01134	-0.01113	-0.0123	-0.01203	-0.01154	-0.01276	-0.01306	-0.01314	-0.01247	-0.01286	-0.0133	-0.01337	-0.01295	-0.01314	-0.01391	-0.01334	-0.01443	-0.01357	-0.01419	-0.01392	-0.01422	-0.01442	-0.01449	-0.01591	-0.01658	-0.01706	-0.01686	-0.01752	-0.01881	-0.01942	-0.01936	-0.01785	-0.01725	-0.01691	-0.01751	-0.0172	-0.01667
1.6672	-0.01031	-0.01013	-0.01055	-0.01101	-0.01011	-0.01002	-0.01097	-0.01038	-0.0114	-0.01022	-0.01207	-0.01099	-0.011	-0.01092	-0.01222	-0.01196	-0.01135	-0.01267	-0.01289	-0.01302	-0.01256	-0.01273	-0.01314	-0.01307	-0.01284	-0.01292	-0.01389	-0.01296	-0.01408	-0.01331	-0.014	-0.01388	-0.01414	-0.0141	-0.01419	-0.0159	-0.01659	-0.01713	-0.01673	-0.01743	-0.0186	-0.01927	-0.0192	-0.01755	-0.01706	-0.01644	-0.01714	-0.01685	-0.01657
1.66699	-0.01022	-0.00998	-0.01072	-0.01082	-0.01007	-0.00996	-0.01084	-0.0101	-0.01136	-0.01026	-0.01203	-0.01076	-0.01067	-0.01079	-0.01221	-0.01184	-0.01122	-0.01264	-0.01263	-0.01293	-0.01251	-0.01249	-0.01304	-0.01286	-0.01281	-0.0127	-0.01375	-0.01271	-0.0139	-0.01322	-0.01381	-0.01382	-0.01397	-0.0137	-0.01419	-0.01603	-0.01635	-0.01685	-0.01649	-0.01727	-0.01831	-0.01909	-0.01891	-0.01742	-0.01698	-0.0162	-0.01689	-0.01678	-0.0162
1.66677	-0.00994	-0.00971	-0.01043	-0.01027	-0.0097	-0.00968	-0.01044	-0.00976	-0.01078	-0.01001	-0.01176	-0.01032	-0.01004	-0.01045	-0.01168	-0.01143	-0.01086	-0.01228	-0.01206	-0.01256	-0.01217	-0.01202	-0.01264	-0.01233	-0.0125	-0.01223	-0.01318	-0.01209	-0.01349	-0.01283	-0.01346	-0.01353	-0.01342	-0.01327	-0.01376	-0.01565	-0.01585	-0.01667	-0.0161	-0.01709	-0.01806	-0.01847	-0.01852	-0.01709	-0.01665	-0.01573	-0.01636	-0.0164	-0.01557
1.66655	-0.01006	-0.00952	-0.01044	-0.01025	-0.00968	-0.00962	-0.01038	-0.0096	-0.01082	-0.00995	-0.01168	-0.01002	-0.01014	-0.0103	-0.01168	-0.01153	-0.01073	-0.0122	-0.01185	-0.0125	-0.01213	-0.01208	-0.01249	-0.01192	-0.01234	-0.01208	-0.01283	-0.01189	-0.01335	-0.01259	-0.01324	-0.01346	-0.01325	-0.01311	-0.01357	-0.01557	-0.01574	-0.01631	-0.01589	-0.01711	-0.01787	-0.01818	-0.01818	-0.01679	-0.0164	-0.01549	-0.01605	-0.01602	-0.01546
1.66633	-0.01011	-0.00937	-0.01035	-0.01012	-0.00952	-0.00948	-0.0102	-0.00947	-0.0107	-0.00997	-0.01146	-0.00998	-0.01017	-0.01018	-0.01166	-0.01143	-0.01062	-0.01194	-0.01168	-0.01218	-0.01208	-0.01212	-0.01239	-0.01155	-0.01198	-0.012	-0.01271	-0.0117	-0.01313	-0.01234	-0.01297	-0.01315	-0.01295	-0.01286	-0.01356	-0.01534	-0.0156	-0.01617	-0.01565	-0.01696	-0.01759	-0.01795	-0.01782	-0.01662	-0.01615	-0.01557	-0.01582	-0.01598	-0.01535
1.66611	-0.00994	-0.00921	-0.01039	-0.0099	-0.00947	-0.00931	-0.01005	-0.0095	-0.0107	-0.00997	-0.01137	-0.00994	-0.01003	-0.00998	-0.01137	-0.01152	-0.01063	-0.01186	-0.0117	-0.01214	-0.01208	-0.01178	-0.01218	-0.01124	-0.01171	-0.01199	-0.01242	-0.0113	-0.01293	-0.01218	-0.01279	-0.01299	-0.01271	-0.01248	-0.01325	-0.01518	-0.01545	-0.01598	-0.0154	-0.0166	-0.01746	-0.01795	-0.01762	-0.01631	-0.01599	-0.01533	-0.01552	-0.01571	-0.01507
1.6659	-0.00932	-0.00871	-0.00997	-0.00941	-0.00881	-0.00867	-0.0095	-0.00908	-0.01025	-0.00971	-0.01082	-0.00933	-0.00948	-0.00948	-0.01089	-0.01089	-0.01011	-0.0113	-0.01119	-0.01176	-0.01168	-0.01125	-0.01155	-0.01062	-0.01104	-0.0114	-0.01213	-0.01066	-0.01258	-0.01176	-0.01227	-0.01246	-0.01216	-0.01199	-0.01269	-0.01466	-0.01521	-0.01558	-0.01472	-0.01616	-0.01697	-0.01726	-0.01713	-0.01598	-0.0157	-0.015	-0.01503	-0.01511	-0.01441
1.66568	-0.009	-0.00846	-0.00947	-0.00894	-0.00825	-0.00848	-0.00919	-0.00872	-0.01003	-0.00929	-0.0105	-0.00909	-0.00907	-0.00912	-0.01045	-0.01057	-0.0098	-0.01105	-0.01093	-0.01159	-0.01135	-0.01083	-0.01117	-0.0103	-0.01081	-0.01105	-0.01181	-0.01034	-0.01223	-0.01127	-0.0119	-0.01204	-0.01163	-0.01159	-0.01245	-0.01429	-0.01484	-0.01519	-0.01455	-0.0158	-0.0167	-0.01682	-0.01679	-0.01568	-0.01538	-0.01451	-0.01439	-0.01472	-0.01394
1.66546	-0.00895	-0.00816	-0.0094	-0.00844	-0.00783	-0.00827	-0.00916	-0.00864	-0.00968	-0.00925	-0.01022	-0.00859	-0.0088	-0.00886	-0.01005	-0.01054	-0.0096	-0.01064	-0.01059	-0.01124	-0.01118	-0.01043	-0.01082	-0.01004	-0.01036	-0.01047	-0.01145	-0.00987	-0.01195	-0.01089	-0.01156	-0.01163	-0.01136	-0.01111	-0.01214	-0.01386	-0.01435	-0.01471	-0.01421	-0.0154	-0.01613	-0.01647	-0.0166	-0.01527	-0.01501	-0.01408	-0.01395	-0.01404	-0.01343
1.66524	-0.00843	-0.008	-0.00883	-0.00794	-0.00764	-0.00785	-0.00882	-0.00821	-0.00917	-0.00884	-0.00978	-0.00813	-0.00818	-0.00853	-0.00953	-0.01026	-0.00927	-0.01015	-0.0101	-0.01075	-0.01027	-0.01016	-0.01039	-0.00956	-0.00994	-0.01014	-0.01115	-0.00961	-0.01137	-0.01049	-0.01129	-0.01151	-0.01098	-0.01075	-0.01192	-0.01332	-0.01386	-0.01416	-0.01404	-0.01501	-0.01579	-0.01595	-0.01616	-0.01495	-0.01462	-0.01379	-0.01354	-0.01335	-0.0129
1.66503	-0.0085	-0.00778	-0.00864	-0.00784	-0.00752	-0.00789	-0.00854	-0.00795	-0.00897	-0.00892	-0.00973	-0.00807	-0.00804	-0.00835	-0.00922	-0.01006	-0.00895	-0.00977	-0.00978	-0.01051	-0.00987	-0.00991	-0.01015	-0.00924	-0.00946	-0.01009	-0.01097	-0.00947	-0.01085	-0.01037	-0.01089	-0.01125	-0.0106	-0.01046	-0.01196	-0.01294	-0.01366	-0.01371	-0.01381	-0.0147	-0.0156	-0.01535	-0.01569	-0.01465	-0.01429	-0.01358	-0.01321	-0.01279	-0.01254
1.66481	-0.00828	-0.00747	-0.00829	-0.00771	-0.00704	-0.00774	-0.0082	-0.00772	-0.00861	-0.0087	-0.00918	-0.00761	-0.00764	-0.00801	-0.00897	-0.00966	-0.00882	-0.00926	-0.00959	-0.00999	-0.00947	-0.0096	-0.00977	-0.00894	-0.00918	-0.00974	-0.01037	-0.00929	-0.01025	-0.00998	-0.01055	-0.011	-0.00999	-0.01026	-0.01176	-0.01247	-0.01329	-0.01322	-0.01354	-0.01421	-0.01503	-0.01485	-0.01515	-0.01418	-0.01375	-0.01335	-0.01273	-0.01207	-0.01212
1.66459	-0.00822	-0.00751	-0.00808	-0.00748	-0.00688	-0.00766	-0.00813	-0.0074	-0.00849	-0.00872	-0.00911	-0.00764	-0.00769	-0.00776	-0.00862	-0.00945	-0.00866	-0.00902	-0.00941	-0.00982	-0.00923	-0.00944	-0.00953	-0.00868	-0.00918	-0.00966	-0.01042	-0.00876	-0.00981	-0.00978	-0.01045	-0.01076	-0.00997	-0.01009	-0.01168	-0.01251	-0.01316	-0.01298	-0.01338	-0.0139	-0.01482	-0.01451	-0.01475	-0.01374	-0.01354	-0.01334	-0.01242	-0.01177	-0.01201
1.66437	-0.00802	-0.00707	-0.00778	-0.00713	-0.00645	-0.00736	-0.00787	-0.00715	-0.00806	-0.00833	-0.00867	-0.00708	-0.00737	-0.00724	-0.00805	-0.00909	-0.00825	-0.00854	-0.00929	-0.00928	-0.00875	-0.00899	-0.00915	-0.0081	-0.00867	-0.00928	-0.0099	-0.00839	-0.00933	-0.00922	-0.00994	-0.01041	-0.00933	-0.00951	-0.01119	-0.01181	-0.01262	-0.01231	-0.01282	-0.01343	-0.01434	-0.01398	-0.01427	-0.01325	-0.01306	-0.01301	-0.01201	-0.01129	-0.01146
1.66416	-0.00786	-0.00684	-0.0076	-0.00689	-0.00613	-0.00737	-0.00774	-0.0069	-0.00786	-0.00832	-0.00828	-0.00704	-0.00713	-0.00701	-0.00786	-0.00845	-0.00807	-0.00806	-0.0091	-0.00906	-0.00869	-0.00878	-0.00882	-0.00779	-0.0086	-0.00918	-0.00959	-0.00794	-0.00909	-0.00874	-0.00992	-0.01011	-0.00901	-0.00912	-0.01108	-0.01132	-0.0122	-0.01209	-0.01256	-0.01299	-0.01384	-0.01365	-0.01389	-0.01272	-0.01278	-0.01263	-0.01173	-0.01088	-0.01101
1.66394	-0.00759	-0.00669	-0.00726	-0.00665	-0.00612	-0.0074	-0.00759	-0.00655	-0.0076	-0.00817	-0.00829	-0.00678	-0.00708	-0.00694	-0.00753	-0.00821	-0.00809	-0.00757	-0.00912	-0.00871	-0.00848	-0.00858	-0.00855	-0.0076	-0.00832	-0.00899	-0.00951	-0.00781	-0.00865	-0.00866	-0.00978	-0.00984	-0.00864	-0.0089	-0.01091	-0.01112	-0.01184	-0.01189	-0.0122	-0.01267	-0.01354	-0.01328	-0.01347	-0.01245	-0.01244	-0.01221	-0.01142	-0.01041	-0.0106
1.66372	-0.00723	-0.00637	-0.00686	-0.00634	-0.00586	-0.00699	-0.00746	-0.00639	-0.00735	-0.00798	-0.00794	-0.0065	-0.00684	-0.00657	-0.00723	-0.00789	-0.00787	-0.00726	-0.00884	-0.00834	-0.00835	-0.00833	-0.00817	-0.00741	-0.00813	-0.0088	-0.00926	-0.00754	-0.00821	-0.00852	-0.00961	-0.00973	-0.00855	-0.00871	-0.0108	-0.01063	-0.01147	-0.01163	-0.01187	-0.01239	-0.01323	-0.01301	-0.01313	-0.01198	-0.01203	-0.01186	-0.01095	-0.01019	-0.01008
1.6635	-0.00694	-0.00597	-0.00651	-0.0061	-0.0057	-0.00668	-0.00714	-0.00612	-0.00688	-0.00764	-0.00753	-0.006	-0.00641	-0.00624	-0.00684	-0.00751	-0.00764	-0.00687	-0.00852	-0.00799	-0.00811	-0.00792	-0.00771	-0.00697	-0.00776	-0.00822	-0.00877	-0.00726	-0.00775	-0.00836	-0.0092	-0.00938	-0.00829	-0.00832	-0.01018	-0.01015	-0.01096	-0.0111	-0.01132	-0.01214	-0.01282	-0.01249	-0.01267	-0.01134	-0.01159	-0.01151	-0.01035	-0.00989	-0.00964
1.66329	-0.00641	-0.00568	-0.00621	-0.00571	-0.0055	-0.00625	-0.00675	-0.00596	-0.0064	-0.00723	-0.00703	-0.00562	-0.00625	-0.00597	-0.00628	-0.00701	-0.0073	-0.00648	-0.00814	-0.00743	-0.00755	-0.00741	-0.00723	-0.00654	-0.00742	-0.00779	-0.00835	-0.0069	-0.00737	-0.00787	-0.00881	-0.00905	-0.00792	-0.00796	-0.00965	-0.00962	-0.01044	-0.01054	-0.01075	-0.01168	-0.01227	-0.01197	-0.01248	-0.01073	-0.01109	-0.01085	-0.00974	-0.00925	-0.00915
1.66307	-0.00623	-0.00536	-0.00587	-0.00519	-0.00525	-0.00589	-0.00636	-0.00564	-0.00601	-0.00691	-0.00664	-0.00528	-0.00605	-0.00561	-0.00568	-0.00676	-0.00687	-0.00622	-0.00778	-0.00696	-0.00723	-0.00703	-0.00683	-0.00623	-0.00702	-0.00732	-0.00804	-0.00655	-0.0071	-0.0074	-0.00832	-0.00855	-0.00756	-0.00763	-0.00921	-0.00918	-0.00991	-0.01003	-0.01015	-0.01117	-0.0118	-0.01139	-0.01216	-0.00996	-0.01065	-0.01015	-0.00918	-0.00865	-0.00843
1.66285	-0.00567	-0.00502	-0.0053	-0.0048	-0.00498	-0.00535	-0.00598	-0.00547	-0.00558	-0.00645	-0.00607	-0.00488	-0.0057	-0.0052	-0.00513	-0.00639	-0.00643	-0.00587	-0.00741	-0.00665	-0.00665	-0.00686	-0.00645	-0.00598	-0.00669	-0.00687	-0.00774	-0.00608	-0.00678	-0.00704	-0.00788	-0.00805	-0.00716	-0.00714	-0.00883	-0.00852	-0.00931	-0.00942	-0.00964	-0.01055	-0.01135	-0.0108	-0.01137	-0.00942	-0.01012	-0.00958	-0.00873	-0.00802	-0.00793
1.66264	-0.00517	-0.00465	-0.00482	-0.00423	-0.00457	-0.00488	-0.00547	-0.00502	-0.00491	-0.00577	-0.00553	-0.00426	-0.00511	-0.00468	-0.00453	-0.00567	-0.00583	-0.00523	-0.007	-0.0063	-0.00625	-0.00635	-0.00565	-0.00558	-0.00611	-0.00626	-0.00724	-0.00543	-0.00629	-0.00644	-0.00724	-0.00722	-0.00656	-0.00665	-0.0082	-0.00774	-0.00865	-0.00868	-0.00926	-0.01001	-0.01075	-0.01025	-0.01055	-0.00879	-0.00943	-0.00882	-0.00825	-0.00733	-0.0072
1.66242	-0.00467	-0.00415	-0.0044	-0.00388	-0.00402	-0.00456	-0.00493	-0.00445	-0.00432	-0.00545	-0.00522	-0.00389	-0.00454	-0.00437	-0.0041	-0.00526	-0.00536	-0.00472	-0.0066	-0.00587	-0.00584	-0.00595	-0.00506	-0.00537	-0.00548	-0.00567	-0.00674	-0.0048	-0.00579	-0.0058	-0.00688	-0.00667	-0.00607	-0.00614	-0.0077	-0.00722	-0.00837	-0.0082	-0.00875	-0.00946	-0.0103	-0.00963	-0.00987	-0.00836	-0.00877	-0.00819	-0.00779	-0.00683	-0.00643
1.6622	-0.00429	-0.00388	-0.00412	-0.00382	-0.00375	-0.0043	-0.0046	-0.00422	-0.00398	-0.00491	-0.00482	-0.00393	-0.0044	-0.00408	-0.00392	-0.00484	-0.00518	-0.00437	-0.00626	-0.00544	-0.00552	-0.00553	-0.0049	-0.0052	-0.00515	-0.00548	-0.00631	-0.00448	-0.00574	-0.00546	-0.00664	-0.00616	-0.00589	-0.0058	-0.00734	-0.00686	-0.00807	-0.00794	-0.00857	-0.00902	-0.00979	-0.0091	-0.00942	-0.00788	-0.00835	-0.00775	-0.00723	-0.00627	-0.0058
1.66199	-0.00364	-0.00355	-0.00348	-0.00312	-0.0033	-0.00347	-0.00407	-0.00356	-0.00336	-0.00415	-0.00393	-0.00371	-0.00392	-0.00363	-0.00315	-0.00408	-0.00455	-0.00376	-0.00573	-0.00486	-0.0047	-0.00517	-0.00401	-0.00474	-0.0045	-0.0052	-0.00545	-0.00363	-0.0053	-0.00473	-0.00584	-0.0056	-0.00535	-0.00514	-0.00656	-0.00602	-0.00723	-0.00732	-0.00774	-0.00831	-0.00907	-0.00853	-0.00869	-0.00716	-0.00755	-0.00726	-0.00652	-0.00573	-0.00491
1.66177	-0.00345	-0.00333	-0.00333	-0.00304	-0.00319	-0.00331	-0.00381	-0.00349	-0.00327	-0.00384	-0.00379	-0.00346	-0.00375	-0.00334	-0.00286	-0.00371	-0.0044	-0.00343	-0.0054	-0.00444	-0.00416	-0.00491	-0.00358	-0.00467	-0.00415	-0.00494	-0.00528	-0.00334	-0.00508	-0.00441	-0.00556	-0.00546	-0.00492	-0.00477	-0.00625	-0.00547	-0.00688	-0.00699	-0.00752	-0.00807	-0.00862	-0.00825	-0.00845	-0.00683	-0.00712	-0.00674	-0.00638	-0.00531	-0.00454
1.66155	-0.00307	-0.0029	-0.0027	-0.00275	-0.00278	-0.00296	-0.00333	-0.003	-0.00289	-0.00335	-0.00317	-0.00298	-0.00331	-0.003	-0.00235	-0.00301	-0.00397	-0.0031	-0.00484	-0.00393	-0.00362	-0.00426	-0.00294	-0.0041	-0.00364	-0.00445	-0.00461	-0.00266	-0.00452	-0.00369	-0.00491	-0.00483	-0.00445	-0.00427	-0.00573	-0.00488	-0.00628	-0.00654	-0.00708	-0.00736	-0.00792	-0.00755	-0.00795	-0.00623	-0.00652	-0.006	-0.00585	-0.00468	-0.00376
1.66134	-0.0026	-0.00232	-0.002	-0.00236	-0.00241	-0.00253	-0.00271	-0.00254	-0.00242	-0.00279	-0.00267	-0.00257	-0.00285	-0.00249	-0.00186	-0.00259	-0.00339	-0.0026	-0.00439	-0.0032	-0.00309	-0.00365	-0.00243	-0.00364	-0.00308	-0.00393	-0.00409	-0.00219	-0.00408	-0.00321	-0.0043	-0.00426	-0.00408	-0.00373	-0.00499	-0.00439	-0.00555	-0.00612	-0.00661	-0.00686	-0.00724	-0.00697	-0.00719	-0.00551	-0.006	-0.00534	-0.00502	-0.00398	-0.00305
1.66112	-0.00253	-0.00231	-0.00184	-0.00203	-0.0023	-0.00249	-0.00259	-0.00237	-0.00225	-0.00266	-0.0023	-0.00256	-0.00273	-0.00226	-0.00174	-0.00241	-0.00304	-0.00238	-0.00395	-0.00282	-0.00267	-0.00342	-0.00219	-0.00361	-0.00283	-0.00371	-0.00397	-0.00208	-0.00384	-0.00286	-0.004	-0.004	-0.00379	-0.00357	-0.00461	-0.00406	-0.00525	-0.00569	-0.00642	-0.00651	-0.00704	-0.00654	-0.00657	-0.00487	-0.0056	-0.00496	-0.0044	-0.0036	-0.00261
1.6609	-0.00208	-0.00183	-0.0016	-0.00194	-0.00215	-0.0022	-0.00229	-0.00198	-0.00182	-0.00224	-0.00186	-0.00233	-0.0025	-0.00211	-0.00149	-0.00196	-0.00264	-0.00182	-0.00357	-0.00256	-0.00243	-0.00307	-0.00187	-0.00317	-0.00249	-0.00316	-0.00362	-0.00183	-0.00349	-0.00264	-0.0037	-0.00373	-0.00332	-0.00327	-0.00398	-0.00364	-0.00473	-0.00515	-0.00579	-0.00601	-0.00666	-0.00605	-0.00611	-0.00459	-0.00512	-0.00429	-0.00377	-0.00302	-0.00225
1.66069	-0.00165	-0.0016	-0.00139	-0.00167	-0.00192	-0.00182	-0.00192	-0.00178	-0.00146	-0.00173	-0.00148	-0.00223	-0.00224	-0.00162	-0.00138	-0.00174	-0.00232	-0.00145	-0.00326	-0.00211	-0.0021	-0.00273	-0.00151	-0.0029	-0.00221	-0.00285	-0.0033	-0.00147	-0.00287	-0.00221	-0.00337	-0.00341	-0.00291	-0.00285	-0.00345	-0.0033	-0.00425	-0.00426	-0.00526	-0.00548	-0.00626	-0.00555	-0.00558	-0.00425	-0.00448	-0.00378	-0.00329	-0.00259	-0.00167
1.66047	-0.00144	-0.00121	-0.00111	-0.0015	-0.00145	-0.00149	-0.00154	-0.00166	-0.000991182	-0.00129	-0.00127	-0.00184	-0.00182	-0.00115	-0.00113	-0.00138	-0.00186	-0.00117	-0.0026	-0.00167	-0.00157	-0.00234	-0.000979473	-0.00237	-0.0018	-0.00231	-0.00288	-0.00116	-0.00235	-0.0017	-0.00285	-0.00291	-0.00244	-0.00229	-0.00289	-0.00278	-0.00365	-0.00343	-0.00457	-0.00499	-0.00558	-0.00487	-0.005	-0.00355	-0.00386	-0.00331	-0.00256	-0.00211	-0.0012
1.66025	-0.00116	-0.000795235	-0.000735571	-0.00118	-0.00102	-0.00116	-0.000952688	-0.00119	-0.000689544	-0.000725693	-0.000713694	-0.00166	-0.00129	-0.000696088	-0.000811087	-0.000994648	-0.0013	-0.000675383	-0.00202	-0.00129	-0.000966651	-0.00198	-0.000651211	-0.00199	-0.00146	-0.0019	-0.00242	-0.000833623	-0.00188	-0.00111	-0.00227	-0.00236	-0.00212	-0.00157	-0.00234	-0.00254	-0.00322	-0.00278	-0.00402	-0.00442	-0.00504	-0.00426	-0.00409	-0.0031	-0.00314	-0.00278	-0.00207	-0.00127	-0.000656718
1.66004	-0.00127	-0.000696828	-0.000389893	-0.000917605	-0.00106	-0.000912885	-0.000933336	-0.00105	-0.000391581	-0.0004144	-0.000730561	-0.00144	-0.00116	-0.000652661	-0.000520122	-0.000847374	-0.000828995	-0.00043331	-0.00142	-0.000824159	-0.0006003	-0.0016	-0.000353113	-0.00159	-0.0011	-0.00168	-0.00227	-0.000683348	-0.00129	-0.000614641	-0.00207	-0.00209	-0.00199	-0.00106	-0.00178	-0.00217	-0.00277	-0.00237	-0.0035	-0.00414	-0.00434	-0.00375	-0.00339	-0.00246	-0.00254	-0.00216	-0.00151	-0.000877528	-3.29043e-05
1.65982	-0.00131	-0.000738827	-0.000278174	-0.000756191	-0.000949684	-0.000822229	-0.00068155	-0.000919519	-0.000370926	-5.11016e-06	-0.000798653	-0.00122	-0.000826137	-0.000317325	-0.000379604	-0.000572075	-0.00047712	-0.000273331	-0.0011	-0.000565878	-0.00046873	-0.00124	-0.000109472	-0.00132	-0.000980743	-0.00154	-0.00204	-0.000427953	-0.00103	-0.000295641	-0.00182	-0.00164	-0.00177	-0.000649714	-0.00133	-0.00192	-0.00239	-0.00195	-0.00304	-0.00391	-0.00381	-0.00316	-0.00281	-0.00181	-0.0022	-0.00171	-0.0011	-0.000494115	0.000508184
1.65961	-0.00135	-0.000795528	-0.00024219	-0.000545113	-0.0011	-0.000871161	-0.000708729	-0.000771114	-0.000308837	0.000138918	-0.000713822	-0.0013	-0.000619607	-0.000238453	-0.000278669	-0.000540619	-0.000120928	-1.43568e-05	-0.000665036	-0.000237347	-0.000445322	-0.00108	-1.46065e-05	-0.00104	-0.000589306	-0.00116	-0.00163	-0.000305544	-0.000887763	-0.000306439	-0.00124	-0.00132	-0.00161	-0.000420978	-0.000974801	-0.00165	-0.00192	-0.00151	-0.00262	-0.00371	-0.00326	-0.00281	-0.00247	-0.00171	-0.0016	-0.00133	-0.000586014	-0.000211779	0.00074061
1.65939	-0.00121	-0.000455674	-0.000120677	-0.000359141	-0.000895714	-0.000872524	-0.000424459	-0.000619633	3.03687e-05	0.00046617	-0.000328978	-0.00107	-0.000327018	-0.00031355	-9.7903e-06	-0.000461859	0.000301355	0.000206728	-0.000326356	4.18201e-05	-0.000119524	-0.000726996	0.000297644	-0.000451413	-0.000214892	-0.000871874	-0.00106	5.98534e-05	-0.000433229	8.73446e-05	-0.000814187	-0.00080077	-0.00121	-2.14064e-05	-0.000453215	-0.00131	-0.00166	-0.000977541	-0.00196	-0.00314	-0.00265	-0.00213	-0.00197	-0.00108	-0.00106	-0.000657678	9.16871e-05	0.000417972	0.00128
1.65917	-0.00107	-2.5794e-05	0.0001177	-0.000145141	-0.000532659	-0.000779258	-0.000231555	-0.000429769	0.000168294	0.000767687	-0.000193436	-0.000793579	0.00020046	0.00011697	0.000343553	-0.000172027	0.000787744	0.000378046	0.000230089	0.00051034	0.000303286	-0.000271798	0.000926224	0.000151451	0.000153034	-0.000627252	-0.000400384	0.000360231	-0.000109374	0.000632438	-0.000251117	-0.000368744	-0.000707999	0.000506123	0.000233497	-0.000820644	-0.00118	-0.000693137	-0.00135	-0.00244	-0.00182	-0.00152	-0.0015	-0.000483513	-0.000515491	2.92802e-05	0.000877784	0.000826305	0.00176
1.65896	-0.000840623	0.000238559	0.000230411	2.4483e-05	-0.000236234	-0.000847731	-0.000201474	-0.000209253	0.000408627	0.001	-0.000149455	-0.000698444	0.000433022	0.000311983	0.000734255	1.50279e-05	0.00102	0.000609754	0.000711163	0.00106	0.000640019	9.62785e-05	0.00103	0.000514312	0.000515319	0.000147054	-5.20973e-05	0.000688449	0.00038587	0.00108	0.000224436	-8.32527e-05	-0.000341233	0.00103	0.000759474	-0.000600816	-0.000610226	-0.000363327	-0.000853386	-0.00203	-0.00122	-0.00107	-0.000847179	-8.53604e-06	-3.00102e-05	0.000587335	0.00166	0.00146	0.00216
1.65874	-0.000606369	0.000671297	0.000502588	0.000314909	0.000252032	-0.000313321	0.000115427	0.000130271	0.000910019	0.0014	0.000201959	-4.37909e-06	0.000904653	0.000796552	0.00121	0.000273819	0.00145	0.00113	0.00133	0.0015	0.00125	0.000706588	0.00148	0.00102	0.000896345	0.000839033	0.000682935	0.00102	0.000953139	0.00159	0.000972327	0.000730954	0.000255561	0.00173	0.00127	1.13034e-05	0.000164401	0.000455521	-0.00021767	-0.00133	-0.000597301	-0.000285371	0.000101411	0.000649679	0.000593504	0.00124	0.00251	0.00214	0.003
1.65853	-0.000498024	0.000793939	0.000801622	0.00083551	0.000743554	-2.18697e-05	0.000447036	0.000332422	0.00127	0.00197	0.000703561	0.000399135	0.00121	0.00124	0.00166	0.000565801	0.00203	0.0015	0.00186	0.00213	0.0017	0.00135	0.00205	0.00166	0.00157	0.00134	0.00136	0.00148	0.00141	0.00217	0.00169	0.0014	0.000984802	0.00233	0.00209	0.000678222	0.00054369	0.00123	0.000521028	-0.000756647	0.000212113	0.000538572	0.000706233	0.00131	0.00121	0.00189	0.00354	0.00307	0.00376
1.65831	-0.000329882	0.000826315	0.000952789	0.000959147	0.00103	8.0686e-05	0.000565559	0.000751873	0.00116	0.0022	0.000878305	0.000547723	0.00125	0.00153	0.0016	0.000764343	0.00236	0.00189	0.00222	0.00258	0.00182	0.0017	0.00221	0.00197	0.002	0.00163	0.0017	0.00162	0.00174	0.00245	0.0022	0.00178	0.00134	0.00268	0.00257	0.00105	0.000811826	0.00189	0.00112	-0.000326223	0.000807862	0.000835437	0.00124	0.0016	0.00185	0.00239	0.00413	0.0037	0.00424
1.6581	-7.98089e-05	0.000991992	0.00103	0.00125	0.00155	0.000211219	0.000874289	0.000930191	0.00126	0.00246	0.00113	0.000714367	0.00145	0.00208	0.00184	0.00113	0.00261	0.00233	0.00257	0.00316	0.00212	0.00236	0.00259	0.00242	0.00259	0.00205	0.00224	0.00207	0.00217	0.00286	0.00284	0.00234	0.00182	0.00346	0.00318	0.00163	0.00133	0.00236	0.00172	0.000299119	0.00149	0.00163	0.00181	0.0023	0.00262	0.00306	0.00479	0.00422	0.00505
1.65788	0.000381469	0.00118	0.00114	0.00165	0.0021	0.000607234	0.00117	0.00122	0.00142	0.00268	0.00138	0.00108	0.00198	0.0027	0.00237	0.00152	0.00302	0.00251	0.00301	0.00353	0.00247	0.00313	0.003	0.00288	0.00326	0.00266	0.00257	0.00239	0.00256	0.0032	0.00328	0.00285	0.00235	0.00434	0.00363	0.00197	0.00168	0.00288	0.00221	0.00102	0.00207	0.00226	0.00237	0.0031	0.00323	0.00389	0.00543	0.00512	0.00583
1.65767	0.000756825	0.00149	0.00158	0.00191	0.00276	0.000834949	0.00173	0.00171	0.00164	0.003	0.00164	0.00149	0.00224	0.00304	0.00275	0.00196	0.00345	0.00307	0.00375	0.00402	0.00305	0.00369	0.00347	0.00327	0.00376	0.00348	0.0031	0.00277	0.00291	0.00383	0.00403	0.00339	0.00297	0.00478	0.00404	0.00249	0.00254	0.00359	0.00277	0.00159	0.00275	0.00294	0.00301	0.00358	0.00405	0.00445	0.00621	0.00603	0.00654
1.65745	0.000853454	0.00152	0.00181	0.00229	0.00282	0.00102	0.00176	0.00196	0.00197	0.00338	0.00185	0.00179	0.00258	0.00345	0.00306	0.00217	0.00379	0.0034	0.00404	0.00441	0.00336	0.00416	0.00394	0.00367	0.00413	0.00379	0.00373	0.00296	0.00337	0.00413	0.00463	0.0038	0.00344	0.00523	0.00435	0.00298	0.00293	0.00413	0.00327	0.00222	0.00324	0.0036	0.00358	0.00418	0.0046	0.00501	0.00707	0.00681	0.00709
1.65723	0.000935128	0.0017	0.0019	0.00255	0.003	0.00122	0.00175	0.00198	0.00263	0.00362	0.00217	0.00237	0.00283	0.00394	0.00335	0.00245	0.00411	0.00388	0.00451	0.00518	0.00376	0.00477	0.0045	0.00417	0.00471	0.00436	0.00413	0.0033	0.00384	0.00453	0.00519	0.00432	0.00394	0.00587	0.00476	0.00347	0.00361	0.00484	0.00361	0.00284	0.00393	0.00423	0.00423	0.00504	0.00541	0.00567	0.00766	0.00774	0.00781
1.65702	0.000933783	0.0017	0.00216	0.00275	0.00298	0.00146	0.00203	0.00229	0.00273	0.00374	0.00251	0.00247	0.00301	0.00412	0.0036	0.0028	0.0043	0.00434	0.0048	0.00571	0.00405	0.00513	0.00485	0.0047	0.00511	0.00471	0.00469	0.00341	0.00434	0.00489	0.0057	0.00442	0.00439	0.0062	0.0051	0.00395	0.00424	0.00515	0.00423	0.00345	0.00448	0.00495	0.00484	0.00556	0.00592	0.00616	0.00823	0.00838	0.00831
1.6568	0.00089492	0.00179	0.00212	0.00288	0.00294	0.0016	0.00226	0.00238	0.00297	0.00373	0.00274	0.00278	0.00313	0.00444	0.00387	0.00327	0.00465	0.00476	0.00506	0.00614	0.00438	0.00568	0.00539	0.00519	0.00551	0.00516	0.00505	0.0038	0.00483	0.00542	0.00638	0.0048	0.00503	0.00663	0.00549	0.00422	0.00473	0.00561	0.00483	0.00412	0.00506	0.00552	0.00548	0.00622	0.00647	0.00664	0.00898	0.00908	0.00903
1.65659	0.00147	0.00209	0.00258	0.00319	0.00334	0.00207	0.00253	0.00267	0.00327	0.00424	0.00329	0.00331	0.00364	0.00505	0.00427	0.00372	0.00495	0.0053	0.00571	0.00692	0.00481	0.00623	0.0059	0.00571	0.00587	0.00578	0.00552	0.00422	0.00535	0.00607	0.00689	0.00523	0.00545	0.00718	0.00607	0.00477	0.00534	0.0061	0.00552	0.00477	0.00575	0.00614	0.00614	0.00693	0.00716	0.00735	0.00956	0.0097	0.00972
1.65637	0.00174	0.00246	0.00274	0.00341	0.00356	0.00248	0.00257	0.00307	0.00338	0.0044	0.00328	0.00354	0.00384	0.00539	0.00472	0.00412	0.0054	0.00548	0.00623	0.00736	0.00497	0.00659	0.00636	0.00615	0.00634	0.00629	0.00595	0.00469	0.00572	0.0065	0.00744	0.00579	0.00593	0.00757	0.00657	0.00535	0.00598	0.00656	0.00617	0.00541	0.00631	0.00664	0.00665	0.00768	0.00788	0.00812	0.0103	0.01035	0.01027
1.65616	0.0021	0.00286	0.00303	0.00379	0.00383	0.00289	0.0028	0.00345	0.00361	0.00472	0.00367	0.0039	0.00415	0.00597	0.00522	0.00468	0.00578	0.00598	0.00654	0.008	0.00527	0.00722	0.00683	0.00686	0.00689	0.0071	0.00662	0.00524	0.00611	0.00726	0.00814	0.00638	0.00675	0.00818	0.00719	0.00611	0.00676	0.0073	0.00697	0.00633	0.00727	0.00741	0.00734	0.00855	0.00856	0.00903	0.01107	0.01115	0.01123
1.65594	0.0024	0.00308	0.00326	0.00403	0.00397	0.00317	0.00276	0.00379	0.00366	0.00488	0.00388	0.00425	0.0043	0.00619	0.00538	0.00518	0.00614	0.00625	0.00699	0.00845	0.00553	0.00754	0.00738	0.00725	0.00711	0.00747	0.00712	0.0058	0.00634	0.0077	0.00865	0.00688	0.00713	0.00832	0.00766	0.00649	0.00743	0.00763	0.00752	0.00684	0.00792	0.00786	0.00794	0.00928	0.00918	0.00981	0.01196	0.01197	0.01174
1.65573	0.00273	0.00338	0.00351	0.00435	0.00406	0.00369	0.00334	0.00431	0.00403	0.00532	0.00412	0.00492	0.00453	0.00667	0.00597	0.00548	0.00654	0.00687	0.00751	0.00898	0.00595	0.00803	0.00797	0.0076	0.00785	0.00811	0.00753	0.00608	0.00695	0.00802	0.00917	0.00743	0.00774	0.00876	0.00847	0.00708	0.00789	0.00806	0.00815	0.00762	0.00857	0.00866	0.00862	0.00997	0.00988	0.0106	0.01273	0.01274	0.01253
1.65551	0.00303	0.00377	0.00375	0.00453	0.00442	0.00419	0.00371	0.00456	0.00411	0.00558	0.00445	0.00532	0.00488	0.00732	0.00635	0.00597	0.00711	0.00719	0.00804	0.00954	0.0065	0.00868	0.0087	0.00806	0.00856	0.00878	0.00825	0.00684	0.00765	0.00861	0.00988	0.00799	0.00828	0.00928	0.00909	0.00777	0.00868	0.00879	0.00885	0.00836	0.00937	0.00954	0.00947	0.01106	0.01072	0.01139	0.01359	0.01348	0.01326
1.6553	0.00341	0.00415	0.00389	0.00481	0.00456	0.00459	0.00404	0.00487	0.00434	0.00592	0.0048	0.00581	0.00535	0.00763	0.00682	0.00643	0.00756	0.00772	0.00867	0.01003	0.00725	0.00924	0.00926	0.00868	0.00913	0.00919	0.00885	0.00744	0.0082	0.0093	0.01038	0.00865	0.00889	0.00997	0.00968	0.00826	0.00948	0.00956	0.00952	0.00926	0.01019	0.01028	0.01027	0.0121	0.01149	0.01217	0.0144	0.01444	0.01409
1.65509	0.00405	0.00447	0.00418	0.00527	0.00497	0.00512	0.00449	0.00525	0.00458	0.00613	0.00536	0.00622	0.00575	0.00823	0.00735	0.00698	0.0079	0.0083	0.00924	0.01058	0.00793	0.00993	0.00992	0.00922	0.00971	0.00985	0.00949	0.00815	0.00873	0.01004	0.01109	0.00947	0.00976	0.01069	0.01022	0.00894	0.01045	0.01041	0.01046	0.01029	0.01125	0.01124	0.01123	0.01318	0.01223	0.01329	0.0154	0.01534	0.01519
1.65487	0.00412	0.00444	0.00426	0.0054	0.00512	0.00525	0.00477	0.00537	0.0046	0.00615	0.0055	0.00642	0.00614	0.00849	0.00771	0.00717	0.00811	0.00864	0.00944	0.01078	0.00841	0.01031	0.01045	0.00959	0.01008	0.01025	0.00986	0.00861	0.00909	0.0107	0.01132	0.00991	0.01015	0.0113	0.01049	0.0093	0.01117	0.01099	0.01096	0.01129	0.01201	0.01201	0.0121	0.01392	0.01308	0.01409	0.0159	0.01594	0.0161
1.65466	0.00467	0.00475	0.00452	0.00571	0.00531	0.00563	0.00506	0.00588	0.00484	0.00656	0.0059	0.00701	0.00659	0.00863	0.00808	0.00764	0.00854	0.00932	0.00988	0.01126	0.00911	0.0108	0.01106	0.00995	0.01061	0.01092	0.0105	0.00946	0.0097	0.01124	0.01185	0.01063	0.01085	0.01197	0.01096	0.01025	0.0119	0.01177	0.01163	0.0123	0.01269	0.0129	0.01314	0.0147	0.01395	0.01497	0.01673	0.01683	0.01707
1.65444	0.00505	0.00522	0.00465	0.00602	0.00568	0.00587	0.00537	0.00629	0.00521	0.00669	0.00625	0.00728	0.00695	0.00872	0.00845	0.00808	0.00888	0.00979	0.01039	0.01183	0.00961	0.01129	0.01173	0.01037	0.01106	0.01133	0.01103	0.01012	0.01014	0.01178	0.01235	0.01121	0.01127	0.01276	0.01142	0.01076	0.01262	0.01257	0.01221	0.01316	0.01358	0.01377	0.01399	0.01548	0.01463	0.01604	0.01765	0.01766	0.01807
1.65423	0.00536	0.00564	0.00509	0.006	0.00615	0.00618	0.0058	0.00665	0.00541	0.00695	0.00673	0.00768	0.00736	0.0091	0.00875	0.00842	0.00926	0.01008	0.01098	0.01231	0.01024	0.01183	0.0122	0.01089	0.01154	0.01172	0.01155	0.01064	0.01066	0.01225	0.01288	0.01174	0.01187	0.01361	0.01194	0.0115	0.01339	0.01332	0.01317	0.01401	0.01452	0.01483	0.0148	0.01626	0.01544	0.01705	0.01832	0.0186	0.01916
1.65401	0.00559	0.00572	0.00538	0.00616	0.00613	0.00654	0.00595	0.00685	0.00569	0.00717	0.0072	0.00795	0.00764	0.0094	0.00926	0.00888	0.00946	0.01054	0.01143	0.0127	0.01107	0.01214	0.01258	0.0114	0.01192	0.01195	0.01187	0.01119	0.01082	0.01271	0.01329	0.01225	0.01236	0.01413	0.01253	0.01232	0.01412	0.01394	0.01391	0.01485	0.01541	0.01544	0.01548	0.01738	0.01619	0.01795	0.01937	0.01944	0.02024
1.6538	0.00601	0.00604	0.00571	0.0067	0.00645	0.00716	0.00626	0.00737	0.00622	0.00744	0.00787	0.00842	0.00832	0.00993	0.00989	0.00964	0.01013	0.01112	0.01216	0.01328	0.01187	0.01276	0.01359	0.01204	0.01268	0.01246	0.01249	0.01216	0.01143	0.01333	0.01406	0.01284	0.01316	0.01484	0.01346	0.01337	0.01524	0.01468	0.01504	0.01595	0.01663	0.01655	0.01661	0.01834	0.01731	0.01914	0.02033	0.02036	0.02144
[truncated: 416 more rows]
[truncated: 92 more columns]

## Sheet: FIG1_MoSe2_moire
--	4.51163	4.46512	4.4186	4.37209	4.32558	4.27907	4.23256	4.18605	4.13953	4.09302	4.04651	4	3.91111	3.86667	3.82222	3.77778	3.73333	3.68889	3.64444	3.6	3.55556	3.51111	3.46667	3.42222	3.37778	3.33333	3.28889	3.24444	3.2	3.15556	3.11111	3.06667	3.02222	2.95652	2.91304	2.86957	2.82609	2.78261	2.73913	2.69565	2.65217	2.6087	2.56522	2.52174	2.47826	2.43478	2.3913	2.34783	2.30435
[truncated: 1,340 more rows]
[truncated: 62 more columns]

[truncated: 14 more sheets: FIG1_WS2_moire, FIG2_E=-0.02, FIG2_E=0.02, FIG2_E=0.06, FIG2_E=0.12, FIG2_E=0.2, FIG3A, FIG3B, FIG3C, FIG3D, FIG4A, FIG4B, FIG4C, FIG4D]
